# Supplementary material for: Global whole-genome, phylodynamic, and machine-learning analysis of Glaesserella parasuis serovars 2, 5, and 12
Source: Appl Environ Microbiol. 2026 May 18;92(6):e02525-25. doi: 10.1128/aem.02525-25 (PMC13274384; doi:10.1128/aem.02525-25)
Supplement: Supplemental data sets — Data Sets S1 to S8. [file aem.02525-25-s0008.xlsx]

## Sheet: Contents
Supplementary_Datas_Contents
Supplementary Data S1. Global whole-genome sequencing dataset of Glaesserella parasuis isolates (as of 29 May 2025; n = 1,004).
Supplementary Data S2. Distribution of antimicrobial resistance genes (ARGs) among 1,004 Glaesserella parasuis isolates.
Supplementary Data S3. Distribution of virulence factors (VFs) among 1,004 Glaesserella parasuis isolates.
Supplementary Data S4. Plasmid profiles identified in 1,004 Glaesserella parasuis isolates.
Supplementary Data S5. Distribution of mobile genetic elements (MGEs) replicons among 1,004 Glaesserella parasuis isolates.
Supplementary Data S6. Pan-genome analysis revealing serotype-specific genes in Glaesserella parasuis (with focus on serotype 12).
Supplementary Data S7. Prevalence and co-occurrence of antimicrobial resistance genes (ARGs) in 1,004 Glaesserella parasuis isolates.
Supplementary Data S8. CheckM quality control statistics for 102 newly sequenced Glaesserella parasuis genomes

## Sheet: Supplemental data S1
Strain ID	Accession No.(NCBI Project Number)	Clade	Serovar_msmX	Country	Country_include_province	Country_type	Host	Year	Isolation_source
2	SAMN53428578(PRJNA1370323)	1	5	China	China:Shaanxi	Developing country	Swine	2022	Lung
3	SAMN53428579(PRJNA1370323)		7	China	China:Hunan	Developing country	Swine	2023	Lung
4	SAMN53428580(PRJNA1370323)	2	2	China	China:Jiangxi	Developing country	Swine	2022	Lung
6	SAMN53428581(PRJNA1370323)	1	5	China	China:Hubei	Developing country	Swine	2023	Lung
7	SAMN53428582(PRJNA1370323)	1	5	China	China:Hubei	Developing country	Swine	2023	Lung
8	SAMN53428583(PRJNA1370323)		13	China	China:Hubei	Developing country	Swine	2021	Lung
10	SAMN53428584(PRJNA1370323)		7	China	China:Hubei	Developing country	Swine	2022	Lung
11	SAMN53428585(PRJNA1370323)		1	China	China:Inner Mongolia	Developing country	Swine	2022	Lung
15	SAMN53428586(PRJNA1370323)		Unknown	China	China:Hubei	Developing country	Swine	2023	Lung
16	SAMN53428587(PRJNA1370323)		7	China	China:Hebei	Developing country	Swine	2022	Lung
18	SAMN53428588(PRJNA1370323)		11	China	China:Sichuan	Developing country	Swine	2022	Lung
20	SAMN53428589(PRJNA1370323)	1	12	China	China:Guangdong	Developing country	Swine	2022	Lung
21	SAMN53428590(PRJNA1370323)		1	China	China:Guangxi	Developing country	Swine	2023	Lung
23	SAMN53428591(PRJNA1370323)		14	China	China:Hunan	Developing country	Swine	2024	Lung
24	SAMN53428592(PRJNA1370323)		Unknown	China	China:Hubei	Developing country	Swine	2023	Lung
25	SAMN53428593(PRJNA1370323)	4	5	China	China:Hubei	Developing country	Swine	2023	Lung
28	SAMN53428594(PRJNA1370323)		4	China	China:Guangdong	Developing country	Swine	2023	Lung
29	SAMN53428595(PRJNA1370323)		Unknown	China	China:Hubei	Developing country	Swine	2022	Lung
30	SAMN53428596(PRJNA1370323)	2	2	China	China:Jiangxi	Developing country	Swine	2022	Lung
31	SAMN53428597(PRJNA1370323)	1	2	China	China:Henan	Developing country	Swine	2022	Lung
32	SAMN53428598(PRJNA1370323)	3	12	China	China:Guangdong	Developing country	Swine	2023	Lung
34	SAMN53428599(PRJNA1370323)		15	China	China:Jiangxi	Developing country	Swine	2022	Lung
35	SAMN53428600(PRJNA1370323)		4	China	China:Guangdong	Developing country	Swine	2022	Lung
36	SAMN53428601(PRJNA1370323)	2	2	China	China:Hubei	Developing country	Swine	2023	Lung
38	SAMN53428602(PRJNA1370323)		11	China	China:Jiangxi	Developing country	Swine	2021	Lung
40	SAMN53428603(PRJNA1370323)	2	5	China	China:Zhejiang	Developing country	Swine	2024	Lung
42	SAMN53428604(PRJNA1370323)		13	China	China:Hubei	Developing country	Swine	2023	Lung
44	SAMN53428605(PRJNA1370323)		7	China	China:Hubei	Developing country	Swine	2022	Lung
47	SAMN53428606(PRJNA1370323)	3	5	China	China:Zhejiang	Developing country	Swine	2024	Joint
48	SAMN53428607(PRJNA1370323)		Unknown	China	China:Guangdong	Developing country	Swine	2023	Lung
49	SAMN53428608(PRJNA1370323)	3	12	China	China:Guangdong	Developing country	Swine	2022	Lung
50	SAMN53428609(PRJNA1370323)		4	China	China:Hainan	Developing country	Swine	2024	Lung
51	SAMN53428610(PRJNA1370323)	2	12	China	China:Hubei	Developing country	Swine	2022	Lung
53	SAMN53428611(PRJNA1370323)		14	China	China:Gansu	Developing country	Swine	2022	Lung
55	SAMN53428612(PRJNA1370323)		9	China	China:Hunan	Developing country	Swine	2024	Lung
57	SAMN53428613(PRJNA1370323)		4	China	China:Hebei	Developing country	Swine	2022	Trachea
58	SAMN53428614(PRJNA1370323)		4	China	China:Jiangxi	Developing country	Swine	2022	Lung
62	SAMN53428615(PRJNA1370323)		4	China	China:Zhejiang	Developing country	Swine	2022	Lung
63	SAMN53428616(PRJNA1370323)		11	China	China:Guangdong	Developing country	Swine	2021	Lung
64	SAMN53428617(PRJNA1370323)		13	China	China:Guangdong	Developing country	Swine	2022	Lung
65	SAMN53428618(PRJNA1370323)	2	5	China	China:Jiangxi	Developing country	Swine	2022	Lung
66	SAMN53428619(PRJNA1370323)	1	12	China	China:Hubei	Developing country	Swine	2022	Lung
67	SAMN53428620(PRJNA1370323)	2	12	China	China:Jiangsu	Developing country	Swine	2022	Lung
69	SAMN53428621(PRJNA1370323)		4	China	China:Jiangxi	Developing country	Swine	2022	Lung
70	SAMN53428622(PRJNA1370323)		4	China	China:Hebei	Developing country	Swine	2022	Lung
72	SAMN53428623(PRJNA1370323)		4	China	China:Guangdong	Developing country	Swine	2022	Lung
73	SAMN53428624(PRJNA1370323)		10	China	China:Jiangxi	Developing country	Swine	2024	Lung
75	SAMN53428625(PRJNA1370323)		13	China	China:Guangdong	Developing country	Swine	2022	Lung
79	SAMN53428626(PRJNA1370323)		7	China	China:Hubei	Developing country	Swine	2020	Lung
81	SAMN53428627(PRJNA1370323)	4	5	China	China:Jiangxi	Developing country	Swine	2024	Lung
84	SAMN53428628(PRJNA1370323)	4	5	China	China:Hubei	Developing country	Swine	2022	Trachea
86	SAMN53428629(PRJNA1370323)	1	12	China	China:Xinjiang	Developing country	Swine	2024	Lung
87	SAMN53428630(PRJNA1370323)		7	China	China:Sichuan	Developing country	Swine	2022	Lung
89	SAMN53428631(PRJNA1370323)	1	5	China	China:Shaanxi	Developing country	Swine	2022	Lung
95	SAMN53428632(PRJNA1370323)	1	5	China	China:Guangdong	Developing country	Swine	2024	Lung
96	SAMN53428633(PRJNA1370323)		7	China	China:Hubei	Developing country	Swine	2024	Lung
98	SAMN53428634(PRJNA1370323)	1	5	China	China:Guangdong	Developing country	Swine	2023	Lung
99	SAMN53428635(PRJNA1370323)		4	China	China:Sichuan	Developing country	Swine	2022	Lung
102	SAMN53428636(PRJNA1370323)		11	China	China:Hebei	Developing country	Swine	2024	Lung
104	SAMN53428637(PRJNA1370323)		Unknown	China	China:Hubei	Developing country	Swine	2023	Lung
106	SAMN53428638(PRJNA1370323)	1	5	China	China:Hubei	Developing country	Swine	2023	Lung
108	SAMN53428639(PRJNA1370323)		13	China	China:Jiangxi	Developing country	Swine	2022	Trachea
109	SAMN53428640(PRJNA1370323)	1	5	China	China:Jiangxi	Developing country	Swine	2021	Lung
110	SAMN53428641(PRJNA1370323)	1	12	China	China:Shaanxi	Developing country	Swine	2022	Lung
111	SAMN53428642(PRJNA1370323)	1	5	China	China:Guangdong	Developing country	Swine	2024	Joint
113	SAMN53428643(PRJNA1370323)		4	China	China:Guangdong	Developing country	Swine	2020	Lung
114	SAMN53428644(PRJNA1370323)		4	China	China:Shanxi	Developing country	Swine	2022	Lung
116	SAMN53428645(PRJNA1370323)	2	5	China	China:Hubei	Developing country	Swine	2022	Lung
117	SAMN53428646(PRJNA1370323)	2	12	China	China:Hubei	Developing country	Swine	2022	Lung
118	SAMN53428647(PRJNA1370323)	1	12	China	China:Jiangxi	Developing country	Swine	2022	Lung
119	SAMN53428648(PRJNA1370323)	3	5	China	China:Gansu	Developing country	Swine	2022	Lung
120	SAMN53428649(PRJNA1370323)		11	China	China:Guangdong	Developing country	Swine	2022	Lung
123	SAMN53428650(PRJNA1370323)		11	China	China:Hunan	Developing country	Swine	2023	Lung
124	SAMN53428651(PRJNA1370323)		4	China	China:Henan	Developing country	Swine	2022	Lung
125	SAMN53428652(PRJNA1370323)		4	China	China:Guangxi	Developing country	Swine	2022	Lung
127	SAMN53428653(PRJNA1370323)		4	China	China:Jiangxi	Developing country	Swine	2022	Lung
128	SAMN53428654(PRJNA1370323)	1	5	China	China:Jiangxi	Developing country	Swine	2022	Lung
131	SAMN53428655(PRJNA1370323)	1	5	China	China:Guangdong	Developing country	Swine	2024	Lung
132	SAMN53428656(PRJNA1370323)		7	China	China:Shaanxi	Developing country	Swine	2022	Lung
133	SAMN53428657(PRJNA1370323)		11	China	China:Yunnan	Developing country	Swine	2022	Lung
134	SAMN53428658(PRJNA1370323)		13	China	China:Hubei	Developing country	Swine	2022	Lung
135	SAMN53428659(PRJNA1370323)		4	China	China:Guangdong	Developing country	Swine	2022	Lung
137	SAMN53428660(PRJNA1370323)		4	China	China:Guangdong	Developing country	Swine	2022	Lung
138	SAMN53428661(PRJNA1370323)		11	China	China:Gansu	Developing country	Swine	2023	Lung
139	SAMN53428662(PRJNA1370323)	1	5	China	China:Jiangxi	Developing country	Swine	2021	Lung
142	SAMN53428663(PRJNA1370323)	1	5	China	China:Jiangxi	Developing country	Swine	2022	Lung
143	SAMN53428664(PRJNA1370323)	1	12	China	China:Gansu	Developing country	Swine	2021	Lung
144	SAMN53428665(PRJNA1370323)		14	China	China:Jiangxi	Developing country	Swine	2022	Lung
145	SAMN53428666(PRJNA1370323)		4	China	China:Jiangxi	Developing country	Swine	2022	Lung
146	SAMN53428667(PRJNA1370323)		14	China	China:Jiangxi	Developing country	Swine	2022	Lung
147	SAMN53428668(PRJNA1370323)		11	China	China:Zhejiang	Developing country	Swine	2025	Lung
148	SAMN53428669(PRJNA1370323)		4	China	China:Guangdong	Developing country	Swine	2023	Lung
149	SAMN53428670(PRJNA1370323)		4	China	China:Jiangxi	Developing country	Swine	2022	Lung
150	SAMN53428671(PRJNA1370323)	1	2	China	China:Hubei	Developing country	Swine	2020	Lung
152	SAMN53428672(PRJNA1370323)		11	China	China:Hubei	Developing country	Swine	2022	Lung
153	SAMN53428673(PRJNA1370323)		4	China	China:Jiangxi	Developing country	Swine	2022	Lung
154	SAMN53428674(PRJNA1370323)		4	China	China:Sichuan	Developing country	Swine	2022	Lung
155	SAMN53428675(PRJNA1370323)	4	5	China	China:Fujian	Developing country	Swine	2022	Lung
156	SAMN53428676(PRJNA1370323)	1	12	China	China:Guangdong	Developing country	Swine	2022	Lung
157	SAMN53428677(PRJNA1370323)	2	2	China	China:Sichuan	Developing country	Swine	2022	Lung
159	SAMN53428678(PRJNA1370323)		4	China	China:Hebei	Developing country	Swine	2022	Lung
160	SAMN53428679(PRJNA1370323)	3	5	China	China:Hunan	Developing country	Swine	2023	Lung
GCA_000021885.1	GCA_000021885.1	1	5	China	China	Developing country	Swine	Unknown	Unknown
GCA_000172375.2	GCA_000172375.2		Unknown	USA	USA	Developed country	Swine	Unknown	Lung
GCA_000439395.1	GCA_000439395.1	4	12	Unknown	Unknown	Unknown	Unknown	Unknown	Unknown
GCA_000444545.1	GCA_000444545.1	3	5	Japan	Japan	Developed country	Swine	1986	Lung
GCA_000444565.1	GCA_000444565.1		3	Japan	Japan	Developed country	Swine	1986	Nose
GCA_000444585.1	GCA_000444585.1		13	USA	USA	Developed country	Swine	Unknown	joint
GCA_000444605.1	GCA_000444605.1		1	USA	USA	Developed country	Swine	Unknown	Lung
GCA_000444625.1	GCA_000444625.1		15	USA	USA	Developed country	Swine	1992	Lung
GCA_000444645.1	GCA_000444645.1		11	Germany	Germany	Developed country	Swine	1992	Trachea
GCA_000444665.1	GCA_000444665.1		9	Sweden	Sweden	Developed country	Swine	1992	Unknown
GCA_000444685.1	GCA_000444685.1		7	Switzerland	Switzerland	Developed country	Swine	1992	Nose
GCA_000444705.1	GCA_000444705.1		Unknown	Japan	Japan	Developed country	Swine	1986	Nose
GCA_000478405.1	GCA_000478405.1		4	China	China	Developing country	Swine	Unknown	Unknown
GCA_000558945.1	GCA_000558945.1		13	USA	USA	Developed country	Unknown	Unknown	Unknown
GCA_000600995.1	GCA_000600995.1	3	5	Japan	Japan	Developed country	Swine	Unknown	Blood
GCA_000688815.1	GCA_000688815.1		4	USA	USA	Developed country	Swine	Unknown	Lung
GCA_000688835.1	GCA_000688835.1		Unknown	USA	USA	Developed country	Swine	Unknown	Lung
GCA_000688855.1	GCA_000688855.1	2	12	USA	USA	Developed country	Swine	Unknown	Lung
GCA_000690655.1	GCA_000690655.1		4	USA	USA	Developed country	Swine	2011	Lung
GCA_000690675.1	GCA_000690675.1		4	USA	USA	Developed country	Swine	2012	Lung
GCA_000731865.1	GCA_000731865.1		6	Spain	Spain	Developed country	Swine	2006	Nose
GCA_000742795.1	GCA_000742795.1	3	5	China	China	Developing country	Unknown	2013	Lung
GCA_000751055.1	GCA_000751055.1	3	5	Unknown	Unknown	Unknown	Unknown	Unknown	Unknown
GCA_001611775.1	GCA_001611775.1		11	China	China	Developing country	Swine	2014	Unknown
GCA_001877015.1	GCA_001877015.1		Unknown	Brazil	Brazil	Developing country	Swine	2013	Lung
GCA_001938125.1	GCA_001938125.1		6	Japan	Japan	Developed country	Swine	Unknown	Nose
GCA_001938205.1	GCA_001938205.1		4	China	China:Guangdong	Developing country	Swine	2007	Lymphaden
GCA_001938215.1	GCA_001938215.1		4	China	China:Guangdong	Developing country	Swine	2008	Blood
GCA_001938245.1	GCA_001938245.1		4	China	China:Guangdong	Developing country	Swine	2008	Joint
GCA_001938255.1	GCA_001938255.1		Unknown	China	China:Guangdong	Developing country	Swine	2008	Brain
GCA_001938285.1	GCA_001938285.1		Unknown	China	China:Heilongjiang	Developing country	Swine	2009	Lung
GCA_001938295.1	GCA_001938295.1		Unknown	China	China:Jiangsu	Developing country	Swine	2009	Lung
GCA_001938325.1	GCA_001938325.1		10	China	China:Guangdong	Developing country	Swine	2008	Lung
GCA_001938335.1	GCA_001938335.1		10	China	China:Jiangsu	Developing country	Swine	2009	Lung
GCA_001938355.1	GCA_001938355.1		11	China	China:Heilongjiang	Developing country	Swine	2009	Lung
GCA_001938365.1	GCA_001938365.1		Unknown	China	China:Jiangsu	Developing country	Swine	2008	Lung
GCA_001938405.1	GCA_001938405.1		10	China	China:Guangdong	Developing country	Swine	2008	Lymphaden
GCA_002015085.1	GCA_002015085.1		4	United Kingdom	United Kingdom	Developed country	Unknown	1934	Unknown
GCA_002055565.1	GCA_002055565.1	3	2	China	China:Fujian	Developing country	Swine	2012	Unknown
GCA_002777395.1	GCA_002777395.1		9	Sweden	Sweden	Developed country	Swine	1992	Unknown
GCA_002777455.1	GCA_002777455.1	3	5	Japan	Japan	Developed country	Swine	1986	Lung
GCA_003286935.1	GCA_003286935.1	3	5	USA	USA	Developed country	Swine	Unknown	Lung
GCA_003288155.1	GCA_003288155.1	4	5	China	China:Shanghai	Developing country	Swine	2016	Lung
GCA_008330065.1	GCA_008330065.1		4	China	China:Guangdong	Developing country	Swine	2017	Unknown
GCA_009707445.1	GCA_009707445.1	3	5	China	China:Sichuan	Developing country	Swine	2019	Unknown
GCA_009796325.1	GCA_009796325.1		7	China	China	Developing country	Swine	2007	Heart
GCA_009796335.1	GCA_009796335.1		13	China	China	Developing country	Swine	2011	Thoracic cavity
GCA_009796365.1	GCA_009796365.1		13	China	China	Developing country	Swine	2011	Abdominal Cavity
GCA_009796375.1	GCA_009796375.1		13	China	China	Developing country	Swine	2012	Liver
GCA_009796385.1	GCA_009796385.1	1	5	China	China	Developing country	Swine	2008	Heart
GCA_009796425.1	GCA_009796425.1		14	China	China	Developing country	Swine	2012	Lung
GCA_009796435.1	GCA_009796435.1		4	China	China	Developing country	Swine	2008	Brain
GCA_009796465.1	GCA_009796465.1	4	5	China	China	Developing country	Swine	2008	Heart
GCA_009796475.1	GCA_009796475.1		10	China	China	Developing country	Swine	2008	Other
GCA_009796485.1	GCA_009796485.1		4	China	China	Developing country	Swine	2008	Spleen
GCA_009796525.1	GCA_009796525.1		1	China	China	Developing country	Swine	2010	Spleen
GCA_009796535.1	GCA_009796535.1		4	China	China	Developing country	Swine	2010	Spleen
GCA_009796565.1	GCA_009796565.1	3	5	China	China	Developing country	Swine	2010	Lung
GCA_009796575.1	GCA_009796575.1	1	12	China	China	Developing country	Swine	2008	Joint
GCA_009796585.1	GCA_009796585.1		14	China	China	Developing country	Swine	2016	Liver
GCA_009796625.1	GCA_009796625.1		4	China	China	Developing country	Swine	Unknown	Lung
GCA_009796645.1	GCA_009796645.1		13	China	China	Developing country	Swine	2016	Unknown
GCA_009796655.1	GCA_009796655.1		4	China	China	Developing country	Swine	2013	Heart
GCA_009796675.1	GCA_009796675.1		14	China	China	Developing country	Swine	2013	Trachea
GCA_009796695.1	GCA_009796695.1		13	China	China	Developing country	Swine	2013	Lung
GCA_009796725.1	GCA_009796725.1		4	China	China	Developing country	Swine	2014	Heart
GCA_009796885.1	GCA_009796885.1	4	5	China	China	Developing country	Swine	2008	Heart
GCA_009796895.1	GCA_009796895.1		13	China	China	Developing country	Swine	2011	Heart
GCA_009796905.1	GCA_009796905.1		13	China	China	Developing country	Swine	2012	Joint
GCA_009796955.1	GCA_009796955.1		4	China	China	Developing country	Swine	2011	Heart
GCA_009796985.1	GCA_009796985.1		4	China	China	Developing country	Swine	2008	Other
GCA_009797005.1	GCA_009797005.1		14	China	China	Developing country	Swine	2008	Lung
GCA_009797015.1	GCA_009797015.1		7	China	China	Developing country	Swine	2014	Lymphaden
GCA_009797055.1	GCA_009797055.1	4	2	China	China	Developing country	Swine	2009	Heart
GCA_009797065.1	GCA_009797065.1		11	China	China	Developing country	Swine	2008	Lung
GCA_009797105.1	GCA_009797105.1		14	China	China	Developing country	Swine	2015	Heart
GCA_009797125.1	GCA_009797125.1		4	China	China	Developing country	Swine	2010	Lung
GCA_009797135.1	GCA_009797135.1	1	5	China	China	Developing country	Swine	2010	Liver
GCA_009797145.1	GCA_009797145.1		4	China	China	Developing country	Swine	2010	Spleen
GCA_009797165.1	GCA_009797165.1	1	5	China	China	Developing country	Swine	2015	Lung
GCA_009797205.1	GCA_009797205.1	1	5	China	China	Developing country	Swine	2015	Heart
GCA_009797225.1	GCA_009797225.1		1	China	China	Developing country	Swine	2010	Thoracic cavity
GCA_009797235.1	GCA_009797235.1	3	5	China	China	Developing country	Swine	2010	Heart
GCA_009797245.1	GCA_009797245.1	1	5	China	China	Developing country	Swine	2015	Liver
GCA_009797285.1	GCA_009797285.1		4	China	China	Developing country	Swine	2015	Heart
GCA_009797295.1	GCA_009797295.1		14	China	China	Developing country	Swine	2015	Lung
GCA_009797325.1	GCA_009797325.1		1	China	China	Developing country	Swine	2016	Spleen
GCA_009797335.1	GCA_009797335.1		14	China	China	Developing country	Swine	2012	Brain
GCA_009797355.1	GCA_009797355.1		4	China	China	Developing country	Swine	2008	Heart
GCA_009797365.1	GCA_009797365.1		15	China	China	Developing country	Swine	2013	Lung
GCA_009797405.1	GCA_009797405.1		Unknown	China	China	Developing country	Swine	2013	Heart
GCA_009797425.1	GCA_009797425.1	4	2	China	China	Developing country	Swine	2013	Lung
GCA_009797435.1	GCA_009797435.1		15	China	China	Developing country	Swine	2013	Lung
GCA_009797455.1	GCA_009797455.1	5	2	China	China	Developing country	Swine	2013	Liver
GCA_009797475.1	GCA_009797475.1		7	China	China	Developing country	Swine	2013	Heart
GCA_009797495.1	GCA_009797495.1		13	China	China	Developing country	Swine	2013	Trachea
GCA_009797525.1	GCA_009797525.1		13	China	China	Developing country	Swine	2012	Heart
GCA_009797545.1	GCA_009797545.1		10	China	China	Developing country	Swine	2014	Heart
GCA_009827875.1	GCA_009827875.1		4	China	China:Sichuan	Developing country	Swine	2016	Lung
GCA_009827935.1	GCA_009827935.1	4	2	China	China:Sichuan	Developing country	Swine	2015	Lung
GCA_009827955.1	GCA_009827955.1	4	5	China	China:Sichuan	Developing country	Swine	2016	Lung
GCA_009827965.1	GCA_009827965.1		13	China	China:Sichuan	Developing country	Swine	2014	Lung
GCA_009831435.1	GCA_009831435.1		4	China	China	Developing country	Swine	2017	Unknown
GCA_011044275.1	GCA_011044275.1		7	Unknown	Unknown	Unknown	Swine	2016	Other
GCA_011044295.1	GCA_011044295.1		7	Unknown	Unknown	Unknown	Swine	2016	Unknown
GCA_011044315.1	GCA_011044315.1		7	Unknown	Unknown	Unknown	Swine	2017	Unknown
GCA_013285285.1	GCA_013285285.1		8	China	China:Henan	Developing country	Swine	2017	Unknown
GCA_013373555.1	GCA_013373555.1		4	China	China:Fujian	Developing country	Swine	2017	Lung
GCA_015832095.1	GCA_015832095.1	6	2	China	China:Jiangsu	Developing country	Swine	2020	Lung
GCA_016845695.1	GCA_016845695.1	2	2	China	China:Hubei	Developing country	Swine	2018	Unknown
GCA_017352235.1	GCA_017352235.1		4	China	China:Henan	Developing country	Swine	2018	Unknown
GCA_017352255.1	GCA_017352255.1	1	2	China	China:Henan	Developing country	Swine	2018	Unknown
GCA_017352275.1	GCA_017352275.1		4	China	China:Jiangxi	Developing country	Swine	2018	Unknown
GCA_017352295.1	GCA_017352295.1	2	2	China	China:Jiangxi	Developing country	Swine	2018	Unknown
GCA_024799765.1	GCA_024799765.1		4	Austria	Austria	Developed country	Swine	2020	Unknown
GCA_025393275.1	GCA_025393275.1		1	Peru	Peru	Developing country	Swine	2020	Unknown
GCA_025393295.1	GCA_025393295.1		7	Peru	Peru	Developing country	Swine	2020	Unknown
GCA_025393315.1	GCA_025393315.1		Unknown	Canada	Canada	Developed country	Swine	2020	Unknown
GCA_025393325.1	GCA_025393325.1		7	Peru	Peru	Developing country	Swine	2020	Unknown
GCA_025393335.1	GCA_025393335.1		4	USA	USA	Developed country	Swine	2020	Unknown
GCA_025393385.1	GCA_025393385.1		Unknown	USA	USA	Developed country	Swine	2020	Unknown
GCA_025393415.1	GCA_025393415.1		4	USA	USA	Developed country	Swine	2020	Unknown
GCA_025393435.1	GCA_025393435.1		Unknown	USA	USA	Developed country	Swine	2019	Unknown
GCA_025393455.1	GCA_025393455.1		7	USA	USA	Developed country	Swine	2019	Unknown
GCA_025393475.1	GCA_025393475.1		Unknown	Mexico	Mexico	Developing country	Swine	2020	Unknown
GCA_025393485.1	GCA_025393485.1	3	2	Mexico	Mexico	Developing country	Swine	2020	Unknown
GCA_025393555.1	GCA_025393555.1		Unknown	USA	USA	Developed country	Swine	2017	Unknown
GCA_025393575.1	GCA_025393575.1		Unknown	USA	USA	Developed country	Swine	2017	Unknown
GCA_025393585.1	GCA_025393585.1		13	USA	USA	Developed country	Swine	2017	Unknown
GCA_025393615.1	GCA_025393615.1	6	2	USA	USA	Developed country	Swine	2017	Unknown
GCA_025393635.1	GCA_025393635.1		Unknown	USA	USA	Developed country	Swine	2017	Unknown
GCA_025393655.1	GCA_025393655.1		4	USA	USA	Developed country	Swine	2021	Unknown
GCA_025393665.1	GCA_025393665.1		4	USA	USA	Developed country	Swine	2021	Unknown
GCA_025393685.1	GCA_025393685.1		4	USA	USA	Developed country	Swine	2021	Unknown
GCA_025393715.1	GCA_025393715.1		7	USA	USA	Developed country	Swine	2021	Unknown
GCA_025393735.1	GCA_025393735.1	7	2	USA	USA	Developed country	Swine	2021	Unknown
GCA_025393755.1	GCA_025393755.1		13	USA	USA	Developed country	Swine	2021	Unknown
GCA_025393775.1	GCA_025393775.1		Unknown	USA	USA	Developed country	Swine	2021	Unknown
GCA_025393795.1	GCA_025393795.1		8	USA	USA	Developed country	Swine	2021	Unknown
GCA_025393805.1	GCA_025393805.1		7	USA	USA	Developed country	Swine	2021	Unknown
GCA_025393835.1	GCA_025393835.1		7	USA	USA	Developed country	Swine	2021	Unknown
GCA_025393845.1	GCA_025393845.1		13	USA	USA	Developed country	Swine	2021	Unknown
GCA_025393875.1	GCA_025393875.1		13	USA	USA	Developed country	Swine	2021	Unknown
GCA_025393895.1	GCA_025393895.1		7	Canada	Canada	Developed country	Swine	2021	Unknown
GCA_025393915.1	GCA_025393915.1		7	Canada	Canada	Developed country	Swine	2021	Unknown
GCA_025393935.1	GCA_025393935.1		4	USA	USA	Developed country	Swine	2021	Unknown
GCA_025393965.1	GCA_025393965.1		13	USA	USA	Developed country	Swine	2020	Unknown
GCA_025393995.1	GCA_025393995.1		7	USA	USA	Developed country	Swine	2021	Unknown
GCA_025394005.1	GCA_025394005.1		7	USA	USA	Developed country	Swine	2020	Unknown
GCA_025394035.1	GCA_025394035.1	5	12	USA	USA	Developed country	Swine	2020	Unknown
GCA_025394045.1	GCA_025394045.1		7	USA	USA	Developed country	Swine	2020	Unknown
GCA_025394075.1	GCA_025394075.1		7	USA	USA	Developed country	Swine	2020	Unknown
GCA_025394085.1	GCA_025394085.1		7	USA	USA	Developed country	Swine	2020	Unknown
GCA_025394095.1	GCA_025394095.1		7	USA	USA	Developed country	Swine	2020	Unknown
GCA_025394135.1	GCA_025394135.1		7	Chile	Chile	Developing country	Swine	2020	Unknown
GCA_025394145.1	GCA_025394145.1		7	Chile	Chile	Developing country	Swine	2020	Unknown
GCA_025394175.1	GCA_025394175.1		7	USA	USA	Developed country	Swine	2020	Unknown
GCA_025394185.1	GCA_025394185.1		Unknown	Chile	Chile	Developing country	Swine	2020	Unknown
GCA_025394195.1	GCA_025394195.1		7	Chile	Chile	Developing country	Swine	2020	Unknown
GCA_025394235.1	GCA_025394235.1		7	Chile	Chile	Developing country	Swine	2020	Unknown
GCA_025394255.1	GCA_025394255.1		7	Peru	Peru	Developing country	Swine	2020	Unknown
GCA_025394275.1	GCA_025394275.1		7	Peru	Peru	Developing country	Swine	2020	Unknown
GCA_025394285.1	GCA_025394285.1		7	Peru	Peru	Developing country	Swine	2020	Unknown
GCA_025394315.1	GCA_025394315.1		4	USA	USA	Developed country	Swine	2020	Unknown
GCA_025394335.1	GCA_025394335.1		Unknown	USA	USA	Developed country	Swine	2020	Unknown
GCA_025394355.1	GCA_025394355.1		Unknown	USA	USA	Developed country	Swine	2020	Unknown
GCA_025394375.1	GCA_025394375.1		13	USA	USA	Developed country	Swine	2020	Unknown
GCA_025394395.1	GCA_025394395.1	2	2	USA	USA	Developed country	Swine	2020	Unknown
GCA_025394415.1	GCA_025394415.1		7	USA	USA	Developed country	Swine	2020	Unknown
GCA_025394435.1	GCA_025394435.1		6	USA	USA	Developed country	Swine	2020	Unknown
GCA_025394445.1	GCA_025394445.1		4	USA	USA	Developed country	Swine	2020	Unknown
GCA_025394475.1	GCA_025394475.1		6	USA	USA	Developed country	Swine	2020	Unknown
GCA_025394485.1	GCA_025394485.1		Unknown	USA	USA	Developed country	Swine	2020	Unknown
GCA_025394515.1	GCA_025394515.1		6	USA	USA	Developed country	Swine	2020	Unknown
GCA_025394535.1	GCA_025394535.1		7	USA	USA	Developed country	Swine	2020	Unknown
GCA_025394555.1	GCA_025394555.1		4	USA	USA	Developed country	Swine	2020	Unknown
GCA_025394575.1	GCA_025394575.1		Unknown	USA	USA	Developed country	Swine	2020	Unknown
GCA_025394595.1	GCA_025394595.1		Unknown	USA	USA	Developed country	Swine	2019	Unknown
GCA_025394615.1	GCA_025394615.1		Unknown	USA	USA	Developed country	Swine	2019	Unknown
GCA_025394635.1	GCA_025394635.1		4	USA	USA	Developed country	Swine	2019	Unknown
GCA_025394645.1	GCA_025394645.1	2	2	USA	USA	Developed country	Swine	2018	Unknown
GCA_025394675.1	GCA_025394675.1		Unknown	USA	USA	Developed country	Swine	2018	Unknown
GCA_025394695.1	GCA_025394695.1		7	USA	USA	Developed country	Swine	2020	Unknown
GCA_025394705.1	GCA_025394705.1	2	2	USA	USA	Developed country	Swine	2018	Unknown
GCA_025394735.1	GCA_025394735.1		4	USA	USA	Developed country	Swine	2020	Unknown
GCA_025394755.1	GCA_025394755.1		Unknown	USA	USA	Developed country	Swine	2020	Unknown
GCA_025394775.1	GCA_025394775.1	2	2	USA	USA	Developed country	Swine	2018	Unknown
GCA_025394795.1	GCA_025394795.1		4	USA	USA	Developed country	Swine	2019	Unknown
GCA_025394815.1	GCA_025394815.1		7	USA	USA	Developed country	Swine	2020	Unknown
GCA_025394835.1	GCA_025394835.1		7	USA	USA	Developed country	Swine	2020	Unknown
GCA_025394845.1	GCA_025394845.1		Unknown	USA	USA	Developed country	Swine	2020	Unknown
GCA_025394875.1	GCA_025394875.1		Unknown	USA	USA	Developed country	Swine	2020	Unknown
GCA_025394915.1	GCA_025394915.1		4	USA	USA	Developed country	Swine	2020	Unknown
GCA_025394955.1	GCA_025394955.1		7	USA	USA	Developed country	Swine	2020	Unknown
GCA_025394975.1	GCA_025394975.1		7	USA	USA	Developed country	Swine	2020	Unknown
GCA_025394985.1	GCA_025394985.1		Unknown	USA	USA	Developed country	Swine	2020	Unknown
GCA_025395005.1	GCA_025395005.1		7	USA	USA	Developed country	Swine	2019	Unknown
GCA_025395075.1	GCA_025395075.1		Unknown	USA	USA	Developed country	Swine	2019	Unknown
GCA_025395715.1	GCA_025395715.1		4	USA	USA	Developed country	Swine	2020	Unknown
GCA_025395725.1	GCA_025395725.1	3	5	Canada	Canada	Developed country	Swine	2018	Unknown
GCA_025395775.1	GCA_025395775.1		7	USA	USA	Developed country	Swine	2020	Unknown
GCA_025395855.1	GCA_025395855.1	3	5	Canada	Canada	Developed country	Swine	2018	Unknown
GCA_025395875.1	GCA_025395875.1		13	Canada	Canada	Developed country	Swine	2018	Unknown
GCA_025395885.1	GCA_025395885.1		Unknown	Canada	Canada	Developed country	Swine	2018	Unknown
GCA_025395935.1	GCA_025395935.1		13	Canada	Canada	Developed country	Swine	2018	Unknown
GCA_025395975.1	GCA_025395975.1		13	Canada	Canada	Developed country	Swine	2018	Unknown
GCA_025396015.1	GCA_025396015.1		13	Denmark	Denmark	Developed country	Swine	2019	Unknown
GCA_025396075.1	GCA_025396075.1		13	Denmark	Denmark	Developed country	Swine	2019	Unknown
GCA_025396085.1	GCA_025396085.1		13	Denmark	Denmark	Developed country	Swine	2019	Unknown
GCA_025396115.1	GCA_025396115.1		13	USA	USA	Developed country	Swine	2018	Unknown
GCA_025396135.1	GCA_025396135.1		13	Denmark	Denmark	Developed country	Swine	2019	Unknown
GCA_025396155.1	GCA_025396155.1		4	USA	USA	Developed country	Swine	2018	Unknown
GCA_025396175.1	GCA_025396175.1		Unknown	USA	USA	Developed country	Swine	2018	Unknown
GCA_025396195.1	GCA_025396195.1		Unknown	USA	USA	Developed country	Swine	2018	Unknown
GCA_025396215.1	GCA_025396215.1	2	2	USA	USA	Developed country	Swine	2018	Unknown
GCA_025396235.1	GCA_025396235.1		1	Chile	Chile	Developing country	Swine	2020	Unknown
GCA_025396255.1	GCA_025396255.1		Unknown	Chile	Chile	Developing country	Swine	2020	Unknown
GCA_025396265.1	GCA_025396265.1		Unknown	USA	USA	Developed country	Swine	2019	Unknown
GCA_025396295.1	GCA_025396295.1		13	USA	USA	Developed country	Swine	2018	Unknown
GCA_025396305.1	GCA_025396305.1		Unknown	Chile	Chile	Developing country	Swine	2020	Unknown
GCA_025396335.1	GCA_025396335.1	3	5	Canada	Canada	Developed country	Swine	2019	Unknown
GCA_025396355.1	GCA_025396355.1		13	USA	USA	Developed country	Swine	2019	Unknown
GCA_025396375.1	GCA_025396375.1		Unknown	USA	USA	Developed country	Swine	2019	Unknown
GCA_025396395.1	GCA_025396395.1		7	USA	USA	Developed country	Swine	2019	Unknown
GCA_025396415.1	GCA_025396415.1	3	2	USA	USA	Developed country	Swine	2018	Unknown
GCA_025396435.1	GCA_025396435.1		13	USA	USA	Developed country	Swine	2019	Unknown
GCA_025396445.1	GCA_025396445.1		Unknown	USA	USA	Developed country	Swine	2019	Unknown
GCA_025396475.1	GCA_025396475.1		13	USA	USA	Developed country	Swine	2019	Unknown
GCA_025396495.1	GCA_025396495.1		4	USA	USA	Developed country	Swine	2019	Unknown
GCA_025396505.1	GCA_025396505.1		Unknown	USA	USA	Developed country	Swine	2018	Unknown
GCA_025396535.1	GCA_025396535.1		Unknown	USA	USA	Developed country	Swine	2019	Unknown
GCA_025396545.1	GCA_025396545.1		7	USA	USA	Developed country	Swine	2019	Unknown
GCA_025396555.1	GCA_025396555.1		13	USA	USA	Developed country	Swine	2018	Unknown
GCA_025396595.1	GCA_025396595.1		4	USA	USA	Developed country	Swine	2019	Unknown
GCA_025396605.1	GCA_025396605.1		Unknown	USA	USA	Developed country	Swine	2019	Unknown
GCA_025396635.1	GCA_025396635.1		4	USA	USA	Developed country	Swine	2019	Unknown
GCA_025396655.1	GCA_025396655.1		1	USA	USA	Developed country	Swine	2019	Unknown
GCA_025396665.1	GCA_025396665.1		Unknown	USA	USA	Developed country	Swine	2018	Unknown
GCA_025396675.1	GCA_025396675.1		4	USA	USA	Developed country	Swine	2017	Unknown
GCA_025396715.1	GCA_025396715.1		13	USA	USA	Developed country	Swine	2018	Unknown
GCA_025396735.1	GCA_025396735.1		Unknown	USA	USA	Developed country	Swine	2015	Unknown
GCA_025396745.1	GCA_025396745.1		7	USA	USA	Developed country	Swine	2017	Unknown
GCA_025396755.1	GCA_025396755.1		7	Canada	Canada	Developed country	Swine	2017	Unknown
GCA_025396795.1	GCA_025396795.1	7	2	USA	USA	Developed country	Swine	2017	Unknown
GCA_025396815.1	GCA_025396815.1		7	USA	USA	Developed country	Swine	2016	Unknown
GCA_025396825.1	GCA_025396825.1		7	USA	USA	Developed country	Swine	2016	Unknown
GCA_025396835.1	GCA_025396835.1		7	USA	USA	Developed country	Swine	2018	Unknown
GCA_025396875.1	GCA_025396875.1		Unknown	USA	USA	Developed country	Swine	2016	Unknown
GCA_025396885.1	GCA_025396885.1		7	USA	USA	Developed country	Swine	2017	Unknown
GCA_025396915.1	GCA_025396915.1		13	USA	USA	Developed country	Swine	2018	Unknown
GCA_025396935.1	GCA_025396935.1		7	USA	USA	Developed country	Swine	2018	Unknown
GCA_025396945.1	GCA_025396945.1		7	USA	USA	Developed country	Swine	2018	Unknown
GCA_025396955.1	GCA_025396955.1		4	USA	USA	Developed country	Swine	2018	Unknown
GCA_025396995.1	GCA_025396995.1		7	USA	USA	Developed country	Swine	2018	Unknown
GCA_025397015.1	GCA_025397015.1		Unknown	USA	USA	Developed country	Swine	2018	Unknown
GCA_025397035.1	GCA_025397035.1		7	USA	USA	Developed country	Swine	2017	Unknown
GCA_025397045.1	GCA_025397045.1		7	USA	USA	Developed country	Swine	2017	Unknown
GCA_025397055.1	GCA_025397055.1		15	Canada	Canada	Developed country	Swine	2018	Unknown
GCA_025397095.1	GCA_025397095.1		7	USA	USA	Developed country	Swine	2018	Unknown
GCA_025397115.1	GCA_025397115.1		7	Canada	Canada	Developed country	Swine	2017	Unknown
GCA_025397125.1	GCA_025397125.1		Unknown	Canada	Canada	Developed country	Swine	2018	Unknown
GCA_025397155.1	GCA_025397155.1		Unknown	Canada	Canada	Developed country	Swine	2018	Unknown
GCA_025397165.1	GCA_025397165.1		8	USA	USA	Developed country	Swine	2019	Unknown
GCA_025397195.1	GCA_025397195.1		Unknown	Canada	Canada	Developed country	Swine	2018	Unknown
GCA_025397215.1	GCA_025397215.1		Unknown	Canada	Canada	Developed country	Swine	2018	Unknown
GCA_025397255.1	GCA_025397255.1		4	USA	USA	Developed country	Swine	2019	Unknown
GCA_025397265.1	GCA_025397265.1		Unknown	USA	USA	Developed country	Swine	2018	Unknown
GCA_025397365.1	GCA_025397365.1		Unknown	Canada	Canada	Developed country	Swine	2018	Unknown
GCA_025397395.1	GCA_025397395.1	2	12	USA	USA	Developed country	Swine	2018	Unknown
GCA_025397415.1	GCA_025397415.1	2	12	USA	USA	Developed country	Swine	2018	Unknown
GCA_025397435.1	GCA_025397435.1		7	Canada	Canada	Developed country	Swine	2017	Unknown
GCA_025460945.1	GCA_025460945.1		4	USA	USA	Developed country	Swine	2021	Unknown
GCA_025460965.1	GCA_025460965.1		4	USA	USA	Developed country	Swine	2021	Unknown
GCA_025460985.1	GCA_025460985.1		7	USA	USA	Developed country	Swine	2021	Unknown
GCA_025461025.1	GCA_025461025.1		7	USA	USA	Developed country	Swine	2021	Unknown
GCA_028680335.1	GCA_028680335.1		14	Canada	Canada	Developed country	Unknown	Unknown	Unknown
GCA_028680415.1	GCA_028680415.1		Unknown	Canada	Canada	Developed country	Unknown	Unknown	Unknown
GCA_028680435.1	GCA_028680435.1	4	12	Canada	Canada	Developed country	Unknown	Unknown	Unknown
GCA_028680455.1	GCA_028680455.1		4	Canada	Canada	Developed country	Unknown	Unknown	Unknown
GCA_028680475.1	GCA_028680475.1		10	Canada	Canada	Developed country	Unknown	Unknown	Unknown
GCA_028680495.1	GCA_028680495.1		8	Canada	Canada	Developed country	Unknown	Unknown	Unknown
GCA_028680515.1	GCA_028680515.1		Unknown	Canada	Canada	Developed country	Unknown	Unknown	Unknown
GCA_028680525.1	GCA_028680525.1		3	Canada	Canada	Developed country	Unknown	Unknown	Unknown
GCA_028887685.1	GCA_028887685.1	8	2	Mexico	Mexico	Developing country	Swine	2022	Unknown
GCA_028887715.1	GCA_028887715.1		7	Mexico	Mexico	Developing country	Swine	2022	Unknown
GCA_028887735.1	GCA_028887735.1	8	2	Mexico	Mexico	Developing country	Swine	2022	Oral
GCA_028887755.1	GCA_028887755.1	8	2	Mexico	Mexico	Developing country	Swine	2022	Unknown
GCA_028887785.1	GCA_028887785.1		Unknown	Mexico	Mexico	Developing country	Swine	2022	Oral
GCA_028887805.1	GCA_028887805.1		Unknown	Mexico	Mexico	Developing country	Swine	2022	Oral
GCA_028887825.1	GCA_028887825.1	8	2	Mexico	Mexico	Developing country	Swine	2022	Oral
GCA_028887845.1	GCA_028887845.1		13	USA	USA	Developed country	Swine	2022	Spleen
GCA_028887865.1	GCA_028887865.1		7	Mexico	Mexico	Developing country	Swine	2022	Oral
GCA_028887885.1	GCA_028887885.1	8	2	Mexico	Mexico	Developing country	Swine	2022	Oral
GCA_028887905.1	GCA_028887905.1		4	USA	USA	Developed country	Swine	2022	Heart
GCA_028887925.1	GCA_028887925.1		4	USA	USA	Developed country	Swine	2022	Unknown
GCA_028887945.1	GCA_028887945.1		7	USA	USA	Developed country	Swine	2022	Unknown
GCA_028887965.1	GCA_028887965.1		Unknown	USA	USA	Developed country	Swine	2022	Unknown
GCA_028887985.1	GCA_028887985.1		7	Mexico	Mexico	Developing country	Swine	2022	Unknown
GCA_028888005.1	GCA_028888005.1		7	Mexico	Mexico	Developing country	Swine	2022	Unknown
GCA_028888025.1	GCA_028888025.1		7	Mexico	Mexico	Developing country	Swine	2022	Unknown
GCA_028888045.1	GCA_028888045.1		13	Mexico	Mexico	Developing country	Swine	2022	Brain
GCA_028890515.1	GCA_028890515.1		13	USA	USA	Developed country	Swine	2022	Lung
GCA_028890545.1	GCA_028890545.1		Unknown	Mexico	Mexico	Developing country	Swine	2022	Unknown
GCA_028890565.1	GCA_028890565.1		Unknown	Mexico	Mexico	Developing country	Swine	2022	Unknown
GCA_028890585.1	GCA_028890585.1		4	USA	USA	Developed country	Swine	2022	Lung
GCA_028890605.1	GCA_028890605.1		Unknown	Mexico	Mexico	Developing country	Swine	2022	Unknown
GCA_028890625.1	GCA_028890625.1		Unknown	USA	USA	Developed country	Swine	2022	Lung
GCA_028890645.1	GCA_028890645.1		Unknown	USA	USA	Developed country	Swine	2022	Heart
GCA_028890665.1	GCA_028890665.1	7	2	USA	USA	Developed country	Swine	2021	Lung
GCA_028890685.1	GCA_028890685.1	7	2	Mexico	Mexico	Developing country	Swine	2022	Brain
GCA_028890705.1	GCA_028890705.1		4	USA	USA	Developed country	Swine	2022	Lung
GCA_028890725.1	GCA_028890725.1		13	Mexico	Mexico	Developing country	Swine	2022	Brain
GCA_028890745.1	GCA_028890745.1	7	2	Mexico	Mexico	Developing country	Swine	2022	Brain
GCA_028890765.1	GCA_028890765.1		Unknown	USA	USA	Developed country	Swine	2022	Heart
GCA_028890785.1	GCA_028890785.1		13	USA	USA	Developed country	Swine	2021	Brain
GCA_028890805.1	GCA_028890805.1		15	USA	USA	Developed country	Swine	2021	Lung
GCA_028890825.1	GCA_028890825.1		Unknown	Mexico	Mexico	Developing country	Swine	2021	Brain
GCA_028890845.1	GCA_028890845.1		Unknown	Mexico	Mexico	Developing country	Swine	2021	Joint
GCA_028890865.1	GCA_028890865.1		4	USA	USA	Developed country	Swine	2021	Heart
GCA_028890905.1	GCA_028890905.1	7	2	USA	USA	Developed country	Swine	2021	Lung
GCA_028890925.1	GCA_028890925.1	3	5	USA	USA	Developed country	Swine	2021	Lung
GCA_028890945.1	GCA_028890945.1		Unknown	USA	USA	Developed country	Swine	2021	Liver
GCA_028890965.1	GCA_028890965.1	5	12	USA	USA	Developed country	Swine	2021	Brain
GCA_028890985.1	GCA_028890985.1	5	12	USA	USA	Developed country	Swine	2021	Brain
GCA_028891005.1	GCA_028891005.1		13	USA	USA	Developed country	Swine	2021	Joint
GCA_028891025.1	GCA_028891025.1		7	USA	USA	Developed country	Swine	2021	Thoracic cavity
GCA_028891045.1	GCA_028891045.1		Unknown	USA	USA	Developed country	Swine	2021	Lung
GCA_029625665.1	GCA_029625665.1		Unknown	China	China:Guangdong	Developing country	Swine	2017	Lung
GCA_029762435.1	GCA_029762435.1		9	China	China:Fujian	Developing country	Swine	2022	Lung
GCA_029762455.1	GCA_029762455.1		Unknown	China	China:Fujian	Developing country	Swine	2021	Lung
GCA_029762655.1	GCA_029762655.1		6	China	China:Hubei	Developing country	Swine	2017	Lung
GCA_029762675.1	GCA_029762675.1		11	China	China:Hebei	Developing country	Swine	2017	Lung
GCA_029762695.1	GCA_029762695.1		Unknown	China	China:Hubei	Developing country	Swine	2017	Trachea
GCA_029762705.1	GCA_029762705.1		4	China	China:Hubei	Developing country	Swine	2017	Lung
GCA_029762735.1	GCA_029762735.1		1	China	China:Hubei	Developing country	Swine	2017	Lung
GCA_029762765.1	GCA_029762765.1		13	China	China:Guangdong	Developing country	Swine	2017	Brain
GCA_029762795.1	GCA_029762795.1		7	China	China:Henan	Developing country	Swine	2017	Lung
GCA_029762815.1	GCA_029762815.1		1	China	China:Henan	Developing country	Swine	2017	Brain
GCA_029762825.1	GCA_029762825.1		7	China	China:Hebei	Developing country	Swine	2017	Lung
GCA_029762855.1	GCA_029762855.1		13	China	China:Henan	Developing country	Swine	2017	Lung
GCA_029762875.1	GCA_029762875.1	1	12	China	China:Hubei	Developing country	Swine	2017	Trachea
GCA_029762895.1	GCA_029762895.1		4	China	China:Guangdong	Developing country	Swine	2017	Trachea
GCA_029762915.1	GCA_029762915.1		13	China	China:Hubei	Developing country	Swine	2017	Nose
GCA_029762925.1	GCA_029762925.1		4	China	China:Hubei	Developing country	Swine	2017	Trachea
GCA_029762935.1	GCA_029762935.1		Unknown	China	China:Guangdong	Developing country	Swine	2017	Brain
GCA_029762975.1	GCA_029762975.1	1	12	China	China:Henan	Developing country	Swine	2017	Trachea
GCA_029762995.1	GCA_029762995.1	2	12	China	China:Jiangxi	Developing country	Swine	2017	Lung
GCA_029763015.1	GCA_029763015.1		11	China	China:Jiangxi	Developing country	Swine	2017	Lung
GCA_029763035.1	GCA_029763035.1		4	China	China:Jiangxi	Developing country	Swine	2018	Lung
GCA_029763045.1	GCA_029763045.1		4	China	China:Jiangxi	Developing country	Swine	2017	Lung
GCA_029763055.1	GCA_029763055.1		13	China	China:Jiangxi	Developing country	Swine	2018	Lung
GCA_029763095.1	GCA_029763095.1	4	5	China	China:Guangdong	Developing country	Swine	2018	Lung
GCA_029763115.1	GCA_029763115.1		Unknown	China	China:Guangdong	Developing country	Swine	2018	Lung
GCA_029763135.1	GCA_029763135.1		4	China	China:Jiangxi	Developing country	Swine	2018	Lung
GCA_029763155.1	GCA_029763155.1		Unknown	China	China:Jiangxi	Developing country	Swine	2018	Trachea
GCA_029763175.1	GCA_029763175.1		13	China	China:Jiangxi	Developing country	Swine	2018	Lung
GCA_029763185.1	GCA_029763185.1		4	China	China:Jiangxi	Developing country	Swine	2018	Lung
GCA_029763215.1	GCA_029763215.1		13	China	China:Hubei	Developing country	Swine	2018	Lung
GCA_029763225.1	GCA_029763225.1		7	China	China:Jiangxi	Developing country	Swine	2018	Lung
GCA_029763255.1	GCA_029763255.1		4	China	China:Hebei	Developing country	Swine	2018	Lung
GCA_029763275.1	GCA_029763275.1		14	China	China:Hubei	Developing country	Swine	2018	Lung
GCA_029763295.1	GCA_029763295.1		7	China	China:Henan	Developing country	Swine	2018	Lung
GCA_029763315.1	GCA_029763315.1		4	China	China:Henan	Developing country	Swine	2018	Lung
GCA_029763325.1	GCA_029763325.1	3	2	China	China:Hebei	Developing country	Swine	2018	Lung
GCA_029763355.1	GCA_029763355.1		9	China	China:Henan	Developing country	Swine	2018	Trachea
GCA_029763375.1	GCA_029763375.1		4	China	China:Henan	Developing country	Swine	2018	Lung
GCA_029763395.1	GCA_029763395.1		4	China	China:Henan	Developing country	Swine	2018	Lung
GCA_029763415.1	GCA_029763415.1		Unknown	China	China:Henan	Developing country	Swine	2018	Lung
GCA_029763435.1	GCA_029763435.1		14	China	China:Henan	Developing country	Swine	2018	Lung
GCA_029763455.1	GCA_029763455.1		14	China	China:Hubei	Developing country	Swine	2019	Lung
GCA_029763465.1	GCA_029763465.1		4	China	China:Hebei	Developing country	Swine	2018	Lung
GCA_029763495.1	GCA_029763495.1		1	China	China:Jiangxi	Developing country	Swine	2018	Lung
GCA_029763515.1	GCA_029763515.1	4	5	China	China:Hebei	Developing country	Swine	2019	Lung
GCA_029763535.1	GCA_029763535.1	2	12	China	China:Hebei	Developing country	Swine	2019	Trachea
GCA_029763555.1	GCA_029763555.1		4	China	China:Hubei	Developing country	Swine	2019	Lung
GCA_029763575.1	GCA_029763575.1	3	2	China	China:Hubei	Developing country	Swine	2019	Lung
GCA_029763585.1	GCA_029763585.1	3	5	China	China:Hubei	Developing country	Swine	2019	Lung
GCA_029763615.1	GCA_029763615.1	1	2	China	China:Hebei	Developing country	Swine	2019	Lung
GCA_029763635.1	GCA_029763635.1	3	2	China	China:Hebei	Developing country	Swine	2019	Lung
GCA_029763655.1	GCA_029763655.1		13	China	China:Hebei	Developing country	Swine	2019	Lung
GCA_029763675.1	GCA_029763675.1	3	5	China	China:Hebei	Developing country	Swine	2019	Trachea
GCA_029763695.1	GCA_029763695.1		10	China	China:Hebei	Developing country	Swine	2019	Lung
GCA_029763715.1	GCA_029763715.1		13	China	China:Hebei	Developing country	Swine	2019	Trachea
GCA_029763735.1	GCA_029763735.1		11	China	China:Hubei	Developing country	Swine	2019	Trachea
GCA_029763775.1	GCA_029763775.1	4	2	China	China:Hubei	Developing country	Swine	2019	Lung
GCA_029763795.1	GCA_029763795.1	2	5	China	China:Hubei	Developing country	Swine	2019	Lung
GCA_029763805.1	GCA_029763805.1		4	China	China:Hubei	Developing country	Swine	2019	Lung
GCA_029763835.1	GCA_029763835.1		9	China	China:Hubei	Developing country	Swine	2020	Lung
GCA_029763855.1	GCA_029763855.1	3	5	China	China:Hubei	Developing country	Swine	2020	Lung
GCA_029763875.1	GCA_029763875.1		13	China	China:Hubei	Developing country	Swine	2020	Lung
GCA_029763895.1	GCA_029763895.1	3	5	China	China:Hebei	Developing country	Swine	2020	Trachea
GCA_029763915.1	GCA_029763915.1		Unknown	China	China:Hubei	Developing country	Swine	2020	Trachea
GCA_029763935.1	GCA_029763935.1	3	5	China	China:Hubei	Developing country	Swine	2020	Lung
GCA_029763955.1	GCA_029763955.1		13	China	China:Hebei	Developing country	Swine	2020	Lung
GCA_029763975.1	GCA_029763975.1		13	China	China:Henan	Developing country	Swine	2020	Lung
GCA_029764225.1	GCA_029764225.1		11	China	China:Anhui	Developing country	Swine	2020	Lung
GCA_029764245.1	GCA_029764245.1		7	China	China:Hubei	Developing country	Swine	2020	Lung
GCA_029764255.1	GCA_029764255.1		8	China	China:Anhui	Developing country	Swine	2020	Lung
GCA_029764295.1	GCA_029764295.1	3	5	China	China:Hubei	Developing country	Swine	2020	Lung
GCA_029764315.1	GCA_029764315.1	1	2	China	China:Hubei	Developing country	Swine	2020	Lung
GCA_029764335.1	GCA_029764335.1		9	China	China:Hubei	Developing country	Swine	2020	Lung
GCA_029764345.1	GCA_029764345.1	1	5	China	China:Hubei	Developing country	Swine	2021	Lung
GCA_029764355.1	GCA_029764355.1		4	China	China:Hubei	Developing country	Swine	2020	Lung
GCA_029764395.1	GCA_029764395.1		8	China	China:Hubei	Developing country	Swine	2020	Lung
GCA_029764435.1	GCA_029764435.1		4	China	China:Hubei	Developing country	Swine	2021	Lung
GCA_029764445.1	GCA_029764445.1		Unknown	China	China:Hubei	Developing country	Swine	2021	Lung
GCA_029764475.1	GCA_029764475.1		11	China	China:Henan	Developing country	Swine	2021	Lung
GCA_029764495.1	GCA_029764495.1		3	China	China:Hubei	Developing country	Swine	2021	Lung
GCA_029764515.1	GCA_029764515.1		Unknown	China	China:Henan	Developing country	Swine	2021	Lung
GCA_029764535.1	GCA_029764535.1		10	China	China:Hubei	Developing country	Swine	2021	Lung
GCA_029764555.1	GCA_029764555.1		9	China	China:Hubei	Developing country	Swine	2021	Lung
GCA_029764565.1	GCA_029764565.1		9	China	China:Hebei	Developing country	Swine	2021	Lung
GCA_029764595.1	GCA_029764595.1		6	China	China:Hubei	Developing country	Swine	2021	Lung
GCA_029764615.1	GCA_029764615.1	1	12	China	China:Hubei	Developing country	Swine	2021	Lung
GCA_029764635.1	GCA_029764635.1		Unknown	China	China:Hubei	Developing country	Swine	2021	Lung
GCA_029764645.1	GCA_029764645.1	1	5	China	China:Hubei	Developing country	Swine	2021	Lung
GCA_029764675.1	GCA_029764675.1		Unknown	China	China:Hubei	Developing country	Swine	2021	Lung
GCA_029764685.1	GCA_029764685.1		11	China	China:Hebei	Developing country	Swine	2021	Lung
GCA_029766855.1	GCA_029766855.1		13	China	China:Hubei	Developing country	Swine	2021	Trachea
GCA_029766865.1	GCA_029766865.1		7	China	China:Hubei	Developing country	Swine	2021	Trachea
GCA_029766875.1	GCA_029766875.1	1	2	China	China:Hubei	Developing country	Swine	2021	Lung
GCA_029766915.1	GCA_029766915.1		7	China	China:Anhui	Developing country	Swine	2021	Trachea
GCA_029766935.1	GCA_029766935.1		7	China	China:Hubei	Developing country	Swine	2022	Trachea
GCA_029766955.1	GCA_029766955.1		11	China	China:Hubei	Developing country	Swine	2022	Brain
GCA_029766975.1	GCA_029766975.1		8	China	China:Hubei	Developing country	Swine	2022	Trachea
GCA_029766995.1	GCA_029766995.1		4	China	China:Hubei	Developing country	Swine	2022	Lung
GCA_029767285.1	GCA_029767285.1		13	China	China:Hubei	Developing country	Swine	2021	Lung
GCA_029767315.1	GCA_029767315.1		4	China	China:Hubei	Developing country	Swine	2021	Lung
GCA_029767325.1	GCA_029767325.1	1	5	China	China:Hubei	Developing country	Swine	2021	Joint
GCA_029767355.1	GCA_029767355.1	2	12	China	China:Anhui	Developing country	Swine	2021	Lung
GCA_029767375.1	GCA_029767375.1	2	2	China	China:Hubei	Developing country	Swine	2021	Nose
GCA_029767395.1	GCA_029767395.1		Unknown	China	China:Hubei	Developing country	Swine	2021	Trachea
GCA_029767415.1	GCA_029767415.1		13	China	China:Hubei	Developing country	Swine	2021	Lung
GCA_029767425.1	GCA_029767425.1		6	China	China:Anhui	Developing country	Swine	2021	Trachea
GCA_029767455.1	GCA_029767455.1	3	2	China	China:Hubei	Developing country	Swine	2021	Trachea
GCA_029767475.1	GCA_029767475.1	6	2	China	China:Hebei	Developing country	Swine	2021	Lung
GCA_029767485.1	GCA_029767485.1	5	5	China	China:Hubei	Developing country	Swine	2021	Lung
GCA_029767495.1	GCA_029767495.1	1	2	China	China:Henan	Developing country	Swine	2021	Lung
GCA_029767505.1	GCA_029767505.1	1	2	China	China:Hubei	Developing country	Swine	2021	Trachea
GCA_029767525.1	GCA_029767525.1		11	China	China:Hubei	Developing country	Swine	2021	Brain
GCA_029767575.1	GCA_029767575.1		Unknown	China	China:Hubei	Developing country	Swine	2022	Lung
GCA_029767595.1	GCA_029767595.1		4	China	China:Hubei	Developing country	Swine	2021	Abdominal Cavity
GCA_029767605.1	GCA_029767605.1		11	China	China:Hubei	Developing country	Swine	2022	Nose
GCA_029767615.1	GCA_029767615.1		4	China	China:Hubei	Developing country	Swine	2022	Trachea
GCA_029767655.1	GCA_029767655.1		11	China	China:Hubei	Developing country	Swine	2022	Trachea
GCA_029767675.1	GCA_029767675.1	2	5	China	China:Hubei	Developing country	Swine	2022	Lung
GCA_029767695.1	GCA_029767695.1		13	China	China:Hubei	Developing country	Swine	2022	Trachea
GCA_029767705.1	GCA_029767705.1		4	China	China:Hubei	Developing country	Swine	2022	Lung
GCA_030388265.1	GCA_030388265.1		4	China	China:Hubei	Developing country	Swine	2019	Unknown
GCA_030657375.1	GCA_030657375.1		7	China	China:Guangdong	Developing country	Swine	Unknown	Lung
GCA_030657395.1	GCA_030657395.1		4	China	China:Guangdong	Developing country	Swine	Unknown	Lung
GCA_030657405.1	GCA_030657405.1	1	12	China	China:Guangdong	Developing country	Swine	Unknown	Lung
GCA_030657475.1	GCA_030657475.1		Unknown	China	China:Guangdong	Developing country	Swine	Unknown	Lung
GCA_030657485.1	GCA_030657485.1		4	China	China:Guangdong	Developing country	Swine	Unknown	Lung
GCA_030657495.1	GCA_030657495.1		8	China	China:Chongqing	Developing country	Swine	2017	Nose
GCA_030657505.1	GCA_030657505.1		4	China	China:Shandong	Developing country	Swine	2016	Nose
GCA_030657515.1	GCA_030657515.1		Unknown	China	China:Guangdong	Developing country	Swine	Unknown	Lung
GCA_030657575.1	GCA_030657575.1		7	China	China:Beijing	Developing country	Swine	2017	Nose
GCA_030657595.1	GCA_030657595.1		15	China	China:Guangdong	Developing country	Swine	Unknown	Lung
GCA_030657605.1	GCA_030657605.1	5	2	China	China:Chongqing	Developing country	Swine	2017	Nose
GCA_030657615.1	GCA_030657615.1		4	China	China:Guangdong	Developing country	Swine	Unknown	Lung
GCA_030657675.1	GCA_030657675.1		9	China	China:Shanghai	Developing country	Swine	2016	Nose
GCA_030657695.1	GCA_030657695.1		Unknown	China	China:Guangdong	Developing country	Swine	Unknown	Lung
GCA_030657715.1	GCA_030657715.1		Unknown	China	China:Guangdong	Developing country	Swine	Unknown	Lung
GCA_030657735.1	GCA_030657735.1		1	China	China:Shandong	Developing country	Swine	2016	Nose
GCA_030657745.1	GCA_030657745.1		4	China	China:Guangdong	Developing country	Swine	Unknown	Lung
GCA_030657775.1	GCA_030657775.1		4	China	China:Guangdong	Developing country	Swine	Unknown	Lung
GCA_030657795.1	GCA_030657795.1		13	China	China:Guangdong	Developing country	Swine	Unknown	Lung
GCA_030657815.1	GCA_030657815.1	1	12	China	China:Guangdong	Developing country	Swine	Unknown	Lung
GCA_030657825.1	GCA_030657825.1	1	2	China	China:Shandong	Developing country	Swine	2017	Nose
GCA_030657835.1	GCA_030657835.1		1	China	China:Chongqing	Developing country	Swine	2017	Nose
GCA_030657845.1	GCA_030657845.1	6	2	China	China:Chongqing	Developing country	Swine	2017	Nose
GCA_030657895.1	GCA_030657895.1		8	China	China:Chongqing	Developing country	Swine	2017	Nose
GCA_030657915.1	GCA_030657915.1		7	China	China:Chongqing	Developing country	Swine	2017	Nose
GCA_030657925.1	GCA_030657925.1		6	China	China:Henan	Developing country	Swine	2017	Nose
GCA_030657955.1	GCA_030657955.1	5	2	China	China:Chongqing	Developing country	Swine	2017	Nose
GCA_030657965.1	GCA_030657965.1		8	China	China:Chongqing	Developing country	Swine	2017	Nose
GCA_030657995.1	GCA_030657995.1	1	2	China	China:Sichuan	Developing country	Swine	2017	Nose
GCA_030658015.1	GCA_030658015.1		14	China	China:Henan	Developing country	Swine	2017	Nose
GCA_030658035.1	GCA_030658035.1	5	2	China	China:Chongqing	Developing country	Swine	2017	Nose
GCA_030658055.1	GCA_030658055.1	5	2	China	China:Chongqing	Developing country	Swine	2017	Nose
GCA_030658065.1	GCA_030658065.1	5	2	China	China:Chongqing	Developing country	Swine	2017	Nose
GCA_030658085.1	GCA_030658085.1	2	2	China	China:Sichuan	Developing country	Swine	2016	Nose
GCA_030658115.1	GCA_030658115.1		1	China	China:Shandong	Developing country	Swine	2016	Nose
GCA_030658135.1	GCA_030658135.1	1	2	China	China:Shandong	Developing country	Swine	2017	Nose
GCA_030658155.1	GCA_030658155.1		10	China	China:Chongqing	Developing country	Swine	2017	Nose
GCA_030658175.1	GCA_030658175.1		7	China	China:Chongqing	Developing country	Swine	2017	Nose
GCA_030658185.1	GCA_030658185.1		7	China	China:Beijing	Developing country	Swine	2017	Nose
GCA_030658215.1	GCA_030658215.1		Unknown	China	China:Chongqing	Developing country	Swine	2017	Nose
GCA_030658235.1	GCA_030658235.1		4	China	China:Shandong	Developing country	Swine	2016	Nose
GCA_030658245.1	GCA_030658245.1	5	2	China	China:Chongqing	Developing country	Swine	2017	Nose
GCA_030658265.1	GCA_030658265.1		9	China	China:Shanghai	Developing country	Swine	2016	Nose
GCA_030658315.1	GCA_030658315.1		13	China	China:Henan	Developing country	Swine	2017	Nose
GCA_030658335.1	GCA_030658335.1		13	China	China:Henan	Developing country	Swine	2017	Nose
GCA_030658355.1	GCA_030658355.1		8	China	China:Chongqing	Developing country	Swine	2017	Nose
GCA_030658365.1	GCA_030658365.1	1	2	China	China:Shanghai	Developing country	Swine	2016	Nose
GCA_030658385.1	GCA_030658385.1	2	2	China	China:Sichuan	Developing country	Swine	2017	Nose
GCA_030658415.1	GCA_030658415.1		9	China	China:Shanghai	Developing country	Swine	2016	Nose
GCA_030658435.1	GCA_030658435.1		8	China	China:Sichuan	Developing country	Swine	2017	Nose
GCA_030658445.1	GCA_030658445.1	5	2	China	China:Chongqing	Developing country	Swine	2017	Nose
GCA_030658455.1	GCA_030658455.1		7	China	China:Guangdong	Developing country	Swine	Unknown	Lung
GCA_030658495.1	GCA_030658495.1	1	5	China	China:Guangdong	Developing country	Swine	Unknown	Lung
GCA_030658535.1	GCA_030658535.1		13	China	China:Guangdong	Developing country	Swine	Unknown	Lung
GCA_030658555.1	GCA_030658555.1		Unknown	China	China:Guangdong	Developing country	Swine	Unknown	Lung
GCA_030658565.1	GCA_030658565.1		13	China	China:Guangdong	Developing country	Swine	Unknown	Lung
GCA_030658575.1	GCA_030658575.1		9	China	China:Chongqing	Developing country	Swine	2017	Nose
GCA_030658605.1	GCA_030658605.1		Unknown	China	China:Guangdong	Developing country	Swine	Unknown	Lung
GCA_030658635.1	GCA_030658635.1	5	2	China	China:Chongqing	Developing country	Swine	2017	Nose
GCA_030658655.1	GCA_030658655.1		4	China	China:Guangdong	Developing country	Swine	Unknown	Lung
GCA_030658665.1	GCA_030658665.1		8	China	China:Shanghai	Developing country	Swine	2016	Nose
GCA_030658695.1	GCA_030658695.1		7	China	China:Chongqing	Developing country	Swine	2017	Nose
GCA_030658705.1	GCA_030658705.1		13	China	China:Guangdong	Developing country	Swine	Unknown	Lung
GCA_030658735.1	GCA_030658735.1		4	China	China:Chongqing	Developing country	Swine	2017	Nose
GCA_030658755.1	GCA_030658755.1		1	China	China:Guangdong	Developing country	Swine	Unknown	Lung
GCA_030658775.1	GCA_030658775.1	1	12	China	China:Guangdong	Developing country	Swine	Unknown	Lung
GCA_030658785.1	GCA_030658785.1	1	12	China	China:Guangdong	Developing country	Swine	Unknown	Lung
GCA_030658795.1	GCA_030658795.1		1	China	China:Henan	Developing country	Swine	2017	Nose
GCA_030658835.1	GCA_030658835.1		4	China	China:Guangdong	Developing country	Swine	Unknown	Lung
GCA_030658845.1	GCA_030658845.1		4	China	China:Guangdong	Developing country	Swine	Unknown	Lung
GCA_030658875.1	GCA_030658875.1		9	China	China:Chongqing	Developing country	Swine	2017	Nose
GCA_030658895.1	GCA_030658895.1	5	2	China	China:Chongqing	Developing country	Swine	2017	Nose
GCA_030658915.1	GCA_030658915.1	3	5	China	China:Guangdong	Developing country	Swine	Unknown	Lung
GCA_030658985.1	GCA_030658985.1		11	China	China:Chongqing	Developing country	Swine	2017	Nose
GCA_030659015.1	GCA_030659015.1		9	China	China:Chongqing	Developing country	Swine	2017	Nose
GCA_030659035.1	GCA_030659035.1		9	China	China:Chongqing	Developing country	Swine	2017	Nose
GCA_030659055.1	GCA_030659055.1		Unknown	China	China:Chongqing	Developing country	Swine	2017	Nose
GCA_030659075.1	GCA_030659075.1		9	China	China:Chongqing	Developing country	Swine	2017	Nose
GCA_030659085.1	GCA_030659085.1		7	China	China:Chongqing	Developing country	Swine	2017	Nose
GCA_030659115.1	GCA_030659115.1		7	China	China:Chongqing	Developing country	Swine	2017	Nose
GCA_030659125.1	GCA_030659125.1		7	China	China:Chongqing	Developing country	Swine	2017	Nose
GCA_030659155.1	GCA_030659155.1		8	China	China:Shandong	Developing country	Swine	2017	Nose
GCA_030659165.1	GCA_030659165.1	1	2	China	China:Shanghai	Developing country	Swine	2016	Nose
GCA_030659195.1	GCA_030659195.1		8	China	China:Shandong	Developing country	Swine	2016	Nose
GCA_030659205.1	GCA_030659205.1		1	China	China:Beijing	Developing country	Swine	2017	Nose
GCA_030659235.1	GCA_030659235.1		1	China	China:Beijing	Developing country	Swine	2017	Nose
GCA_030659255.1	GCA_030659255.1	6	2	China	China:Beijing	Developing country	Swine	2017	Nose
GCA_030659275.1	GCA_030659275.1		13	China	China:Chongqing	Developing country	Swine	2017	Nose
GCA_030659295.1	GCA_030659295.1		7	China	China:Shandong	Developing country	Swine	2016	Nose
GCA_030659305.1	GCA_030659305.1	3	5	China	China:Henan	Developing country	Swine	2018	Lung
GCA_030659335.1	GCA_030659335.1		8	China	China:Sichuan	Developing country	Swine	2017	Nose
GCA_030659355.1	GCA_030659355.1		8	China	China:Sichuan	Developing country	Swine	2017	Nose
GCA_030659375.1	GCA_030659375.1		7	China	China:Henan	Developing country	Swine	2018	Trachea
GCA_030659385.1	GCA_030659385.1		13	China	China:Henan	Developing country	Swine	2018	Lung
GCA_030659405.1	GCA_030659405.1		Unknown	China	China:Chongqing	Developing country	Swine	2017	Nose
GCA_030659425.1	GCA_030659425.1		11	China	China:Chongqing	Developing country	Swine	2017	Nose
GCA_030659455.1	GCA_030659455.1		1	China	China:Henan	Developing country	Swine	2018	Lung
GCA_030659475.1	GCA_030659475.1		8	China	China:Chongqing	Developing country	Swine	2017	Nose
GCA_030659495.1	GCA_030659495.1		4	China	China:Henan	Developing country	Swine	2018	Lung
GCA_030659505.1	GCA_030659505.1		9	China	China:Chongqing	Developing country	Swine	2017	Nose
GCA_030659525.1	GCA_030659525.1	2	2	China	China:Sichuan	Developing country	Swine	2017	Nose
GCA_030659555.1	GCA_030659555.1	1	2	China	China:Shanghai	Developing country	Swine	2016	Nose
GCA_030659575.1	GCA_030659575.1		7	China	China:Henan	Developing country	Swine	2018	Joint
GCA_030659595.1	GCA_030659595.1		8	China	China:Henan	Developing country	Swine	2018	Lung
GCA_030659615.1	GCA_030659615.1		4	China	China:Henan	Developing country	Swine	2018	Joint
GCA_030659635.1	GCA_030659635.1	1	2	China	China:Henan	Developing country	Swine	2018	Lung
GCA_030659645.1	GCA_030659645.1	3	5	China	China:Henan	Developing country	Swine	2018	Trachea
GCA_030659655.1	GCA_030659655.1	4	5	China	China:Henan	Developing country	Swine	2018	Lung
GCA_030659695.1	GCA_030659695.1		7	China	China:Henan	Developing country	Swine	2018	Joint
GCA_030659705.1	GCA_030659705.1	1	2	China	China:Henan	Developing country	Swine	2018	Lung
GCA_030659735.1	GCA_030659735.1		Unknown	China	China:Henan	Developing country	Swine	2018	Lung
GCA_030659755.1	GCA_030659755.1		1	China	China:Henan	Developing country	Swine	2018	Lung
GCA_030659765.1	GCA_030659765.1		4	China	China:Henan	Developing country	Swine	2018	Lung
GCA_030659795.1	GCA_030659795.1		13	China	China:Henan	Developing country	Swine	2018	Lung
GCA_030659815.1	GCA_030659815.1		10	China	China:Henan	Developing country	Swine	2017	Lung
GCA_030659835.1	GCA_030659835.1		Unknown	China	China:Henan	Developing country	Swine	2018	Lung
GCA_030659845.1	GCA_030659845.1		Unknown	China	China:Henan	Developing country	Swine	2018	Joint
GCA_030659875.1	GCA_030659875.1	1	2	China	China:Henan	Developing country	Swine	2018	Joint
GCA_030659895.1	GCA_030659895.1	3	5	China	China:Henan	Developing country	Swine	2018	Lung
GCA_030659905.1	GCA_030659905.1		7	China	China:Henan	Developing country	Swine	2018	Joint
GCA_030659935.1	GCA_030659935.1	4	5	China	China:Henan	Developing country	Swine	2018	Lung
GCA_030659955.1	GCA_030659955.1		4	China	China:Henan	Developing country	Swine	2017	Spleen
GCA_030659965.1	GCA_030659965.1		10	China	China:Henan	Developing country	Swine	2018	Spleen
GCA_030659995.1	GCA_030659995.1		4	China	China:Henan	Developing country	Swine	2016	Lymphaden
GCA_030660015.1	GCA_030660015.1		Unknown	China	China:Henan	Developing country	Swine	2016	Trachea
GCA_030660035.1	GCA_030660035.1		7	China	China:Henan	Developing country	Swine	2016	Lung
GCA_030660055.1	GCA_030660055.1		7	China	China:Henan	Developing country	Swine	2016	Lung
GCA_030660065.1	GCA_030660065.1	1	2	China	China:Anhui	Developing country	Swine	2017	Joint
GCA_030660075.1	GCA_030660075.1		4	China	China:Henan	Developing country	Swine	2017	Lung
GCA_030660115.1	GCA_030660115.1		13	China	China:Henan	Developing country	Swine	2016	Lung
GCA_030660125.1	GCA_030660125.1	5	5	China	China:Anhui	Developing country	Swine	2018	Lung
GCA_030660155.1	GCA_030660155.1	2	5	China	China:Henan	Developing country	Swine	2016	Trachea
GCA_030660175.1	GCA_030660175.1		4	China	China:Henan	Developing country	Swine	2016	Lung
GCA_030660185.1	GCA_030660185.1		4	China	China:Henan	Developing country	Swine	2016	Lung
GCA_030660215.1	GCA_030660215.1		14	China	China:Hunan	Developing country	Swine	2017	Lung
GCA_030660235.1	GCA_030660235.1		13	China	China:Hunan	Developing country	Swine	2018	Trachea
GCA_030660255.1	GCA_030660255.1	3	2	China	China:Hunan	Developing country	Swine	2018	Lung
GCA_030660275.1	GCA_030660275.1		7	China	China:Hunan	Developing country	Swine	2018	Spleen
GCA_030660295.1	GCA_030660295.1		13	China	China:Hunan	Developing country	Swine	2017	Joint
GCA_030660315.1	GCA_030660315.1		4	China	China:Hunan	Developing country	Swine	2018	Joint
GCA_030660335.1	GCA_030660335.1	3	5	China	China:Hunan	Developing country	Swine	2018	Joint
GCA_030660345.1	GCA_030660345.1		4	China	China:Hunan	Developing country	Swine	2016	Joint
GCA_030660355.1	GCA_030660355.1		4	China	China:Shanxi	Developing country	Swine	2018	Trachea
GCA_030660395.1	GCA_030660395.1		4	China	China:Hunan	Developing country	Swine	2018	Spleen
GCA_030660415.1	GCA_030660415.1		4	China	China:Henan	Developing country	Swine	2017	Lung
GCA_030660425.1	GCA_030660425.1		4	China	China:Henan	Developing country	Swine	2017	Lung
GCA_030660435.1	GCA_030660435.1	4	5	China	China:Hunan	Developing country	Swine	2018	Lung
GCA_030660475.1	GCA_030660475.1		1	China	China:Hunan	Developing country	Swine	2018	Lung
GCA_030660495.1	GCA_030660495.1		4	China	China:Henan	Developing country	Swine	2017	Lung
GCA_030660515.1	GCA_030660515.1		4	China	China:Henan	Developing country	Swine	2017	Joint
GCA_030660525.1	GCA_030660525.1		Unknown	China	China:Henan	Developing country	Swine	2017	Trachea
GCA_030660545.1	GCA_030660545.1	4	5	China	China:Henan	Developing country	Swine	2017	Trachea
GCA_030660555.1	GCA_030660555.1	3	5	China	China:Henan	Developing country	Swine	2017	Lung
GCA_030660595.1	GCA_030660595.1		4	China	China:Henan	Developing country	Swine	2017	Joint
GCA_030660615.1	GCA_030660615.1	1	5	China	China:Henan	Developing country	Swine	2017	Lung
GCA_030660625.1	GCA_030660625.1		13	China	China:Henan	Developing country	Swine	2017	Lung
GCA_030660645.1	GCA_030660645.1		4	China	China:Henan	Developing country	Swine	2017	Spleen
GCA_030660675.1	GCA_030660675.1		13	China	China:Henan	Developing country	Swine	2016	Lung
GCA_030660695.1	GCA_030660695.1	4	2	China	China:Henan	Developing country	Swine	2017	Lung
GCA_030660705.1	GCA_030660705.1		8	China	China:Henan	Developing country	Swine	2016	Trachea
GCA_030660735.1	GCA_030660735.1		4	China	China:Henan	Developing country	Swine	2017	Trachea
GCA_030660755.1	GCA_030660755.1		4	China	China:Hunan	Developing country	Swine	2017	Lung
GCA_030660775.1	GCA_030660775.1		7	China	China:Anhui	Developing country	Swine	2018	Lung
GCA_030660795.1	GCA_030660795.1		7	China	China:Anhui	Developing country	Swine	2017	Lung
GCA_030660805.1	GCA_030660805.1	3	5	China	China:Hunan	Developing country	Swine	2017	Lung
GCA_030660825.1	GCA_030660825.1	3	5	China	China:Anhui	Developing country	Swine	2018	Lung
GCA_030660855.1	GCA_030660855.1	2	5	China	China:Hunan	Developing country	Swine	2016	Joint
GCA_030660865.1	GCA_030660865.1		Unknown	China	China:Anhui	Developing country	Swine	2018	Trachea
GCA_030660895.1	GCA_030660895.1		4	China	China:Anhui	Developing country	Swine	2016	Joint
GCA_030660915.1	GCA_030660915.1	4	5	China	China:Anhui	Developing country	Swine	2017	Lung
GCA_030660925.1	GCA_030660925.1		4	China	China:Anhui	Developing country	Swine	2018	Trachea
GCA_030660935.1	GCA_030660935.1	4	5	China	China:Anhui	Developing country	Swine	2018	Lung
GCA_030660975.1	GCA_030660975.1		Unknown	China	China:Chongqing	Developing country	Swine	2017	Nose
GCA_030660995.1	GCA_030660995.1		8	China	China:Chongqing	Developing country	Swine	2017	Nose
GCA_030661015.1	GCA_030661015.1		4	China	China:Anhui	Developing country	Swine	2016	Lung
GCA_030661025.1	GCA_030661025.1		4	China	China:Shanxi	Developing country	Swine	2018	Trachea
GCA_030661055.1	GCA_030661055.1	5	5	China	China:Shanxi	Developing country	Swine	2018	Lung
GCA_030661065.1	GCA_030661065.1		4	China	China:Anhui	Developing country	Swine	2017	Joint
GCA_030661095.1	GCA_030661095.1		13	China	China:Anhui	Developing country	Swine	2016	Trachea
GCA_030661115.1	GCA_030661115.1		4	China	China:Shanxi	Developing country	Swine	2018	Trachea
GCA_030661135.1	GCA_030661135.1	4	2	China	China:Shanxi	Developing country	Swine	2018	Lung
GCA_030661155.1	GCA_030661155.1	5	5	China	China:Anhui	Developing country	Swine	2016	Trachea
GCA_030661165.1	GCA_030661165.1	5	2	China	China:Chongqing	Developing country	Swine	2017	Nose
GCA_030661195.1	GCA_030661195.1		4	China	China:Sichuan	Developing country	Swine	2017	Nose
GCA_030661215.1	GCA_030661215.1		4	China	China:Shanxi	Developing country	Swine	2017	Lung
GCA_030661235.1	GCA_030661235.1		13	China	China:Chongqing	Developing country	Swine	2017	Nose
GCA_030661255.1	GCA_030661255.1	4	5	China	China:Shanxi	Developing country	Swine	2018	Joint
GCA_030661265.1	GCA_030661265.1		4	China	China:Shanxi	Developing country	Swine	2017	Lung
GCA_030661295.1	GCA_030661295.1	1	2	China	China:Shanghai	Developing country	Swine	2016	Nose
GCA_030661305.1	GCA_030661305.1		1	China	China:Shanxi	Developing country	Swine	2017	Lung
GCA_030661335.1	GCA_030661335.1	4	5	China	China:Shanxi	Developing country	Swine	2018	Lung
GCA_030661355.1	GCA_030661355.1		13	China	China:Shanxi	Developing country	Swine	2016	Lung
GCA_030661375.1	GCA_030661375.1	3	2	China	China:Shaanxi	Developing country	Swine	2018	Lung
GCA_030661385.1	GCA_030661385.1		13	China	China:Shanxi	Developing country	Swine	2016	Lung
GCA_030661395.1	GCA_030661395.1	3	5	China	China:Shanxi	Developing country	Swine	2017	Lung
GCA_030661435.1	GCA_030661435.1		13	China	China:Shanxi	Developing country	Swine	2017	Brain
GCA_030661455.1	GCA_030661455.1		7	China	China:Shaanxi	Developing country	Swine	2018	Trachea
GCA_030661475.1	GCA_030661475.1	3	5	China	China:Shaanxi	Developing country	Swine	2017	Lung
GCA_030661495.1	GCA_030661495.1	3	5	China	China:Shanxi	Developing country	Swine	2016	Lung
GCA_030661505.1	GCA_030661505.1		13	China	China:Shanxi	Developing country	Swine	2016	Brain
GCA_030661535.1	GCA_030661535.1	1	12	China	China:Shanxi	Developing country	Swine	2016	Lung
GCA_030661555.1	GCA_030661555.1		4	China	China:Shanxi	Developing country	Swine	2016	Trachea
GCA_030661575.1	GCA_030661575.1	1	2	China	China:Shaanxi	Developing country	Swine	2018	Lung
GCA_030661595.1	GCA_030661595.1		15	China	China:Shaanxi	Developing country	Swine	2018	Lung
GCA_030661605.1	GCA_030661605.1	5	5	China	China:Shaanxi	Developing country	Swine	2018	Joint
GCA_030661615.1	GCA_030661615.1		1	China	China:Shaanxi	Developing country	Swine	2018	Lung
GCA_030661655.1	GCA_030661655.1	3	5	China	China:Shaanxi	Developing country	Swine	2017	Trachea
GCA_030661675.1	GCA_030661675.1		4	China	China:Shaanxi	Developing country	Swine	2017	Trachea
GCA_030661695.1	GCA_030661695.1		4	China	China:Shaanxi	Developing country	Swine	2016	Lung
GCA_030661705.1	GCA_030661705.1		4	China	China:Shaanxi	Developing country	Swine	2017	Joint
GCA_030661735.1	GCA_030661735.1		4	China	China:Shaanxi	Developing country	Swine	2018	Spleen
GCA_030661755.1	GCA_030661755.1		4	China	China:Sichuan	Developing country	Swine	Unknown	Lung
GCA_030661765.1	GCA_030661765.1	3	5	China	China:Shaanxi	Developing country	Swine	2016	Lung
GCA_030661785.1	GCA_030661785.1		4	China	China:Shaanxi	Developing country	Swine	2016	Joint
GCA_030661805.1	GCA_030661805.1	1	2	China	China:Shandong	Developing country	Swine	2017	Nose
GCA_030661835.1	GCA_030661835.1	2	12	China	China:Shandong	Developing country	Swine	2017	Nose
GCA_030661855.1	GCA_030661855.1	2	12	China	China:Shandong	Developing country	Swine	2017	Nose
GCA_030661875.1	GCA_030661875.1	1	2	China	China:Shandong	Developing country	Swine	2017	Nose
GCA_030661885.1	GCA_030661885.1	1	2	China	China:Shandong	Developing country	Swine	2017	Nose
GCA_030661915.1	GCA_030661915.1	1	2	China	China:Shandong	Developing country	Swine	2017	Nose
GCA_030661935.1	GCA_030661935.1	1	2	China	China:Shandong	Developing country	Swine	2017	Nose
GCA_030662005.1	GCA_030662005.1	1	2	China	China:Shandong	Developing country	Swine	2017	Nose
GCA_030662255.1	GCA_030662255.1	5	2	China	China:Chongqing	Developing country	Swine	2017	Nose
GCA_030662275.1	GCA_030662275.1		7	China	China:Shandong	Developing country	Swine	2017	Nose
GCA_030662285.1	GCA_030662285.1		7	China	China:Chongqing	Developing country	Swine	2017	Nose
GCA_030662315.1	GCA_030662315.1	5	2	China	China:Chongqing	Developing country	Swine	2017	Nose
GCA_030662335.1	GCA_030662335.1		1	China	China:Chongqing	Developing country	Swine	2017	Nose
GCA_030662355.1	GCA_030662355.1		1	China	China:Shandong	Developing country	Swine	2016	Nose
GCA_030662365.1	GCA_030662365.1		7	China	China:Chongqing	Developing country	Swine	2017	Nose
GCA_030662395.1	GCA_030662395.1		7	China	China:Chongqing	Developing country	Swine	2017	Nose
GCA_030662415.1	GCA_030662415.1	1	2	China	China:Shandong	Developing country	Swine	2016	Nose
GCA_030662425.1	GCA_030662425.1		7	China	China:Chongqing	Developing country	Swine	2017	Nose
GCA_030662455.1	GCA_030662455.1		8	China	China:Shandong	Developing country	Swine	2016	Nose
GCA_030662475.1	GCA_030662475.1	3	2	China	China:Shandong	Developing country	Swine	2016	Nose
GCA_030662495.1	GCA_030662495.1		11	China	China:Shandong	Developing country	Swine	2016	Nose
GCA_030662515.1	GCA_030662515.1	1	2	China	China:Shandong	Developing country	Swine	2016	Nose
GCA_030662525.1	GCA_030662525.1		13	China	China:Chongqing	Developing country	Swine	2017	Nose
GCA_030662555.1	GCA_030662555.1		13	China	China:Henan	Developing country	Swine	2016	Nose
GCA_030662575.1	GCA_030662575.1	1	2	China	China:Jiangxi	Developing country	Swine	2018	Trachea
GCA_030662595.1	GCA_030662595.1		7	China	China:Jiangxi	Developing country	Swine	2018	Spleen
GCA_030662615.1	GCA_030662615.1		4	China	China:Sichuan	Developing country	Swine	Unknown	Lung
GCA_030662635.1	GCA_030662635.1	1	2	China	China:Jiangxi	Developing country	Swine	2017	Lung
GCA_030662655.1	GCA_030662655.1		13	China	China:Jiangxi	Developing country	Swine	2018	Lung
GCA_030662675.1	GCA_030662675.1		4	China	China:Jiangxi	Developing country	Swine	2018	Lung
GCA_030662695.1	GCA_030662695.1		13	China	China:Jiangxi	Developing country	Swine	2018	Joint
GCA_030662715.1	GCA_030662715.1	2	5	China	China:Jiangxi	Developing country	Swine	2018	Trachea
GCA_030662725.1	GCA_030662725.1		7	China	China:Jiangxi	Developing country	Swine	2017	Joint
GCA_030662755.1	GCA_030662755.1		4	China	China:Jiangxi	Developing country	Swine	2018	Lung
GCA_030662765.1	GCA_030662765.1		1	China	China:Jiangxi	Developing country	Swine	2018	Brain
GCA_030662795.1	GCA_030662795.1		4	China	China:Jiangxi	Developing country	Swine	2017	Lung
GCA_030662815.1	GCA_030662815.1		4	China	China:Jiangxi	Developing country	Swine	2017	Lung
GCA_030662825.1	GCA_030662825.1		13	China	China:Jiangxi	Developing country	Swine	2017	Lung
GCA_030662855.1	GCA_030662855.1	6	2	China	China:Jiangxi	Developing country	Swine	2018	Joint
GCA_030662875.1	GCA_030662875.1	1	12	China	China:Jiangxi	Developing country	Swine	2017	Lung
GCA_030662895.1	GCA_030662895.1		13	China	China:Jiangxi	Developing country	Swine	2017	Spleen
GCA_030662915.1	GCA_030662915.1		4	China	China:Jiangxi	Developing country	Swine	2016	Lung
GCA_030662935.1	GCA_030662935.1		4	China	China:Jiangxi	Developing country	Swine	2017	Joint
GCA_030662945.1	GCA_030662945.1		4	China	China:Jiangxi	Developing country	Swine	2017	Lung
GCA_030662975.1	GCA_030662975.1		13	China	China:Jiangxi	Developing country	Swine	2017	Lung
GCA_030662985.1	GCA_030662985.1		8	China	China:Hubei	Developing country	Swine	2017	Joint
GCA_030663015.1	GCA_030663015.1		13	China	China:Jiangxi	Developing country	Swine	2016	Trachea
GCA_030663025.1	GCA_030663025.1		13	China	China:Jiangxi	Developing country	Swine	2016	Lung
GCA_030663045.1	GCA_030663045.1		4	China	China:Hubei	Developing country	Swine	2018	Lung
GCA_030663065.1	GCA_030663065.1		14	China	China:Hubei	Developing country	Swine	2018	Trachea
GCA_030663095.1	GCA_030663095.1		13	China	China:Jiangxi	Developing country	Swine	2016	Joint
GCA_030663105.1	GCA_030663105.1		13	China	China:Jiangxi	Developing country	Swine	2016	Joint
GCA_030663115.1	GCA_030663115.1		13	China	China:Jiangxi	Developing country	Swine	2016	Lung
GCA_030663125.1	GCA_030663125.1		4	China	China:Hubei	Developing country	Swine	2017	Trachea
GCA_030663135.1	GCA_030663135.1	3	5	China	China:Hubei	Developing country	Swine	2018	Spleen
GCA_030663195.1	GCA_030663195.1		4	China	China:Hubei	Developing country	Swine	2018	Lung
GCA_030663205.1	GCA_030663205.1		14	China	China:Hubei	Developing country	Swine	2018	Joint
GCA_030663215.1	GCA_030663215.1	5	5	China	China:Hubei	Developing country	Swine	2017	Lung
GCA_030663255.1	GCA_030663255.1		14	China	China:Hubei	Developing country	Swine	2018	Lung
GCA_030663265.1	GCA_030663265.1		7	China	China:Hubei	Developing country	Swine	2018	Joint
GCA_030663295.1	GCA_030663295.1		4	China	China:Hubei	Developing country	Swine	2018	Joint
GCA_030663305.1	GCA_030663305.1	2	5	China	China:Hubei	Developing country	Swine	2018	Joint
GCA_030663315.1	GCA_030663315.1		14	China	China:Hubei	Developing country	Swine	2017	Trachea
GCA_030663355.1	GCA_030663355.1	2	5	China	China:Hubei	Developing country	Swine	2017	Trachea
GCA_030663375.1	GCA_030663375.1		7	China	China:Hubei	Developing country	Swine	2017	Trachea
GCA_030663395.1	GCA_030663395.1	5	5	China	China:Hubei	Developing country	Swine	2016	Trachea
GCA_030663405.1	GCA_030663405.1	3	5	China	China:Hubei	Developing country	Swine	2016	Joint
GCA_030663415.1	GCA_030663415.1		13	China	China:Hubei	Developing country	Swine	2017	Lung
GCA_030663475.1	GCA_030663475.1		4	China	China:Hubei	Developing country	Swine	2016	Joint
GCA_030663495.1	GCA_030663495.1		13	China	China:Hubei	Developing country	Swine	2017	Lung
GCA_030663515.1	GCA_030663515.1		13	China	China:Sichuan	Developing country	Swine	Unknown	Lung
GCA_030663525.1	GCA_030663525.1		14	China	China:Hubei	Developing country	Swine	2017	Lung
GCA_030663535.1	GCA_030663535.1		4	China	China:Hubei	Developing country	Swine	2016	Lung
GCA_030663565.1	GCA_030663565.1	3	5	China	China:Hubei	Developing country	Swine	2016	Lung
GCA_030663595.1	GCA_030663595.1		4	China	China:Hubei	Developing country	Swine	2016	Lung
GCA_030663615.1	GCA_030663615.1		4	China	China:Hubei	Developing country	Swine	2016	Lung
GCA_030663635.1	GCA_030663635.1		4	China	China:Sichuan	Developing country	Swine	Unknown	Lung
GCA_030663655.1	GCA_030663655.1	3	5	China	China:Hubei	Developing country	Swine	2016	Lung
GCA_030663675.1	GCA_030663675.1		13	China	China:Sichuan	Developing country	Swine	Unknown	Lung
GCA_030663695.1	GCA_030663695.1		3	China	China:Sichuan	Developing country	Swine	Unknown	Lung
GCA_030663705.1	GCA_030663705.1	4	5	China	China:Sichuan	Developing country	Swine	Unknown	Lung
GCA_030663715.1	GCA_030663715.1		8	China	China:Hubei	Developing country	Swine	2016	Lung
GCA_030663725.1	GCA_030663725.1		7	China	China:Hubei	Developing country	Swine	2016	Lung
GCA_030663735.1	GCA_030663735.1		3	China	China:Sichuan	Developing country	Swine	Unknown	Lung
GCA_030663795.1	GCA_030663795.1		13	China	China:Sichuan	Developing country	Swine	Unknown	Lung
GCA_030663815.1	GCA_030663815.1		13	China	China:Sichuan	Developing country	Swine	Unknown	Lung
GCA_030663825.1	GCA_030663825.1		8	China	China:Shandong	Developing country	Swine	2018	Nose
GCA_030663845.1	GCA_030663845.1		13	China	China:Sichuan	Developing country	Swine	Unknown	Lung
GCA_030663865.1	GCA_030663865.1	3	5	China	China:Sichuan	Developing country	Swine	Unknown	Lung
GCA_030663895.1	GCA_030663895.1	3	2	China	China:Sichuan	Developing country	Swine	Unknown	Lung
GCA_030663915.1	GCA_030663915.1		7	China	China:Sichuan	Developing country	Swine	2018	Nose
GCA_030663925.1	GCA_030663925.1	3	2	China	China:Sichuan	Developing country	Swine	Unknown	Lung
GCA_030663935.1	GCA_030663935.1		8	China	China:Chongqing	Developing country	Swine	2018	Nose
GCA_030663975.1	GCA_030663975.1		9	China	China:Xinjiang	Developing country	Swine	2018	Lung
GCA_030663995.1	GCA_030663995.1		7	China	China:Xinjiang	Developing country	Swine	2018	Lung
GCA_030664015.1	GCA_030664015.1		7	China	China:Shanghai	Developing country	Swine	2016	Nose
GCA_030664035.1	GCA_030664035.1		8	China	China:Chongqing	Developing country	Swine	2018	Nose
GCA_030664055.1	GCA_030664055.1		8	China	China:Sichuan	Developing country	Swine	2018	Nose
GCA_030664065.1	GCA_030664065.1	1	2	China	China:Shandong	Developing country	Swine	2018	Nose
GCA_030664095.1	GCA_030664095.1		4	China	China:Xinjiang	Developing country	Swine	2018	Lung
GCA_030664105.1	GCA_030664105.1	1	2	China	China:Shandong	Developing country	Swine	2017	Nose
GCA_030664115.1	GCA_030664115.1		8	China	China:Chongqing	Developing country	Swine	2018	Nose
GCA_030664135.1	GCA_030664135.1		9	China	China:Shandong	Developing country	Swine	2016	Nose
GCA_030664165.1	GCA_030664165.1	2	2	China	China:Shandong	Developing country	Swine	2016	Nose
GCA_030664195.1	GCA_030664195.1		7	China	China:Shanghai	Developing country	Swine	2016	Nose
GCA_030664205.1	GCA_030664205.1	3	5	China	China:Xinjiang	Developing country	Swine	2018	Lung
GCA_030664215.1	GCA_030664215.1		9	China	China:Chongqing	Developing country	Swine	2018	Nose
GCA_030664225.1	GCA_030664225.1		7	China	China:Shandong	Developing country	Swine	2017	Nose
GCA_030664235.1	GCA_030664235.1		7	China	China:Shandong	Developing country	Swine	2017	Nose
GCA_030664295.1	GCA_030664295.1	3	5	China	China:Xinjiang	Developing country	Swine	2018	Lung
GCA_030664315.1	GCA_030664315.1		8	China	China:Xinjiang	Developing country	Swine	2018	Lung
GCA_030664335.1	GCA_030664335.1		8	China	China:Xinjiang	Developing country	Swine	2018	Lung
GCA_030664375.1	GCA_030664375.1	3	5	China	China:Xinjiang	Developing country	Swine	2018	Lung
GCA_030664395.1	GCA_030664395.1		3	China	China:Xinjiang	Developing country	Swine	2018	Lung
GCA_030664415.1	GCA_030664415.1	3	5	China	China:Xinjiang	Developing country	Swine	2018	Lung
GCA_030664425.1	GCA_030664425.1		1	China	China:Xinjiang	Developing country	Swine	2018	Lung
GCA_030664475.1	GCA_030664475.1		14	China	China:Xinjiang	Developing country	Swine	2018	Lung
GCA_030664495.1	GCA_030664495.1	4	12	China	China:Xinjiang	Developing country	Swine	2018	Lung
GCA_030664515.1	GCA_030664515.1		11	China	China:Xinjiang	Developing country	Swine	2018	Lung
GCA_030664525.1	GCA_030664525.1		13	China	China:Xinjiang	Developing country	Swine	2018	Lung
GCA_030664545.1	GCA_030664545.1		15	China	China:Xinjiang	Developing country	Swine	2018	Lung
GCA_030664565.1	GCA_030664565.1	4	12	China	China:Xinjiang	Developing country	Swine	2018	Lung
GCA_030664595.1	GCA_030664595.1		7	China	China:Xinjiang	Developing country	Swine	2018	Lung
GCA_030664615.1	GCA_030664615.1		6	China	China:Xinjiang	Developing country	Swine	2018	Lung
GCA_036348675.1	GCA_036348675.1		4	Russia	Russia	Developing country	Swine	2021	Lung
GCA_036348695.1	GCA_036348695.1		13	Russia	Russia	Developing country	Swine	2022	Lung
GCA_037478115.1	GCA_037478115.1		4	China	China:Shandong	Developing country	Swine	2016	Nose
GCA_044989455.1	GCA_044989455.1		7	China	China:Guangdong	Developing country	Swine	Unknown	Unknown
GCA_044989485.1	GCA_044989485.1		13	China	China:Guangdong	Developing country	Swine	Unknown	Unknown
GCA_044989525.1	GCA_044989525.1		4	China	China:Guangdong	Developing country	Swine	Unknown	Unknown
GCA_044989545.1	GCA_044989545.1		4	China	China:Guangdong	Developing country	Swine	Unknown	Unknown
GCA_044989565.1	GCA_044989565.1	5	2	China	China:Guangdong	Developing country	Swine	Unknown	Unknown
GCA_044989585.1	GCA_044989585.1		7	China	China:Guangdong	Developing country	Swine	Unknown	Unknown
GCA_044989595.1	GCA_044989595.1	5	2	China	China:Guangdong	Developing country	Swine	Unknown	Unknown
GCA_044989645.1	GCA_044989645.1		4	China	China:Guangdong	Developing country	Swine	Unknown	Unknown
GCA_044989685.1	GCA_044989685.1		Unknown	China	China:Guangdong	Developing country	Swine	Unknown	Unknown
GCA_044989695.1	GCA_044989695.1		Unknown	China	China:Guangdong	Developing country	Swine	Unknown	Unknown
GCA_044989725.1	GCA_044989725.1		4	China	China:Guangdong	Developing country	Swine	Unknown	Unknown
GCA_044989745.1	GCA_044989745.1		4	China	China:Guangdong	Developing country	Swine	Unknown	Unknown
GCA_044989755.1	GCA_044989755.1		15	China	China:Guangdong	Developing country	Swine	Unknown	Unknown
GCA_044989775.1	GCA_044989775.1		Unknown	China	China:Guangdong	Developing country	Swine	Unknown	Unknown
GCA_044989795.1	GCA_044989795.1		13	China	China:Guangdong	Developing country	Swine	Unknown	Unknown
GCA_044989815.1	GCA_044989815.1		13	China	China:Guangdong	Developing country	Swine	Unknown	Unknown
GCA_044989835.1	GCA_044989835.1		13	China	China:Guangdong	Developing country	Swine	Unknown	Unknown
GCA_044989855.1	GCA_044989855.1		Unknown	China	China:Guangdong	Developing country	Swine	Unknown	Unknown
GCA_044989875.1	GCA_044989875.1		1	China	China:Guangdong	Developing country	Swine	Unknown	Unknown
GCA_044989895.1	GCA_044989895.1		4	China	China:Guangdong	Developing country	Swine	Unknown	Unknown
GCA_044989915.1	GCA_044989915.1		Unknown	China	China:Guangdong	Developing country	Swine	Unknown	Unknown
GCA_044989935.1	GCA_044989935.1		4	China	China:Guangdong	Developing country	Swine	Unknown	Unknown
GCA_044989955.1	GCA_044989955.1		4	China	China:Guangdong	Developing country	Swine	Unknown	Unknown
GCA_044990015.1	GCA_044990015.1		4	China	China:Guangdong	Developing country	Swine	Unknown	Unknown
GCA_044990035.1	GCA_044990035.1		4	China	China:Guangdong	Developing country	Swine	Unknown	Unknown
GCA_044990055.1	GCA_044990055.1		4	China	China:Guangdong	Developing country	Swine	Unknown	Unknown
GCA_044990075.1	GCA_044990075.1		4	China	China:Guangdong	Developing country	Swine	Unknown	Unknown
GCA_044990095.1	GCA_044990095.1		4	China	China:Guangdong	Developing country	Swine	Unknown	Unknown
GCA_044990115.1	GCA_044990115.1	1	5	China	China:Guangdong	Developing country	Swine	Unknown	Unknown
GCA_044990135.1	GCA_044990135.1	1	5	China	China:Guangdong	Developing country	Swine	Unknown	Unknown
GCA_044990155.1	GCA_044990155.1		8	China	China:Guangdong	Developing country	Swine	Unknown	Unknown
GCA_044990165.1	GCA_044990165.1		4	China	China:Guangdong	Developing country	Swine	Unknown	Unknown
GCA_044990195.1	GCA_044990195.1	1	5	China	China:Guangdong	Developing country	Swine	Unknown	Unknown
GCA_044990215.1	GCA_044990215.1		4	China	China:Guangdong	Developing country	Swine	Unknown	Unknown
GCA_044990235.1	GCA_044990235.1		7	China	China:Guangdong	Developing country	Swine	Unknown	Unknown
GCA_044990255.1	GCA_044990255.1	1	5	China	China:Guangdong	Developing country	Swine	Unknown	Unknown
GCA_044990275.1	GCA_044990275.1		13	China	China:Guangdong	Developing country	Swine	Unknown	Unknown
GCA_044990295.1	GCA_044990295.1	1	5	China	China:Guangdong	Developing country	Swine	Unknown	Unknown
GCA_044990315.1	GCA_044990315.1		9	China	China:Guangdong	Developing country	Swine	Unknown	Unknown
GCA_044990335.1	GCA_044990335.1		4	China	China:Guangdong	Developing country	Swine	Unknown	Unknown
GCA_044990355.1	GCA_044990355.1	1	5	China	China:Guangdong	Developing country	Swine	Unknown	Unknown
GCA_044990375.1	GCA_044990375.1	1	5	China	China:Guangdong	Developing country	Swine	Unknown	Unknown
GCA_044990395.1	GCA_044990395.1		4	China	China:Guangdong	Developing country	Swine	Unknown	Unknown
GCA_044990415.1	GCA_044990415.1		4	China	China:Guangdong	Developing country	Swine	Unknown	Unknown
GCA_047782655.2	GCA_047782655.2	6	12	Peru	Peru	Developing country	Swine	2024	Liver
GCA_047782665.2	GCA_047782665.2	6	12	Peru	Peru	Developing country	Swine	2024	Lung
GCA_047782675.2	GCA_047782675.2	6	12	Peru	Peru	Developing country	Swine	2024	Spleen
GCA_047782685.2	GCA_047782685.2	6	12	Peru	Peru	Developing country	Swine	2024	Heart
GCA_047782695.2	GCA_047782695.2		7	Peru	Peru	Developing country	Swine	2022	Brain
GCA_047782705.2	GCA_047782705.2	7	2	Peru	Peru	Developing country	Swine	2022	Lung
GCA_047786325.1	GCA_047786325.1		15	Russia	Russia	Developing country	Poultry	2024	Trachea
GCA_047786365.1	GCA_047786365.1		Unknown	Russia	Russia	Developing country	Poultry	2023	Trachea
GCA_048009085.2	GCA_048009085.2		6	Peru	Peru	Developing country	Swine	2024	Lung
GCA_048009095.2	GCA_048009095.2	6	12	Peru	Peru	Developing country	Swine	2024	Heart
GCA_048009885.2	GCA_048009885.2		7	Peru	Peru	Developing country	Swine	2024	Lung
GCA_048009995.2	GCA_048009995.2	7	2	Peru	Peru	Developing country	Swine	2022	Lung
GCA_048010005.2	GCA_048010005.2	6	12	Peru	Peru	Developing country	Swine	2022	Thoracic cavity
GCA_048010975.2	GCA_048010975.2		7	Peru	Peru	Developing country	Swine	2022	Thoracic cavity
GCA_048011945.2	GCA_048011945.2		7	Peru	Peru	Developing country	Swine	2022	Thoracic cavity
GCA_048551495.2	GCA_048551495.2	6	12	Peru	Peru	Developing country	Swine	2024	Heart
GCA_048551515.1	GCA_048551515.1		6	Peru	Peru	Developing country	Swine	2023	joint
GCA_048574535.1	GCA_048574535.1		4	China	China:Shandong	Developing country	Swine	2024	Lung
GCA_048848875.1	GCA_048848875.1		13	China	China:Shandong	Developing country	Swine	2023	Lung
GCA_048848885.1	GCA_048848885.1		13	China	China:Shandong	Developing country	Swine	2024	Lung
GCA_048848925.1	GCA_048848925.1		9	China	China:Shandong	Developing country	Swine	2023	Lung
GCA_048848945.1	GCA_048848945.1		13	China	China:Shandong	Developing country	Swine	2024	Lung
GCA_048848965.1	GCA_048848965.1		1	China	China:Shandong	Developing country	Swine	2023	Lung
GCA_048849115.1	GCA_048849115.1		7	China	China:Shandong	Developing country	Swine	2023	Lung
GCA_048849155.1	GCA_048849155.1		4	China	China:Shandong	Developing country	Swine	2024	Lung
GCA_048849165.1	GCA_048849165.1		4	China	China:Shandong	Developing country	Swine	2023	Lung
GCA_048851065.1	GCA_048851065.1		4	China	China:Shandong	Developing country	Swine	2024	Lung
GCA_048851085.1	GCA_048851085.1		9	China	China:Shandong	Developing country	Swine	2024	Lung
GCA_048851105.1	GCA_048851105.1		4	China	China:Shandong	Developing country	Swine	2024	Lung
GCA_048851125.1	GCA_048851125.1		1	China	China:Shandong	Developing country	Swine	2024	Lung
GCA_048851145.1	GCA_048851145.1		9	China	China:Shandong	Developing country	Swine	2024	Lung
GCA_048851265.1	GCA_048851265.1		1	China	China:Shandong	Developing country	Swine	2024	Lung
GCA_048851285.1	GCA_048851285.1		7	China	China:Shandong	Developing country	Swine	2024	Lung
GCA_048851305.1	GCA_048851305.1		9	China	China:Shandong	Developing country	Swine	2024	Lung
GCA_048851325.1	GCA_048851325.1		4	China	China:Shandong	Developing country	Swine	2024	Lung
GCA_048851345.1	GCA_048851345.1		4	China	China:Shandong	Developing country	Swine	2024	Lung
GCA_048851445.1	GCA_048851445.1		9	China	China:Shandong	Developing country	Swine	2024	Lung
GCA_048851455.1	GCA_048851455.1		9	China	China:Shandong	Developing country	Swine	2024	Lung
GCA_048851485.1	GCA_048851485.1		11	China	China:Shandong	Developing country	Swine	2024	Lung
GCA_048851505.1	GCA_048851505.1		11	China	China:Shandong	Developing country	Swine	2024	Lung
GCA_048851565.1	GCA_048851565.1		11	China	China:Shandong	Developing country	Swine	2024	Lung
GCA_048851645.1	GCA_048851645.1		13	China	China:Shandong	Developing country	Swine	2024	Lung
GCA_048851665.1	GCA_048851665.1		13	China	China:Shandong	Developing country	Swine	2024	Lung
GCA_048851685.1	GCA_048851685.1		4	China	China:Shandong	Developing country	Swine	2024	Lung
GCA_048852465.1	GCA_048852465.1		9	China	China:Shandong	Developing country	Swine	2024	Lung
GCA_048852505.1	GCA_048852505.1		13	China	China:Shandong	Developing country	Swine	2024	Lung
GCA_048922255.1	GCA_048922255.1		13	China	China:Shandong	Developing country	Swine	2023	Lung
GCA_048922275.1	GCA_048922275.1		1	China	China:Shandong	Developing country	Swine	2024	Lung
GCA_048922295.1	GCA_048922295.1		13	China	China:Shandong	Developing country	Swine	2024	Lung
GCA_049339365.1	GCA_049339365.1		9	China	China:Shandong	Developing country	Swine	2023	Lung
GCA_049364695.1	GCA_049364695.1		15	Russia	Russia	Developing country	Swine	2024	Trachea
GCA_900450925.1	GCA_900450925.1		4	Unknown	Unknown	Unknown	Unknown	1934	Unknown
GCA_965136185.1	GCA_965136185.1		4	Unknown	Unknown	Unknown	Unknown	Unknown	Unknown
SAMEA1316387	SAMEA1316387		14	USA	USA	Developed country	Swine	1992	Other
SAMEA1316419	SAMEA1316419		11	Germany	Germany	Developed country	Swine	1992	Unknown
SAMEA1316454	SAMEA1316454		15	USA	USA	Developed country	Swine	1992	Trachea
SAMEA1530115	SAMEA1530115		3	Japan	Japan	Developed country	Swine	1992	Other
SAMEA1530116	SAMEA1530116		4	Japan	Japan	Developed country	Swine	1992	Other
SAMEA1530117	SAMEA1530117	3	5	Japan	Japan	Developed country	Swine	1986	Lung
SAMEA1530121	SAMEA1530121	3	2	Japan	Japan	Developed country	Swine	1992	Other
SAMEA1530150	SAMEA1530150		8	Sweden	Sweden	Developed country	Swine	1992	Unknown
SAMEA1530156	SAMEA1530156		6	Unknown	Unknown	Unknown	Unknown	Unknown	Unknown
SAMEA1530159	SAMEA1530159		7	Sweden	Sweden	Developed country	Swine	1992	Unknown
SAMEA1530195	SAMEA1530195		10	Japan	Japan	Developed country	Swine	1992	Unknown
SAMEA1530196	SAMEA1530196		9	Germany	Germany	Developed country	Swine	1992	Unknown
SAMEA1530201	SAMEA1530201		13	USA	USA	Developed country	Swine	1992	Unknown
SAMEA1530202	SAMEA1530202	4	12	Germany	Germany	Developed country	Swine	1992	Trachea
SAMEA1682488	SAMEA1682488		1	Unknown	Unknown	Unknown	Swine	1992	Other
Note: Accession No. refers to the unique NCBI GenBank Assembly (GCA_) or BioSample (SAME_) identifier for publicly available genomes; novel isolates sequenced in this study are labeled as " BioSample (SAME_)+NCBI Project Number". All metadata were retrieved from the NCBI GenBank/RefSeq database in May 2025.

## Sheet: Supplemental data S2
Strain ID	Clade	Serovar_msmX	Country	Country_include_province	Country_type	Host	Year	Isolation_source	aac(3)-IId	aac(3)-IVa	aac(6')-aph(2'')	aadA1	ant(3'')-Ia	ant(6)-Ia	aph(2'')-If	aph(3'')-Ib	aph(3')-IIa	aph(3')-Ia	aph(6)-Id	blaROB-1	cat	catA3	erm(T)	erm(X)	fexA	floR	lnu(C)	lnu(G)	mef(A)	mef(C)	mph(G)	mph(N)	msr(D)	poxtA	sul2	tet(B)	tet(H)	tet(L)	tet(M)	tet(W)	Counts
2	1	5	China	China:Shaanxi	Developing country	Swine	2022	Lung	0	0	0	0	0	0	0	0	0	0	0	0	0	0	0	0	0	0	0	0	0	0	0	0	0	0	0	0	0	0	0	0	0
3		7	China	China:Hunan	Developing country	Swine	2023	Lung	0	0	0	0	0	0	0	0	0	0	0	1	0	0	0	0	0	1	0	0	0	0	0	0	0	0	0	0	0	0	0	0	2
4	2	2	China	China:Jiangxi	Developing country	Swine	2022	Lung	0	0	0	0	0	0	0	0	0	0	0	0	0	0	0	0	0	1	0	0	0	0	0	0	0	0	0	1	0	0	0	0	2
6	1	5	China	China:Hubei	Developing country	Swine	2023	Lung	0	0	0	0	0	0	0	0	0	0	0	0	0	0	0	0	0	0	0	0	0	0	0	0	0	0	0	0	0	0	0	0	0
7	1	5	China	China:Hubei	Developing country	Swine	2023	Lung	0	0	0	0	1	0	0	0	0	0	0	0	1	0	0	0	0	0	0	0	0	0	0	0	0	0	0	1	0	0	0	0	3
8		13	China	China:Hubei	Developing country	Swine	2021	Lung	0	0	0	0	0	0	0	0	0	0	0	0	0	0	0	0	0	0	0	0	0	0	0	0	0	0	0	0	0	0	0	0	0
10		7	China	China:Hubei	Developing country	Swine	2022	Lung	0	0	0	0	0	0	0	1	0	1	1	1	0	0	0	0	0	1	0	0	0	0	0	0	0	0	1	1	0	0	0	0	7
11		1	China	China:Inner Mongolia	Developing country	Swine	2022	Lung	0	0	0	0	0	0	0	1	0	1	1	1	0	0	0	0	0	1	0	0	0	0	0	0	0	0	1	1	0	0	0	0	7
15		Unknown	China	China:Hubei	Developing country	Swine	2023	Lung	0	0	0	0	0	0	0	1	0	1	1	1	0	0	0	0	0	1	0	0	0	0	0	0	0	0	1	1	0	0	0	0	7
16		7	China	China:Hebei	Developing country	Swine	2022	Lung	0	0	0	0	0	0	0	1	0	1	1	1	0	0	0	0	0	1	0	0	0	0	0	0	0	0	1	1	0	0	0	0	7
18		11	China	China:Sichuan	Developing country	Swine	2022	Lung	0	0	0	0	0	0	0	0	0	0	0	0	0	0	0	0	0	1	0	0	0	0	0	0	0	0	0	1	0	0	0	0	2
20	1	12	China	China:Guangdong	Developing country	Swine	2022	Lung	0	0	0	0	0	0	0	0	0	0	0	0	0	0	0	0	0	0	0	0	0	0	0	0	0	0	0	0	0	0	0	0	0
21		1	China	China:Guangxi	Developing country	Swine	2023	Lung	0	0	0	0	0	0	0	1	0	1	1	1	0	0	0	0	0	1	0	0	0	0	0	0	0	0	1	1	0	0	0	0	7
23		14	China	China:Hunan	Developing country	Swine	2024	Lung	0	0	0	0	0	0	0	0	0	0	0	0	0	0	0	0	0	0	0	0	0	0	0	0	0	0	0	0	0	0	0	0	0
24		Unknown	China	China:Hubei	Developing country	Swine	2023	Lung	0	0	0	0	0	0	0	0	0	0	0	0	0	0	0	0	0	0	0	0	0	0	0	0	0	0	0	0	0	0	0	0	0
25	4	5	China	China:Hubei	Developing country	Swine	2023	Lung	0	0	0	0	0	0	0	0	0	0	0	0	0	0	0	0	0	0	0	0	0	0	0	0	0	0	0	0	0	0	0	0	0
28		4	China	China:Guangdong	Developing country	Swine	2023	Lung	0	0	0	0	0	0	0	0	0	0	0	0	0	0	0	0	0	0	0	0	0	0	0	0	0	0	0	0	0	0	0	0	0
29		Unknown	China	China:Hubei	Developing country	Swine	2022	Lung	0	0	0	0	0	0	0	0	0	0	0	0	0	0	0	0	0	1	0	0	0	0	0	0	0	0	0	0	0	0	0	0	1
30	2	2	China	China:Jiangxi	Developing country	Swine	2022	Lung	0	0	0	0	0	0	0	0	0	0	0	0	0	0	0	0	0	1	0	0	0	0	0	0	0	0	0	1	0	0	0	0	2
31	1	2	China	China:Henan	Developing country	Swine	2022	Lung	0	0	0	0	0	0	0	1	0	1	1	1	0	0	0	0	0	1	0	0	0	0	0	0	0	0	1	1	0	0	0	0	7
32	3	12	China	China:Guangdong	Developing country	Swine	2023	Lung	0	0	0	0	0	0	0	0	0	0	0	0	0	0	0	0	0	0	0	0	0	0	0	0	0	0	0	0	0	0	0	0	0
34		15	China	China:Jiangxi	Developing country	Swine	2022	Lung	0	0	0	0	0	0	0	0	0	0	0	1	0	0	0	0	0	1	0	0	0	0	0	0	0	0	0	0	1	0	0	0	3
35		4	China	China:Guangdong	Developing country	Swine	2022	Lung	0	0	0	0	0	0	0	0	0	0	0	0	0	0	0	0	0	0	0	0	0	0	0	0	0	0	0	0	0	0	0	0	0
36	2	2	China	China:Hubei	Developing country	Swine	2023	Lung	0	0	0	0	0	0	0	1	0	1	1	1	0	0	0	0	0	1	0	0	0	0	0	0	0	0	1	1	0	0	0	0	7
38		11	China	China:Jiangxi	Developing country	Swine	2021	Lung	0	0	0	0	0	0	0	1	0	1	1	1	0	0	0	0	0	1	0	0	0	0	0	0	0	0	1	1	0	0	0	0	7
40	2	5	China	China:Zhejiang	Developing country	Swine	2024	Lung	0	0	0	0	0	0	0	1	0	1	1	1	0	0	1	0	0	1	0	0	0	0	0	0	0	0	1	1	0	0	0	0	8
42		13	China	China:Hubei	Developing country	Swine	2023	Lung	0	0	0	0	0	0	0	0	0	0	0	0	0	0	0	0	0	0	0	0	0	0	0	0	0	0	0	0	0	0	0	0	0
44		7	China	China:Hubei	Developing country	Swine	2022	Lung	0	0	0	0	0	0	0	1	0	1	1	1	0	0	0	0	0	1	0	0	0	0	0	0	0	0	1	1	0	0	0	0	7
47	3	5	China	China:Zhejiang	Developing country	Swine	2024	Joint	0	0	0	0	0	0	0	1	0	1	1	1	0	0	0	0	0	0	0	0	0	0	0	0	0	0	1	1	0	0	0	0	6
48		Unknown	China	China:Guangdong	Developing country	Swine	2023	Lung	0	0	0	0	0	0	0	0	0	0	0	0	0	0	0	0	0	0	0	0	0	0	0	0	0	0	0	0	0	0	0	0	0
49	3	12	China	China:Guangdong	Developing country	Swine	2022	Lung	0	0	0	0	0	0	0	0	0	0	0	0	0	0	0	0	0	0	0	0	0	0	0	0	0	0	0	0	0	0	0	0	0
50		4	China	China:Hainan	Developing country	Swine	2024	Lung	0	0	0	0	0	0	0	1	0	1	1	0	0	0	0	0	0	1	0	0	0	0	0	0	0	0	1	1	0	0	0	0	6
51	2	12	China	China:Hubei	Developing country	Swine	2022	Lung	0	0	0	0	0	0	0	1	0	1	1	1	0	0	0	0	0	1	0	0	0	0	0	0	0	0	0	1	0	0	0	0	6
53		14	China	China:Gansu	Developing country	Swine	2022	Lung	0	0	0	0	0	0	0	0	0	0	0	0	0	0	0	0	0	0	0	0	0	0	0	0	0	0	0	0	0	0	0	0	0
55		9	China	China:Hunan	Developing country	Swine	2024	Lung	0	0	0	0	0	0	0	0	0	1	0	1	0	0	0	0	0	1	0	0	0	0	0	0	0	0	0	0	0	0	0	0	3
57		4	China	China:Hebei	Developing country	Swine	2022	Trachea	0	0	0	0	0	0	0	0	0	0	0	0	0	0	0	0	0	0	0	0	0	0	0	0	0	0	0	0	0	0	0	0	0
58		4	China	China:Jiangxi	Developing country	Swine	2022	Lung	0	0	0	0	0	0	0	1	0	1	1	0	0	0	0	0	0	1	0	0	0	0	0	0	0	0	1	1	0	0	0	0	6
62		4	China	China:Zhejiang	Developing country	Swine	2022	Lung	0	0	0	0	0	0	0	0	0	0	0	0	0	0	0	0	0	0	0	0	0	0	0	0	0	0	0	0	0	0	0	0	0
63		11	China	China:Guangdong	Developing country	Swine	2021	Lung	0	0	0	0	0	0	0	1	0	1	1	0	0	0	0	0	0	0	0	0	0	0	0	0	0	0	1	1	0	0	0	0	5
64		13	China	China:Guangdong	Developing country	Swine	2022	Lung	0	0	0	0	0	0	0	0	0	0	0	0	0	0	0	0	0	1	0	0	0	0	0	0	0	0	0	0	0	0	0	0	1
65	2	5	China	China:Jiangxi	Developing country	Swine	2022	Lung	0	0	0	0	0	0	0	0	0	0	0	0	0	0	0	0	0	1	0	0	0	0	0	0	0	0	0	0	0	0	0	0	1
66	1	12	China	China:Hubei	Developing country	Swine	2022	Lung	0	0	0	0	0	0	0	0	0	0	0	0	0	0	0	0	0	0	0	0	0	0	0	0	0	0	0	0	0	0	0	0	0
67	2	12	China	China:Jiangsu	Developing country	Swine	2022	Lung	0	0	0	0	0	0	0	0	0	0	0	0	0	0	0	0	0	0	0	0	0	0	0	0	0	0	0	0	0	0	0	0	0
69		4	China	China:Jiangxi	Developing country	Swine	2022	Lung	0	0	0	0	0	0	0	0	0	0	0	0	0	0	0	0	0	0	0	0	0	0	0	0	0	0	0	0	0	0	0	0	0
70		4	China	China:Hebei	Developing country	Swine	2022	Lung	0	0	0	0	0	0	0	0	0	0	0	0	0	0	0	0	0	0	0	0	0	0	0	0	0	0	0	0	0	0	0	0	0
72		4	China	China:Guangdong	Developing country	Swine	2022	Lung	0	0	0	0	0	0	0	0	0	0	0	0	0	0	0	0	0	0	0	0	0	0	0	0	0	0	0	0	0	0	0	0	0
73		10	China	China:Jiangxi	Developing country	Swine	2024	Lung	0	0	0	0	0	0	0	1	0	1	1	1	0	0	0	0	0	0	0	0	0	0	0	0	0	0	1	1	0	0	0	0	6
75		13	China	China:Guangdong	Developing country	Swine	2022	Lung	0	0	0	0	0	0	0	0	0	0	0	0	0	0	0	0	0	1	0	0	0	0	0	0	0	0	0	0	0	0	0	0	1
79		7	China	China:Hubei	Developing country	Swine	2020	Lung	0	0	0	0	0	0	0	1	0	1	1	1	0	0	0	0	0	1	0	0	0	0	0	0	0	0	1	1	0	0	0	0	7
81	4	5	China	China:Jiangxi	Developing country	Swine	2024	Lung	0	0	0	0	0	0	0	0	0	0	0	0	0	0	0	0	0	0	0	0	0	0	0	0	0	0	0	0	0	0	0	0	0
84	4	5	China	China:Hubei	Developing country	Swine	2022	Trachea	0	0	0	0	0	0	0	0	0	0	0	0	0	0	0	0	0	0	0	0	0	0	0	0	0	0	0	0	0	0	0	0	0
86	1	12	China	China:Xinjiang	Developing country	Swine	2024	Lung	0	0	0	0	0	0	0	0	0	0	0	0	0	0	0	0	0	0	0	0	0	0	0	0	0	0	0	0	0	0	0	0	0
87		7	China	China:Sichuan	Developing country	Swine	2022	Lung	0	0	0	0	0	0	0	1	0	1	1	1	0	0	0	0	0	1	0	0	0	0	0	0	0	0	1	1	0	0	0	0	7
89	1	5	China	China:Shaanxi	Developing country	Swine	2022	Lung	0	0	0	0	0	0	0	0	0	0	0	0	0	0	0	0	0	0	0	0	0	0	0	0	0	0	0	0	0	0	0	0	0
95	1	5	China	China:Guangdong	Developing country	Swine	2024	Lung	0	0	0	0	0	0	0	0	0	0	0	0	0	0	0	0	0	0	0	0	0	0	0	0	0	0	0	0	0	0	0	0	0
96		7	China	China:Hubei	Developing country	Swine	2024	Lung	0	0	0	0	0	0	0	1	0	1	1	1	0	0	0	0	0	1	0	0	0	0	0	0	0	0	1	1	0	0	0	0	7
98	1	5	China	China:Guangdong	Developing country	Swine	2023	Lung	0	0	1	0	0	0	0	1	0	1	1	1	0	0	0	0	0	1	0	0	0	0	0	0	0	0	1	1	0	0	0	0	8
99		4	China	China:Sichuan	Developing country	Swine	2022	Lung	0	0	0	0	0	0	0	0	0	0	0	0	0	0	0	0	0	0	0	0	0	0	0	0	0	0	0	0	0	0	0	0	0
102		11	China	China:Hebei	Developing country	Swine	2024	Lung	0	0	0	0	0	0	0	1	0	1	1	0	0	0	0	0	0	0	0	0	0	0	0	0	0	0	1	1	0	0	0	0	5
104		Unknown	China	China:Hubei	Developing country	Swine	2023	Lung	0	0	0	0	0	0	0	1	0	1	1	0	0	0	0	0	0	0	0	0	0	0	0	0	0	0	1	1	0	0	0	0	5
106	1	5	China	China:Hubei	Developing country	Swine	2023	Lung	0	0	1	0	0	0	0	1	0	1	1	1	0	0	0	0	0	1	0	0	0	0	0	0	0	0	1	1	0	0	0	0	8
108		13	China	China:Jiangxi	Developing country	Swine	2022	Trachea	0	0	0	0	0	0	0	1	0	1	1	1	0	0	0	0	0	1	0	0	0	0	0	0	0	0	1	1	0	0	0	0	7
109	1	5	China	China:Jiangxi	Developing country	Swine	2021	Lung	0	0	0	0	0	0	0	0	0	0	0	0	0	0	0	0	0	1	0	0	0	0	0	0	0	0	0	0	0	0	0	0	1
110	1	12	China	China:Shaanxi	Developing country	Swine	2022	Lung	0	0	0	0	0	0	0	0	0	0	0	0	0	0	0	0	0	0	0	0	0	0	0	0	0	0	0	0	0	0	0	0	0
111	1	5	China	China:Guangdong	Developing country	Swine	2024	Joint	0	0	1	0	0	0	0	1	0	1	1	1	0	0	0	0	0	0	0	0	0	0	0	0	0	0	1	1	0	0	0	0	7
113		4	China	China:Guangdong	Developing country	Swine	2020	Lung	0	0	0	0	0	0	0	0	0	0	0	0	0	0	0	0	0	0	0	0	0	0	0	0	0	0	0	0	0	0	0	0	0
114		4	China	China:Shanxi	Developing country	Swine	2022	Lung	0	0	0	0	0	0	0	0	0	0	0	0	0	0	1	0	0	1	0	0	0	0	0	0	0	0	0	0	0	0	0	0	2
116	2	5	China	China:Hubei	Developing country	Swine	2022	Lung	0	0	0	0	0	0	0	0	0	0	0	0	0	0	0	0	0	1	0	0	0	0	0	0	0	0	0	0	0	0	0	0	1
117	2	12	China	China:Hubei	Developing country	Swine	2022	Lung	0	0	0	0	0	0	0	0	0	0	0	0	0	0	0	0	0	0	0	0	0	0	0	0	0	0	0	0	0	0	0	0	0
118	1	12	China	China:Jiangxi	Developing country	Swine	2022	Lung	0	0	0	0	0	0	0	0	0	0	0	0	0	0	0	0	0	0	0	0	0	0	0	0	0	0	0	0	0	0	0	0	0
119	3	5	China	China:Gansu	Developing country	Swine	2022	Lung	0	0	0	0	0	0	0	0	0	0	0	0	0	0	0	0	0	0	0	0	0	0	0	0	0	0	0	0	0	0	0	0	0
120		11	China	China:Guangdong	Developing country	Swine	2022	Lung	0	0	0	0	0	0	0	0	0	0	0	0	0	0	0	0	0	1	0	0	0	0	0	0	0	0	0	1	0	0	0	0	2
123		11	China	China:Hunan	Developing country	Swine	2023	Lung	0	0	0	0	0	0	0	0	0	0	0	0	0	0	0	0	0	1	0	0	0	0	0	0	0	0	0	1	0	0	0	0	2
124		4	China	China:Henan	Developing country	Swine	2022	Lung	0	0	0	0	0	0	0	0	0	0	0	0	0	0	0	0	0	0	0	0	0	0	0	0	0	0	0	1	0	0	0	0	1
125		4	China	China:Guangxi	Developing country	Swine	2022	Lung	0	0	0	0	0	0	0	0	0	0	0	0	0	0	0	0	0	0	0	0	0	0	0	0	0	0	0	0	0	0	0	0	0
127		4	China	China:Jiangxi	Developing country	Swine	2022	Lung	0	0	0	0	0	0	0	1	0	1	1	1	0	0	0	0	0	0	0	0	0	0	0	0	0	0	1	1	0	0	0	0	6
128	1	5	China	China:Jiangxi	Developing country	Swine	2022	Lung	0	0	0	0	0	0	0	0	0	0	0	0	0	0	0	0	0	0	0	0	0	0	0	0	0	0	0	0	0	0	0	0	0
131	1	5	China	China:Guangdong	Developing country	Swine	2024	Lung	0	0	0	0	0	0	0	0	0	0	0	0	0	0	0	0	0	0	0	0	0	0	0	0	0	0	0	0	0	0	0	0	0
132		7	China	China:Shaanxi	Developing country	Swine	2022	Lung	0	0	0	0	0	0	0	1	0	1	1	1	0	0	0	0	0	1	0	0	0	0	0	0	0	0	1	1	0	0	0	0	7
133		11	China	China:Yunnan	Developing country	Swine	2022	Lung	0	0	0	0	0	0	0	0	0	0	0	0	0	0	0	0	0	0	0	0	0	0	0	0	0	0	0	0	0	0	0	0	0
134		13	China	China:Hubei	Developing country	Swine	2022	Lung	0	0	0	0	0	0	0	1	0	1	1	1	0	0	0	0	0	1	0	0	0	0	0	0	0	0	1	1	0	0	0	0	7
135		4	China	China:Guangdong	Developing country	Swine	2022	Lung	0	0	0	0	0	0	0	0	0	0	0	0	0	0	0	0	0	0	0	0	0	0	0	0	0	0	0	0	0	0	0	0	0
137		4	China	China:Guangdong	Developing country	Swine	2022	Lung	0	0	0	0	0	0	0	0	0	0	0	0	0	0	0	0	0	0	0	0	0	0	0	0	0	0	0	0	0	0	0	0	0
138		11	China	China:Gansu	Developing country	Swine	2023	Lung	0	0	0	0	0	0	0	1	0	1	1	0	0	0	0	0	0	0	0	0	0	0	0	0	0	0	1	1	0	0	0	0	5
139	1	5	China	China:Jiangxi	Developing country	Swine	2021	Lung	0	0	0	0	0	0	0	0	0	0	0	0	0	0	0	0	0	0	0	0	0	0	0	0	0	0	0	0	0	0	0	0	0
142	1	5	China	China:Jiangxi	Developing country	Swine	2022	Lung	0	0	0	0	0	0	0	0	0	0	0	0	0	0	0	0	0	0	0	0	0	0	0	0	0	0	0	0	0	0	0	0	0
143	1	12	China	China:Gansu	Developing country	Swine	2021	Lung	0	0	0	0	0	0	0	0	0	0	0	0	0	0	0	0	0	0	0	0	0	0	0	0	0	0	0	0	0	0	0	0	0
144		14	China	China:Jiangxi	Developing country	Swine	2022	Lung	0	0	0	0	0	0	0	0	0	0	0	0	0	0	0	0	0	0	0	0	0	0	0	0	0	0	0	0	0	0	0	0	0
145		4	China	China:Jiangxi	Developing country	Swine	2022	Lung	0	0	0	0	0	0	0	0	0	0	0	0	0	0	0	0	0	0	0	0	0	0	0	0	0	0	0	0	0	0	0	0	0
146		14	China	China:Jiangxi	Developing country	Swine	2022	Lung	0	0	0	0	0	0	0	0	0	0	0	0	0	0	0	0	0	0	0	0	0	0	0	0	0	0	0	0	0	0	0	0	0
147		11	China	China:Zhejiang	Developing country	Swine	2025	Lung	0	0	0	0	0	0	0	1	0	1	1	0	0	0	0	0	0	0	0	0	0	0	0	0	0	0	1	1	0	0	0	0	5
148		4	China	China:Guangdong	Developing country	Swine	2023	Lung	0	0	0	0	0	0	0	0	0	0	0	0	0	0	0	0	0	0	0	0	0	0	0	0	0	0	0	0	0	0	0	0	0
149		4	China	China:Jiangxi	Developing country	Swine	2022	Lung	0	0	0	0	0	0	0	1	0	1	1	1	0	0	0	0	0	0	0	0	0	0	0	0	0	0	1	1	0	0	0	0	6
150	1	2	China	China:Hubei	Developing country	Swine	2020	Lung	0	0	0	0	0	0	0	1	0	1	1	1	0	0	0	0	0	1	0	0	0	0	0	0	0	0	1	1	0	0	0	0	7
152		11	China	China:Hubei	Developing country	Swine	2022	Lung	0	0	0	0	0	0	0	0	0	0	0	0	0	0	0	0	0	1	0	0	0	0	0	0	0	0	0	1	0	0	0	0	2
153		4	China	China:Jiangxi	Developing country	Swine	2022	Lung	0	0	0	0	0	0	0	0	0	0	0	0	0	0	0	0	0	0	0	0	0	0	0	0	0	0	0	0	0	0	0	0	0
154		4	China	China:Sichuan	Developing country	Swine	2022	Lung	0	0	0	0	0	0	0	0	0	0	0	0	0	0	0	0	0	0	0	0	0	0	0	0	0	0	0	0	0	0	0	0	0
155	4	5	China	China:Fujian	Developing country	Swine	2022	Lung	0	0	0	0	0	0	0	0	0	0	0	0	0	0	0	0	0	0	0	0	0	0	0	0	0	0	0	0	0	0	0	0	0
156	1	12	China	China:Guangdong	Developing country	Swine	2022	Lung	0	0	0	0	0	0	0	0	0	0	0	0	0	0	0	0	0	0	0	0	0	0	0	0	0	0	0	0	0	0	0	0	0
157	2	2	China	China:Sichuan	Developing country	Swine	2022	Lung	0	0	0	0	0	0	0	1	0	1	1	1	0	0	0	0	0	0	0	0	0	0	0	0	0	0	1	1	0	0	0	0	6
159		4	China	China:Hebei	Developing country	Swine	2022	Lung	0	0	0	0	0	0	0	0	0	0	0	0	0	0	0	0	0	0	0	0	0	0	0	0	0	0	0	0	0	0	0	0	0
160	3	5	China	China:Hunan	Developing country	Swine	2023	Lung	0	0	0	0	0	0	0	1	0	1	1	1	0	0	0	0	0	0	0	0	0	0	0	0	0	0	1	1	0	0	0	0	6
GCA_000021885.1	1	5	China	China	Developing country	Swine	Unknown	Unknown	0	0	0	0	0	0	0	0	0	0	0	0	0	0	0	0	0	0	0	0	0	0	0	0	0	0	0	0	0	0	0	0	0
GCA_000172375.2		Unknown	USA	USA	Developed country	Swine	Unknown	Lung	0	0	0	0	0	0	0	0	0	0	0	0	0	0	0	0	0	0	0	0	0	0	0	0	0	0	0	0	0	0	0	0	0
GCA_000439395.1	4	12	Unknown	Unknown	Unknown	Unknown	Unknown	Unknown	0	0	0	0	0	0	0	0	0	0	0	0	0	0	0	0	0	0	0	0	0	0	0	0	0	0	0	0	0	0	0	0	0
GCA_000444545.1	3	5	Japan	Japan	Developed country	Swine	1986	Lung	0	0	0	0	0	0	0	0	0	0	0	0	0	0	0	0	0	0	0	0	0	0	0	0	0	0	0	0	0	0	0	0	0
GCA_000444565.1		3	Japan	Japan	Developed country	Swine	1986	Nose	0	0	0	0	0	0	0	0	0	0	0	0	0	0	0	0	0	0	0	0	0	0	0	0	0	0	0	0	0	0	0	0	0
GCA_000444585.1		13	USA	USA	Developed country	Swine	Unknown	joint	0	0	0	0	0	0	0	1	0	1	1	0	0	0	0	0	0	0	0	0	0	0	0	0	0	0	1	1	0	0	0	0	5
GCA_000444605.1		1	USA	USA	Developed country	Swine	Unknown	Lung	0	0	0	0	0	0	0	0	0	0	0	0	0	0	0	0	0	0	0	0	0	0	0	0	0	0	0	0	0	0	0	0	0
GCA_000444625.1		15	USA	USA	Developed country	Swine	1992	Lung	0	0	0	0	0	0	0	0	0	0	0	0	0	0	0	0	0	0	0	0	0	0	0	0	0	0	0	0	0	0	0	0	0
GCA_000444645.1		11	Germany	Germany	Developed country	Swine	1992	Trachea	0	0	0	0	0	0	0	0	0	0	0	0	0	0	0	0	0	0	0	0	0	0	0	0	0	0	0	0	0	0	0	0	0
GCA_000444665.1		9	Sweden	Sweden	Developed country	Swine	1992	Unknown	0	0	0	0	0	0	0	0	0	0	0	0	0	0	0	0	0	0	0	0	0	0	0	0	0	0	0	0	0	0	0	0	0
GCA_000444685.1		7	Switzerland	Switzerland	Developed country	Swine	1992	Nose	0	0	0	0	0	0	0	0	0	0	0	0	0	0	0	0	0	0	0	0	0	0	0	0	0	0	0	0	0	0	0	0	0
GCA_000444705.1		Unknown	Japan	Japan	Developed country	Swine	1986	Nose	0	0	0	0	0	0	0	0	0	0	0	0	0	0	0	0	0	0	0	0	0	0	0	0	0	0	0	0	0	0	0	0	0
GCA_000478405.1		4	China	China	Developing country	Swine	Unknown	Unknown	0	0	0	0	0	0	0	0	0	0	0	0	0	0	0	0	0	0	0	0	0	0	0	0	0	0	0	0	0	0	0	0	0
GCA_000558945.1		13	USA	USA	Developed country	Unknown	Unknown	Unknown	0	0	0	0	0	0	0	0	0	0	0	0	0	0	0	0	0	0	0	0	0	0	0	0	0	0	0	0	0	0	0	0	0
GCA_000600995.1	3	5	Japan	Japan	Developed country	Swine	Unknown	Blood	0	0	0	0	0	0	0	0	0	0	0	0	0	0	0	0	0	0	0	0	0	0	0	0	0	0	0	0	0	0	0	0	0
GCA_000688815.1		4	USA	USA	Developed country	Swine	Unknown	Lung	0	0	0	0	0	0	0	0	0	0	0	0	0	0	0	0	0	0	0	0	0	0	0	0	0	0	0	0	0	0	0	0	0
GCA_000688835.1		Unknown	USA	USA	Developed country	Swine	Unknown	Lung	0	0	0	0	0	0	0	0	0	0	0	0	0	0	0	0	0	0	0	0	0	0	0	0	0	0	0	0	0	0	0	0	0
GCA_000688855.1	2	12	USA	USA	Developed country	Swine	Unknown	Lung	0	0	0	0	0	0	0	0	0	0	0	0	0	0	0	0	0	0	0	0	0	0	0	0	0	0	0	0	0	0	0	0	0
GCA_000690655.1		4	USA	USA	Developed country	Swine	2011	Lung	0	0	0	0	0	0	0	0	0	0	0	0	0	0	0	0	0	0	0	0	0	0	0	0	0	0	0	0	0	0	0	0	0
GCA_000690675.1		4	USA	USA	Developed country	Swine	2012	Lung	0	0	0	0	0	0	0	0	0	0	0	0	0	0	0	0	0	0	0	0	0	0	0	0	0	0	0	0	0	0	0	0	0
GCA_000731865.1		6	Spain	Spain	Developed country	Swine	2006	Nose	0	0	0	0	0	0	0	1	0	1	1	1	0	1	0	0	0	0	0	0	0	0	0	0	0	0	1	1	0	0	0	0	7
GCA_000742795.1	3	5	China	China	Developing country	Unknown	2013	Lung	0	0	0	0	0	0	0	0	0	0	0	0	0	0	0	0	0	0	0	0	0	0	0	0	0	0	0	0	0	0	0	0	0
GCA_000751055.1	3	5	Unknown	Unknown	Unknown	Unknown	Unknown	Unknown	0	0	0	0	0	0	0	0	0	0	0	0	0	0	0	0	0	0	0	0	0	0	0	0	0	0	0	0	0	0	0	0	0
GCA_001611775.1		11	China	China	Developing country	Swine	2014	Unknown	0	0	0	0	0	0	0	0	0	0	0	0	0	0	0	0	0	0	0	0	0	0	0	0	0	0	0	0	0	0	0	0	0
GCA_001877015.1		Unknown	Brazil	Brazil	Developing country	Swine	2013	Lung	0	0	0	0	0	0	0	1	0	1	1	1	0	0	0	0	0	0	0	0	0	0	0	0	0	0	1	1	0	0	0	0	6
GCA_001938125.1		6	Japan	Japan	Developed country	Swine	Unknown	Nose	0	0	0	0	0	0	0	0	0	0	0	0	0	0	0	0	0	0	0	0	0	0	0	0	0	0	0	0	0	0	0	0	0
GCA_001938205.1		4	China	China:Guangdong	Developing country	Swine	2007	Lymphaden	0	0	0	0	0	0	0	0	0	0	0	0	0	0	0	0	0	0	0	0	0	0	0	0	0	0	0	0	0	0	0	0	0
GCA_001938215.1		4	China	China:Guangdong	Developing country	Swine	2008	Blood	0	0	0	0	1	0	0	0	0	0	0	0	1	0	0	0	0	0	0	0	0	0	0	0	0	0	0	1	0	0	0	0	3
GCA_001938245.1		4	China	China:Guangdong	Developing country	Swine	2008	Joint	0	0	0	0	1	0	0	0	0	0	0	0	1	0	0	0	0	0	0	0	0	0	0	0	0	0	0	1	0	0	0	0	3
GCA_001938255.1		Unknown	China	China:Guangdong	Developing country	Swine	2008	Brain	0	0	1	0	0	0	0	1	0	1	1	1	0	0	0	0	0	0	0	0	0	0	0	0	0	0	1	1	0	0	0	0	7
GCA_001938285.1		Unknown	China	China:Heilongjiang	Developing country	Swine	2009	Lung	0	0	0	0	0	0	0	0	0	0	0	0	0	0	0	0	0	0	0	0	0	0	0	0	0	0	0	0	0	0	0	0	0
GCA_001938295.1		Unknown	China	China:Jiangsu	Developing country	Swine	2009	Lung	0	0	0	0	0	0	0	0	0	0	0	0	0	0	0	0	0	0	0	0	0	0	0	0	0	0	0	0	0	0	0	0	0
GCA_001938325.1		10	China	China:Guangdong	Developing country	Swine	2008	Lung	0	0	1	0	0	0	0	1	0	1	1	1	0	0	0	0	0	0	0	0	0	0	0	0	0	0	1	1	0	0	0	0	7
GCA_001938335.1		10	China	China:Jiangsu	Developing country	Swine	2009	Lung	0	0	1	0	0	0	0	1	0	1	1	1	0	0	0	0	0	0	0	0	0	0	0	0	0	0	1	1	0	0	0	0	7
GCA_001938355.1		11	China	China:Heilongjiang	Developing country	Swine	2009	Lung	0	0	0	0	0	0	0	0	0	0	0	0	0	0	0	0	0	0	0	0	0	0	0	0	0	0	0	0	0	0	0	0	0
GCA_001938365.1		Unknown	China	China:Jiangsu	Developing country	Swine	2008	Lung	0	0	0	0	0	0	0	0	0	0	0	0	0	0	0	0	0	0	0	0	0	0	0	0	0	0	0	0	0	0	0	0	0
GCA_001938405.1		10	China	China:Guangdong	Developing country	Swine	2008	Lymphaden	0	0	1	0	0	0	0	1	0	1	1	1	0	0	0	0	0	0	0	0	0	0	0	0	0	0	1	1	0	0	0	0	7
GCA_002015085.1		4	United Kingdom	United Kingdom	Developed country	Unknown	1934	Unknown	0	0	0	0	0	0	0	0	0	0	0	0	0	0	0	0	0	0	0	0	0	0	0	0	0	0	0	0	0	0	0	0	0
GCA_002055565.1	3	2	China	China:Fujian	Developing country	Swine	2012	Unknown	0	0	0	0	0	0	0	0	0	0	0	0	0	0	0	0	0	0	0	0	0	0	0	0	0	0	0	0	0	0	0	0	0
GCA_002777395.1		9	Sweden	Sweden	Developed country	Swine	1992	Unknown	0	0	0	0	0	0	0	0	0	0	0	0	0	0	0	0	0	0	0	0	0	0	0	0	0	0	0	0	0	0	0	0	0
GCA_002777455.1	3	5	Japan	Japan	Developed country	Swine	1986	Lung	0	0	0	0	0	0	0	0	0	0	0	0	0	0	0	0	0	0	0	0	0	0	0	0	0	0	0	0	0	0	0	0	0
GCA_003286935.1	3	5	USA	USA	Developed country	Swine	Unknown	Lung	0	0	0	0	0	0	0	0	0	0	0	0	0	0	0	0	0	0	0	0	0	0	0	0	0	0	0	0	0	0	0	0	0
GCA_003288155.1	4	5	China	China:Shanghai	Developing country	Swine	2016	Lung	0	0	0	0	0	0	0	0	0	0	0	0	0	0	0	0	0	0	0	0	0	0	0	0	0	0	0	0	0	0	0	0	0
GCA_008330065.1		4	China	China:Guangdong	Developing country	Swine	2017	Unknown	0	0	0	0	0	0	0	0	0	0	0	0	0	0	0	0	0	0	0	0	0	0	0	0	0	0	0	0	0	0	0	0	0
GCA_009707445.1	3	5	China	China:Sichuan	Developing country	Swine	2019	Unknown	0	0	0	0	0	0	0	0	0	0	0	0	0	0	0	0	0	0	0	0	0	0	0	0	0	0	0	0	0	0	0	0	0
GCA_009796325.1		7	China	China	Developing country	Swine	2007	Heart	0	0	0	0	0	0	0	1	0	1	1	0	0	0	0	0	0	0	0	0	0	0	0	0	0	0	1	1	0	0	0	0	5
GCA_009796335.1		13	China	China	Developing country	Swine	2011	Thoracic cavity	0	0	0	0	0	0	0	0	0	0	0	0	0	0	0	0	0	1	0	0	0	0	0	0	0	0	0	0	0	0	0	0	1
GCA_009796365.1		13	China	China	Developing country	Swine	2011	Abdominal Cavity	0	0	0	0	0	0	0	0	0	0	0	0	0	0	0	0	0	0	0	0	0	0	0	0	0	0	0	0	0	0	0	0	0
GCA_009796375.1		13	China	China	Developing country	Swine	2012	Liver	0	0	0	0	0	0	0	0	0	0	0	0	0	0	0	0	0	0	0	0	0	0	0	0	0	0	0	0	0	0	0	0	0
GCA_009796385.1	1	5	China	China	Developing country	Swine	2008	Heart	0	0	0	0	0	0	0	0	0	0	0	0	0	0	0	0	0	0	0	0	0	0	0	0	0	0	0	0	0	0	0	0	0
GCA_009796425.1		14	China	China	Developing country	Swine	2012	Lung	0	0	0	0	0	0	0	0	0	0	0	0	0	0	0	0	0	0	0	0	0	0	0	0	0	0	0	0	0	0	0	0	0
GCA_009796435.1		4	China	China	Developing country	Swine	2008	Brain	0	0	0	0	0	0	0	0	0	0	0	0	0	0	0	0	0	0	0	0	0	0	0	0	0	0	0	0	0	0	0	0	0
GCA_009796465.1	4	5	China	China	Developing country	Swine	2008	Heart	0	0	0	0	0	0	0	0	0	0	0	0	0	0	0	0	0	0	0	0	0	0	0	0	0	0	0	0	0	0	0	0	0
GCA_009796475.1		10	China	China	Developing country	Swine	2008	Other	0	0	0	0	0	0	0	0	0	1	0	0	0	0	0	0	0	0	0	0	0	0	0	0	0	0	0	0	0	0	0	0	1
GCA_009796485.1		4	China	China	Developing country	Swine	2008	Spleen	0	0	0	0	0	0	0	0	0	0	0	0	0	0	0	0	0	0	0	0	0	0	0	0	0	0	0	0	0	0	0	0	0
GCA_009796525.1		1	China	China	Developing country	Swine	2010	Spleen	0	0	0	0	0	0	0	0	0	0	0	0	0	0	0	0	0	0	0	0	0	0	0	0	0	0	0	1	0	0	0	0	1
GCA_009796535.1		4	China	China	Developing country	Swine	2010	Spleen	0	0	0	0	0	0	0	0	0	0	0	0	0	0	0	0	0	0	0	0	0	0	0	0	0	0	0	0	0	0	0	0	0
GCA_009796565.1	3	5	China	China	Developing country	Swine	2010	Lung	0	0	0	0	0	0	0	0	0	0	0	0	0	0	0	0	0	0	1	0	0	0	0	0	0	0	0	0	0	0	0	0	1
GCA_009796575.1	1	12	China	China	Developing country	Swine	2008	Joint	0	0	0	0	0	0	0	0	0	0	0	0	0	0	0	0	0	0	0	0	0	0	0	0	0	0	0	0	0	0	0	0	0
GCA_009796585.1		14	China	China	Developing country	Swine	2016	Liver	0	0	0	0	0	0	0	0	0	0	0	0	0	0	0	0	0	0	0	0	0	0	0	0	0	0	0	0	0	0	0	0	0
GCA_009796625.1		4	China	China	Developing country	Swine	Unknown	Lung	0	0	1	0	0	0	0	1	0	1	1	1	1	0	0	0	0	0	0	0	0	0	0	0	0	0	1	1	0	0	0	0	8
GCA_009796645.1		13	China	China	Developing country	Swine	2016	Unknown	0	0	0	0	0	0	0	0	0	0	0	0	0	0	0	0	0	0	1	0	0	0	0	0	0	0	0	0	0	0	0	0	1
GCA_009796655.1		4	China	China	Developing country	Swine	2013	Heart	1	0	0	0	0	0	0	1	0	1	1	1	0	1	0	0	0	1	0	0	0	0	0	0	0	0	1	1	0	0	0	0	9
GCA_009796675.1		14	China	China	Developing country	Swine	2013	Trachea	0	0	0	0	1	0	0	0	0	0	0	0	1	0	0	0	0	0	0	0	0	0	0	0	0	0	0	1	0	0	0	0	3
GCA_009796695.1		13	China	China	Developing country	Swine	2013	Lung	0	0	0	0	0	0	0	1	0	1	1	1	0	1	0	0	0	0	0	0	0	0	0	0	0	0	1	1	0	0	0	0	7
GCA_009796725.1		4	China	China	Developing country	Swine	2014	Heart	0	0	0	0	0	0	0	0	0	0	0	0	0	0	0	0	0	0	0	0	0	0	0	0	0	0	0	0	0	0	0	0	0
GCA_009796885.1	4	5	China	China	Developing country	Swine	2008	Heart	0	0	0	0	0	0	0	0	0	0	0	0	0	0	0	0	0	0	0	0	0	0	0	0	0	0	0	0	0	0	0	0	0
GCA_009796895.1		13	China	China	Developing country	Swine	2011	Heart	0	0	0	0	0	0	0	0	0	0	0	0	0	0	0	0	0	0	0	0	0	0	0	0	0	0	0	0	0	0	0	0	0
GCA_009796905.1		13	China	China	Developing country	Swine	2012	Joint	0	0	0	0	0	0	0	0	0	0	0	0	0	0	0	0	0	0	0	0	0	0	0	0	0	0	0	0	0	0	0	0	0
GCA_009796955.1		4	China	China	Developing country	Swine	2011	Heart	0	0	0	0	0	0	0	0	0	0	0	0	0	0	0	0	0	0	0	0	0	0	0	0	0	0	0	0	0	0	0	0	0
GCA_009796985.1		4	China	China	Developing country	Swine	2008	Other	0	0	0	0	0	0	0	0	0	0	0	0	0	0	0	0	0	0	0	0	0	0	0	0	0	0	0	0	0	0	0	0	0
GCA_009797005.1		14	China	China	Developing country	Swine	2008	Lung	0	0	0	0	0	0	0	0	0	0	0	0	0	0	0	0	0	0	0	0	0	0	0	0	0	0	0	0	0	0	0	0	0
GCA_009797015.1		7	China	China	Developing country	Swine	2014	Lymphaden	0	0	0	0	0	0	0	0	0	0	0	0	0	0	0	0	0	0	0	0	0	0	0	0	0	0	0	0	0	0	0	0	0
GCA_009797055.1	4	2	China	China	Developing country	Swine	2009	Heart	0	0	0	0	0	0	0	0	0	0	0	0	0	0	0	0	0	0	0	0	0	0	0	0	0	0	0	0	0	0	0	0	0
GCA_009797065.1		11	China	China	Developing country	Swine	2008	Lung	0	0	0	0	0	0	0	0	0	0	0	0	0	0	0	0	0	0	0	0	0	0	0	0	0	0	0	0	0	0	0	0	0
GCA_009797105.1		14	China	China	Developing country	Swine	2015	Heart	0	0	0	0	0	0	0	0	0	0	0	0	0	0	0	0	0	0	0	0	0	0	0	0	0	0	0	0	0	0	0	0	0
GCA_009797125.1		4	China	China	Developing country	Swine	2010	Lung	0	0	0	0	0	0	0	0	0	0	0	0	0	0	0	0	0	0	0	0	0	0	0	0	0	0	0	0	0	0	0	0	0
GCA_009797135.1	1	5	China	China	Developing country	Swine	2010	Liver	0	0	0	0	0	0	0	0	0	0	0	0	0	0	0	0	0	0	0	0	0	0	0	0	0	0	0	1	0	0	0	0	1
GCA_009797145.1		4	China	China	Developing country	Swine	2010	Spleen	0	0	0	0	0	0	0	0	0	0	0	0	0	0	0	0	0	0	0	0	0	0	0	0	0	0	0	0	0	0	0	0	0
GCA_009797165.1	1	5	China	China	Developing country	Swine	2015	Lung	0	0	1	0	0	0	0	1	0	1	1	1	0	0	0	0	0	0	0	0	0	0	0	0	0	0	1	1	0	0	0	0	7
GCA_009797205.1	1	5	China	China	Developing country	Swine	2015	Heart	0	0	0	0	0	0	0	0	0	0	0	0	0	0	0	0	0	0	0	0	0	0	0	0	0	0	0	0	0	0	0	0	0
GCA_009797225.1		1	China	China	Developing country	Swine	2010	Thoracic cavity	0	0	0	0	0	0	0	0	0	0	0	0	0	0	0	0	0	0	0	0	0	0	0	0	0	0	0	1	0	0	0	0	1
GCA_009797235.1	3	5	China	China	Developing country	Swine	2010	Heart	0	0	0	0	0	0	0	0	0	0	0	0	0	0	0	0	0	0	1	0	0	0	0	0	0	0	0	0	0	0	0	0	1
GCA_009797245.1	1	5	China	China	Developing country	Swine	2015	Liver	0	0	0	0	0	0	0	0	0	0	0	0	0	0	0	0	0	0	0	0	0	0	0	0	0	0	0	0	0	0	0	0	0
GCA_009797285.1		4	China	China	Developing country	Swine	2015	Heart	0	0	0	0	1	0	0	0	0	0	0	0	0	0	0	0	0	0	0	0	0	0	0	0	0	0	0	1	0	0	0	0	2
GCA_009797295.1		14	China	China	Developing country	Swine	2015	Lung	0	0	0	0	0	0	0	0	0	0	0	0	0	0	0	0	0	0	0	0	0	0	0	0	0	0	0	0	0	0	0	0	0
GCA_009797325.1		1	China	China	Developing country	Swine	2016	Spleen	0	0	0	0	0	0	0	1	0	1	1	1	0	0	0	0	0	0	0	0	0	0	0	0	0	0	1	1	0	0	0	0	6
GCA_009797335.1		14	China	China	Developing country	Swine	2012	Brain	0	0	0	0	1	0	0	0	0	0	0	0	1	0	0	0	0	0	0	0	0	0	0	0	0	0	0	1	0	0	0	0	3
GCA_009797355.1		4	China	China	Developing country	Swine	2008	Heart	0	0	0	0	1	0	0	0	0	0	0	0	1	0	0	0	0	0	0	0	0	0	0	0	0	0	0	1	0	0	0	0	3
GCA_009797365.1		15	China	China	Developing country	Swine	2013	Lung	0	0	1	0	0	0	0	1	0	1	1	1	0	0	0	0	0	0	0	0	0	0	0	0	0	0	1	1	0	0	0	0	7
GCA_009797405.1		Unknown	China	China	Developing country	Swine	2013	Heart	0	0	1	0	0	0	0	1	0	1	1	1	0	0	0	0	0	0	0	0	0	0	0	0	0	0	1	1	0	0	0	0	7
GCA_009797425.1	4	2	China	China	Developing country	Swine	2013	Lung	0	0	0	0	0	0	0	1	0	0	0	0	0	0	0	0	0	0	0	0	0	0	0	0	0	0	1	0	0	0	0	0	2
GCA_009797435.1		15	China	China	Developing country	Swine	2013	Lung	0	0	0	0	0	0	0	1	0	1	1	0	0	0	0	0	0	0	0	0	0	0	0	0	0	0	1	1	0	0	0	0	5
GCA_009797455.1	5	2	China	China	Developing country	Swine	2013	Liver	0	0	0	0	0	0	0	1	0	1	1	1	0	0	0	0	0	0	0	0	0	0	0	0	0	0	1	1	0	0	0	0	6
GCA_009797475.1		7	China	China	Developing country	Swine	2013	Heart	0	0	0	0	0	0	0	1	0	1	1	1	0	0	0	0	0	1	0	0	0	0	0	0	0	0	1	1	0	0	0	0	7
GCA_009797495.1		13	China	China	Developing country	Swine	2013	Trachea	0	0	0	0	0	0	0	0	0	0	0	0	0	0	0	0	0	0	0	0	0	0	0	0	0	0	0	0	0	0	0	0	0
GCA_009797525.1		13	China	China	Developing country	Swine	2012	Heart	0	0	0	0	0	0	0	0	0	0	0	0	0	0	0	0	0	0	0	0	0	0	0	0	0	0	0	0	0	0	0	0	0
GCA_009797545.1		10	China	China	Developing country	Swine	2014	Heart	0	0	0	0	0	0	0	1	0	0	0	1	0	0	0	0	0	0	0	0	0	0	0	0	0	0	0	0	0	0	0	0	2
GCA_009827875.1		4	China	China:Sichuan	Developing country	Swine	2016	Lung	0	0	0	0	0	0	0	0	0	0	0	0	0	0	0	0	0	0	0	0	0	0	0	0	0	0	0	0	0	0	0	0	0
GCA_009827935.1	4	2	China	China:Sichuan	Developing country	Swine	2015	Lung	0	0	0	0	0	0	0	0	0	0	0	0	0	0	0	0	0	0	0	0	0	0	0	0	0	0	0	0	0	0	0	0	0
GCA_009827955.1	4	5	China	China:Sichuan	Developing country	Swine	2016	Lung	0	0	0	0	0	0	0	0	0	0	0	0	0	0	0	0	0	0	0	0	0	0	0	0	0	0	0	0	0	0	0	0	0
GCA_009827965.1		13	China	China:Sichuan	Developing country	Swine	2014	Lung	0	0	0	0	0	0	0	0	0	0	0	0	0	0	0	0	0	0	0	0	0	0	0	0	0	0	0	0	0	0	0	0	0
GCA_009831435.1		4	China	China	Developing country	Swine	2017	Unknown	0	0	0	0	0	0	0	0	0	0	0	0	0	0	0	0	0	0	0	0	0	0	0	0	0	0	0	0	0	0	0	0	0
GCA_011044275.1		7	Unknown	Unknown	Unknown	Swine	2016	Other	0	0	0	0	0	0	0	0	0	0	0	0	0	0	0	0	0	0	0	0	0	0	0	0	0	0	0	0	0	0	0	0	0
GCA_011044295.1		7	Unknown	Unknown	Unknown	Swine	2016	Unknown	0	0	0	0	0	0	0	0	0	0	0	0	0	0	0	0	0	0	0	0	0	0	0	0	0	0	0	0	0	0	0	0	0
GCA_011044315.1		7	Unknown	Unknown	Unknown	Swine	2017	Unknown	0	0	0	0	0	0	0	1	0	1	1	1	0	0	0	0	0	0	0	0	0	0	0	0	0	0	1	1	0	0	0	0	6
GCA_013285285.1		8	China	China:Henan	Developing country	Swine	2017	Unknown	0	0	1	0	0	0	0	1	0	1	1	1	0	0	0	0	0	0	0	0	0	0	0	0	0	0	1	1	0	0	0	0	7
GCA_013373555.1		4	China	China:Fujian	Developing country	Swine	2017	Lung	0	0	0	0	0	0	0	1	0	1	1	1	0	1	0	0	0	0	0	0	0	0	0	0	0	0	1	1	0	0	0	0	7
GCA_015832095.1	6	2	China	China:Jiangsu	Developing country	Swine	2020	Lung	0	0	0	0	0	0	0	0	0	0	0	0	0	0	0	0	0	0	1	0	0	0	0	0	0	0	0	0	0	0	0	0	1
GCA_016845695.1	2	2	China	China:Hubei	Developing country	Swine	2018	Unknown	1	0	0	0	0	0	0	1	0	1	1	1	0	1	0	0	0	0	0	0	0	0	0	0	0	0	1	1	0	0	0	0	8
GCA_017352235.1		4	China	China:Henan	Developing country	Swine	2018	Unknown	0	0	0	0	0	0	0	0	0	0	0	0	0	0	0	0	0	0	0	0	0	0	0	0	0	0	0	1	0	0	0	0	1
GCA_017352255.1	1	2	China	China:Henan	Developing country	Swine	2018	Unknown	0	0	0	0	0	0	0	1	0	1	1	1	0	0	0	0	0	0	0	0	0	0	0	0	0	0	1	1	0	0	0	0	6
GCA_017352275.1		4	China	China:Jiangxi	Developing country	Swine	2018	Unknown	0	0	1	0	0	0	0	0	0	0	0	1	0	0	0	0	0	0	0	0	0	0	0	0	0	0	0	1	0	0	0	0	3
GCA_017352295.1	2	2	China	China:Jiangxi	Developing country	Swine	2018	Unknown	0	0	0	0	0	0	0	1	0	1	1	0	0	0	0	0	0	1	0	0	0	0	0	0	0	0	1	1	0	0	0	0	6
GCA_024799765.1		4	Austria	Austria	Developed country	Swine	2020	Unknown	0	0	0	0	0	0	0	0	0	0	0	0	0	0	0	0	0	0	0	0	0	0	0	0	0	0	0	0	0	0	0	0	0
GCA_025393275.1		1	Peru	Peru	Developing country	Swine	2020	Unknown	0	0	0	0	0	0	0	0	0	0	0	0	0	0	0	0	0	1	0	0	0	0	0	0	0	0	0	0	0	0	0	0	1
GCA_025393295.1		7	Peru	Peru	Developing country	Swine	2020	Unknown	0	0	0	0	0	0	0	0	0	0	0	0	0	0	0	0	0	0	0	0	0	0	0	0	0	0	0	0	0	0	0	0	0
GCA_025393315.1		Unknown	Canada	Canada	Developed country	Swine	2020	Unknown	0	0	0	0	0	0	0	0	0	0	0	0	0	0	0	0	0	0	0	0	0	0	0	0	0	0	0	0	0	0	0	0	0
GCA_025393325.1		7	Peru	Peru	Developing country	Swine	2020	Unknown	0	0	0	0	0	0	0	0	0	0	0	0	0	0	0	0	0	0	0	0	0	0	0	0	0	0	0	0	0	0	0	0	0
GCA_025393335.1		4	USA	USA	Developed country	Swine	2020	Unknown	0	0	0	0	0	0	0	0	0	0	0	0	0	0	0	0	0	0	0	0	0	0	0	0	0	0	0	0	0	0	0	0	0
GCA_025393385.1		Unknown	USA	USA	Developed country	Swine	2020	Unknown	0	0	0	0	0	0	0	0	0	0	0	0	0	0	0	0	0	0	0	0	0	0	0	0	0	0	0	0	0	0	0	0	0
GCA_025393415.1		4	USA	USA	Developed country	Swine	2020	Unknown	0	0	0	0	0	0	0	0	0	0	0	0	0	0	0	0	0	0	0	0	0	0	0	0	0	0	0	0	0	0	0	0	0
GCA_025393435.1		Unknown	USA	USA	Developed country	Swine	2019	Unknown	0	0	0	0	0	0	0	0	0	0	0	0	0	0	0	0	0	0	0	0	0	0	0	0	0	0	0	0	0	0	0	0	0
GCA_025393455.1		7	USA	USA	Developed country	Swine	2019	Unknown	0	0	0	0	0	0	0	0	0	0	0	0	0	0	0	0	0	0	0	0	0	0	0	0	0	0	0	0	0	0	0	0	0
GCA_025393475.1		Unknown	Mexico	Mexico	Developing country	Swine	2020	Unknown	0	0	0	0	0	0	0	0	0	0	0	0	0	0	0	0	0	0	0	0	0	0	0	0	0	0	0	0	0	0	0	0	0
GCA_025393485.1	3	2	Mexico	Mexico	Developing country	Swine	2020	Unknown	0	0	0	0	0	0	0	0	0	0	0	0	0	0	0	0	0	0	0	0	0	0	0	0	0	0	0	0	0	0	0	0	0
GCA_025393555.1		Unknown	USA	USA	Developed country	Swine	2017	Unknown	0	0	0	0	0	0	0	0	0	0	0	0	0	0	0	0	0	0	0	0	0	0	0	0	0	0	0	0	0	0	0	0	0
GCA_025393575.1		Unknown	USA	USA	Developed country	Swine	2017	Unknown	0	0	0	0	0	0	0	0	0	0	0	0	0	0	0	0	0	0	0	0	0	0	0	0	0	0	0	0	0	0	0	0	0
GCA_025393585.1		13	USA	USA	Developed country	Swine	2017	Unknown	0	0	0	0	0	0	0	0	0	0	0	0	0	0	0	0	0	0	0	0	0	0	0	0	0	0	0	0	0	0	0	0	0
GCA_025393615.1	6	2	USA	USA	Developed country	Swine	2017	Unknown	0	0	0	0	0	0	0	0	0	0	0	0	0	0	0	0	0	0	0	0	0	0	0	0	0	0	0	0	0	0	0	0	0
GCA_025393635.1		Unknown	USA	USA	Developed country	Swine	2017	Unknown	0	0	0	0	0	0	0	0	0	0	0	1	0	0	0	0	0	0	0	0	0	0	0	0	0	0	0	1	0	0	0	0	2
GCA_025393655.1		4	USA	USA	Developed country	Swine	2021	Unknown	0	0	0	0	0	0	0	0	0	0	0	0	0	0	0	0	0	0	0	0	0	0	0	0	0	0	0	0	0	0	0	0	0
GCA_025393665.1		4	USA	USA	Developed country	Swine	2021	Unknown	0	0	0	0	0	0	0	0	0	0	0	0	0	0	0	0	0	0	0	0	0	0	0	0	0	0	0	1	0	0	0	0	1
GCA_025393685.1		4	USA	USA	Developed country	Swine	2021	Unknown	0	0	0	0	0	0	0	0	0	0	0	0	0	0	0	0	0	0	0	0	0	0	0	0	0	0	0	0	0	0	0	0	0
GCA_025393715.1		7	USA	USA	Developed country	Swine	2021	Unknown	0	0	0	0	0	0	0	0	0	0	0	0	0	0	0	0	0	0	0	0	0	0	0	0	0	0	0	0	0	0	0	0	0
GCA_025393735.1	7	2	USA	USA	Developed country	Swine	2021	Unknown	0	0	0	0	0	0	0	0	0	0	0	0	0	0	0	0	0	0	0	0	0	0	0	0	0	0	0	0	0	0	0	0	0
GCA_025393755.1		13	USA	USA	Developed country	Swine	2021	Unknown	0	0	0	0	0	0	0	0	0	0	0	0	0	0	0	0	0	0	0	0	0	0	0	0	0	0	0	0	0	0	0	0	0
GCA_025393775.1		Unknown	USA	USA	Developed country	Swine	2021	Unknown	0	0	0	0	0	0	0	0	0	0	0	0	0	0	0	0	0	0	0	0	0	0	0	0	0	0	0	0	0	0	0	0	0
GCA_025393795.1		8	USA	USA	Developed country	Swine	2021	Unknown	0	0	0	0	0	0	0	1	0	0	0	0	0	0	0	0	0	0	0	0	0	0	0	0	0	0	1	0	0	0	0	0	2
GCA_025393805.1		7	USA	USA	Developed country	Swine	2021	Unknown	0	0	0	0	0	0	0	0	0	0	0	0	0	0	0	0	0	0	0	0	0	0	0	0	0	0	0	0	0	0	0	0	0
GCA_025393835.1		7	USA	USA	Developed country	Swine	2021	Unknown	0	0	0	0	0	0	0	0	0	0	0	0	0	0	0	0	0	0	0	0	0	0	0	0	0	0	0	0	0	0	0	0	0
GCA_025393845.1		13	USA	USA	Developed country	Swine	2021	Unknown	0	0	0	0	0	0	0	0	0	0	0	1	0	0	0	0	0	0	0	0	0	0	0	0	0	0	0	1	0	0	0	0	2
GCA_025393875.1		13	USA	USA	Developed country	Swine	2021	Unknown	0	0	0	0	0	0	0	0	0	0	0	1	0	0	0	0	0	0	0	0	0	0	0	0	0	0	0	1	0	0	0	0	2
GCA_025393895.1		7	Canada	Canada	Developed country	Swine	2021	Unknown	0	0	0	0	0	0	0	0	0	0	0	0	0	0	0	0	0	0	0	0	0	0	0	0	0	0	0	0	0	0	0	0	0
GCA_025393915.1		7	Canada	Canada	Developed country	Swine	2021	Unknown	0	0	0	0	0	0	0	0	0	0	0	0	0	0	0	0	0	0	0	0	0	0	0	0	0	0	0	0	0	0	0	0	0
GCA_025393935.1		4	USA	USA	Developed country	Swine	2021	Unknown	0	0	0	0	0	0	0	0	0	0	0	0	0	0	0	0	0	0	0	0	0	0	0	0	0	0	0	0	0	0	0	0	0
GCA_025393965.1		13	USA	USA	Developed country	Swine	2020	Unknown	0	0	0	0	0	0	0	0	0	0	0	0	0	0	0	0	0	0	0	0	0	0	0	0	0	0	0	0	0	0	0	0	0
GCA_025393995.1		7	USA	USA	Developed country	Swine	2021	Unknown	0	0	0	0	0	0	0	0	0	0	0	0	0	0	0	0	0	0	0	0	0	0	0	0	0	0	0	0	0	0	0	0	0
GCA_025394005.1		7	USA	USA	Developed country	Swine	2020	Unknown	0	0	0	0	0	0	0	0	0	0	0	0	0	0	0	0	0	0	0	0	0	0	0	0	0	0	0	0	0	0	0	0	0
GCA_025394035.1	5	12	USA	USA	Developed country	Swine	2020	Unknown	0	0	0	0	0	0	0	0	0	0	0	0	0	0	0	0	0	0	0	0	0	0	0	0	0	0	0	0	0	0	0	0	0
GCA_025394045.1		7	USA	USA	Developed country	Swine	2020	Unknown	0	0	0	0	0	0	0	0	0	0	0	0	0	0	0	0	0	0	0	0	0	0	0	0	0	0	0	0	0	0	0	0	0
GCA_025394075.1		7	USA	USA	Developed country	Swine	2020	Unknown	0	0	0	0	0	0	0	0	0	0	0	0	0	0	0	0	0	0	0	0	0	0	0	0	0	0	0	0	0	0	0	0	0
GCA_025394085.1		7	USA	USA	Developed country	Swine	2020	Unknown	0	0	0	0	0	0	0	0	0	0	0	0	0	0	0	0	0	0	0	0	0	0	0	0	0	0	0	0	0	0	0	0	0
GCA_025394095.1		7	USA	USA	Developed country	Swine	2020	Unknown	0	0	0	0	0	0	0	0	0	0	0	0	0	0	0	0	0	0	0	0	0	0	0	0	0	0	0	0	0	0	0	0	0
GCA_025394135.1		7	Chile	Chile	Developing country	Swine	2020	Unknown	0	0	0	0	0	0	0	0	0	0	0	0	0	0	0	0	0	0	0	0	0	0	0	0	0	0	0	0	0	0	0	0	0
GCA_025394145.1		7	Chile	Chile	Developing country	Swine	2020	Unknown	0	0	0	0	0	0	0	0	0	0	0	0	0	0	0	0	0	0	0	0	0	0	0	0	0	0	0	0	0	0	0	0	0
GCA_025394175.1		7	USA	USA	Developed country	Swine	2020	Unknown	0	0	0	0	0	0	0	0	0	0	0	0	0	0	0	0	0	0	0	0	0	0	0	0	0	0	0	0	0	0	0	0	0
GCA_025394185.1		Unknown	Chile	Chile	Developing country	Swine	2020	Unknown	0	0	0	0	0	0	0	0	0	0	0	0	0	0	0	0	0	0	0	0	0	0	0	0	0	0	0	0	0	0	0	0	0
GCA_025394195.1		7	Chile	Chile	Developing country	Swine	2020	Unknown	0	0	0	0	0	0	0	0	0	0	0	0	0	0	0	0	0	0	0	0	0	0	0	0	0	0	0	0	0	0	0	0	0
GCA_025394235.1		7	Chile	Chile	Developing country	Swine	2020	Unknown	0	0	0	0	0	0	0	0	0	0	0	0	0	0	0	0	0	0	0	0	0	0	0	0	0	0	0	0	0	0	0	0	0
GCA_025394255.1		7	Peru	Peru	Developing country	Swine	2020	Unknown	0	0	0	0	0	0	0	0	0	0	0	0	0	0	0	0	0	0	0	0	0	0	0	0	0	0	0	0	0	0	0	0	0
GCA_025394275.1		7	Peru	Peru	Developing country	Swine	2020	Unknown	0	0	0	0	0	0	0	0	0	0	0	0	0	0	0	0	0	0	0	0	0	0	0	0	0	0	0	0	0	0	0	0	0
GCA_025394285.1		7	Peru	Peru	Developing country	Swine	2020	Unknown	0	0	0	0	0	0	0	0	0	0	0	0	0	0	0	0	0	0	0	0	0	0	0	0	0	0	0	0	0	0	0	0	0
GCA_025394315.1		4	USA	USA	Developed country	Swine	2020	Unknown	0	0	0	0	0	0	0	0	0	0	0	0	0	0	0	0	0	0	0	0	0	0	0	0	0	0	0	0	0	0	0	0	0
GCA_025394335.1		Unknown	USA	USA	Developed country	Swine	2020	Unknown	0	0	0	0	0	0	0	0	0	0	0	0	0	0	0	0	0	0	0	0	0	0	0	0	0	0	0	0	0	0	0	0	0
GCA_025394355.1		Unknown	USA	USA	Developed country	Swine	2020	Unknown	0	0	0	0	0	0	0	0	0	0	0	0	0	0	0	0	0	0	0	0	0	0	0	0	0	0	0	0	0	0	0	0	0
GCA_025394375.1		13	USA	USA	Developed country	Swine	2020	Unknown	0	0	0	0	0	0	0	0	0	0	0	0	0	0	0	0	0	0	0	0	0	0	0	0	0	0	0	0	0	0	0	0	0
GCA_025394395.1	2	2	USA	USA	Developed country	Swine	2020	Unknown	0	0	0	0	0	0	0	0	0	0	0	0	0	0	0	0	0	0	0	0	0	0	0	0	0	0	0	0	0	0	0	0	0
GCA_025394415.1		7	USA	USA	Developed country	Swine	2020	Unknown	0	0	0	0	0	0	0	0	0	0	0	0	0	0	0	0	0	0	0	0	0	0	0	0	0	0	0	0	0	0	0	0	0
GCA_025394435.1		6	USA	USA	Developed country	Swine	2020	Unknown	0	0	0	0	0	0	0	0	0	0	0	0	0	0	0	0	0	0	0	0	0	0	0	0	0	0	0	0	0	0	0	0	0
GCA_025394445.1		4	USA	USA	Developed country	Swine	2020	Unknown	0	0	0	0	0	0	0	0	0	0	0	0	0	0	0	0	0	0	0	0	0	0	0	0	0	0	0	0	0	0	0	0	0
GCA_025394475.1		6	USA	USA	Developed country	Swine	2020	Unknown	0	0	0	0	0	0	0	0	0	0	0	0	0	0	0	0	0	0	0	0	0	0	0	0	0	0	0	0	0	0	0	0	0
GCA_025394485.1		Unknown	USA	USA	Developed country	Swine	2020	Unknown	0	0	0	0	0	0	0	0	0	0	0	0	0	0	0	0	0	0	0	0	0	0	0	0	0	0	0	0	0	0	0	0	0
GCA_025394515.1		6	USA	USA	Developed country	Swine	2020	Unknown	0	0	0	0	0	0	0	0	0	0	0	0	0	0	0	0	0	0	0	0	0	0	0	0	0	0	0	0	0	0	0	0	0
GCA_025394535.1		7	USA	USA	Developed country	Swine	2020	Unknown	0	0	0	0	0	0	0	0	0	0	0	0	0	0	0	0	0	0	0	0	0	0	0	0	0	0	0	0	0	0	0	0	0
GCA_025394555.1		4	USA	USA	Developed country	Swine	2020	Unknown	0	0	0	0	0	0	0	0	0	0	0	0	0	0	0	0	0	0	0	0	0	0	0	0	0	0	0	0	0	0	0	0	0
GCA_025394575.1		Unknown	USA	USA	Developed country	Swine	2020	Unknown	0	0	0	0	0	0	0	0	0	0	0	0	0	0	0	0	0	0	0	0	0	0	0	0	0	0	0	0	0	0	0	0	0
GCA_025394595.1		Unknown	USA	USA	Developed country	Swine	2019	Unknown	0	0	0	0	0	0	0	0	0	0	0	0	0	0	0	0	0	0	0	0	0	0	0	0	0	0	1	0	0	0	0	0	1
GCA_025394615.1		Unknown	USA	USA	Developed country	Swine	2019	Unknown	0	0	0	0	0	0	0	0	0	0	0	0	0	0	0	0	0	0	0	0	0	0	0	0	0	0	0	0	0	0	0	0	0
GCA_025394635.1		4	USA	USA	Developed country	Swine	2019	Unknown	0	0	0	0	0	0	0	0	0	0	0	0	0	0	0	0	0	0	0	0	0	0	0	0	0	0	0	0	0	0	0	0	0
GCA_025394645.1	2	2	USA	USA	Developed country	Swine	2018	Unknown	0	0	0	0	0	0	0	0	0	0	0	0	0	0	0	0	0	0	0	0	0	0	0	0	0	0	0	0	0	0	0	0	0
GCA_025394675.1		Unknown	USA	USA	Developed country	Swine	2018	Unknown	0	0	0	0	0	0	0	0	0	0	0	0	0	0	0	0	0	0	0	0	0	0	0	0	0	0	0	0	0	0	0	0	0
GCA_025394695.1		7	USA	USA	Developed country	Swine	2020	Unknown	0	0	0	0	0	0	0	0	0	0	0	0	0	0	0	0	0	0	0	0	0	0	0	0	0	0	0	0	0	0	0	0	0
GCA_025394705.1	2	2	USA	USA	Developed country	Swine	2018	Unknown	0	0	0	0	0	0	0	0	0	0	0	0	0	0	0	0	0	0	0	0	0	0	0	0	0	0	0	0	0	0	0	0	0
GCA_025394735.1		4	USA	USA	Developed country	Swine	2020	Unknown	0	0	0	0	0	0	0	0	0	0	0	0	0	0	0	0	0	0	0	0	0	0	0	0	0	0	0	0	0	0	0	0	0
GCA_025394755.1		Unknown	USA	USA	Developed country	Swine	2020	Unknown	0	0	0	0	0	0	0	0	0	0	0	0	0	0	0	0	0	0	0	0	0	0	0	0	0	0	0	0	0	0	0	0	0
GCA_025394775.1	2	2	USA	USA	Developed country	Swine	2018	Unknown	0	0	0	0	0	0	0	0	0	0	0	0	0	0	0	0	0	0	0	0	0	0	0	0	0	0	0	0	0	0	0	0	0
GCA_025394795.1		4	USA	USA	Developed country	Swine	2019	Unknown	0	0	0	0	0	0	0	0	0	0	0	0	0	0	0	0	0	0	0	0	0	0	0	0	0	0	0	0	0	0	0	0	0
GCA_025394815.1		7	USA	USA	Developed country	Swine	2020	Unknown	0	0	0	0	0	0	0	0	0	0	0	0	0	0	0	0	0	0	0	0	0	0	0	0	0	0	0	0	0	0	0	0	0
GCA_025394835.1		7	USA	USA	Developed country	Swine	2020	Unknown	0	0	0	0	0	0	0	0	0	0	0	0	0	0	0	0	0	0	0	0	0	0	0	0	0	0	0	0	0	0	0	0	0
GCA_025394845.1		Unknown	USA	USA	Developed country	Swine	2020	Unknown	0	0	0	0	0	0	0	0	0	0	0	0	0	0	0	0	0	0	0	0	0	0	0	0	0	0	0	0	0	0	0	0	0
GCA_025394875.1		Unknown	USA	USA	Developed country	Swine	2020	Unknown	0	0	0	0	0	0	0	0	0	0	0	0	0	0	0	0	0	0	0	0	0	0	0	0	0	0	0	0	0	0	0	0	0
GCA_025394915.1		4	USA	USA	Developed country	Swine	2020	Unknown	0	0	0	0	0	0	0	0	0	0	0	0	0	0	0	0	0	0	0	0	0	0	0	0	0	0	0	0	0	0	0	0	0
GCA_025394955.1		7	USA	USA	Developed country	Swine	2020	Unknown	0	0	0	0	0	0	0	0	0	0	0	0	0	0	0	0	0	0	0	0	0	0	0	0	0	0	0	0	0	0	0	0	0
GCA_025394975.1		7	USA	USA	Developed country	Swine	2020	Unknown	0	0	0	0	0	0	0	0	0	0	0	0	0	0	0	0	0	0	0	0	0	0	0	0	0	0	0	0	0	0	0	0	0
GCA_025394985.1		Unknown	USA	USA	Developed country	Swine	2020	Unknown	0	0	0	0	0	0	0	0	0	0	0	0	0	0	0	0	0	0	0	0	0	0	0	0	0	0	0	0	0	0	0	0	0
GCA_025395005.1		7	USA	USA	Developed country	Swine	2019	Unknown	0	0	0	0	0	0	0	0	0	0	0	0	0	0	0	0	0	0	0	0	0	0	0	0	0	0	0	0	0	0	0	0	0
GCA_025395075.1		Unknown	USA	USA	Developed country	Swine	2019	Unknown	0	0	0	0	0	0	0	0	0	0	0	0	0	0	0	0	0	0	0	0	0	0	0	0	0	0	0	0	0	0	0	0	0
GCA_025395715.1		4	USA	USA	Developed country	Swine	2020	Unknown	0	0	0	0	0	0	0	0	0	0	0	0	0	0	0	0	0	0	0	0	0	0	0	0	0	0	0	0	0	0	0	0	0
GCA_025395725.1	3	5	Canada	Canada	Developed country	Swine	2018	Unknown	0	0	0	0	0	0	0	0	0	0	0	0	0	0	0	0	0	0	0	0	0	0	0	0	0	0	0	0	0	0	0	0	0
GCA_025395775.1		7	USA	USA	Developed country	Swine	2020	Unknown	0	0	0	0	0	0	0	0	0	0	0	0	0	0	0	0	0	0	0	0	0	0	0	0	0	0	0	0	0	0	0	0	0
GCA_025395855.1	3	5	Canada	Canada	Developed country	Swine	2018	Unknown	0	0	0	0	0	0	0	0	0	0	0	0	0	0	0	0	0	0	0	0	0	0	0	0	0	0	0	0	0	0	0	0	0
GCA_025395875.1		13	Canada	Canada	Developed country	Swine	2018	Unknown	0	0	0	0	0	0	0	0	0	0	0	0	0	0	0	0	0	0	0	0	0	0	0	0	0	0	0	0	0	0	0	0	0
GCA_025395885.1		Unknown	Canada	Canada	Developed country	Swine	2018	Unknown	0	0	0	0	0	0	0	0	0	0	0	0	0	0	0	0	0	0	0	0	0	0	0	0	0	0	0	0	0	0	0	0	0
GCA_025395935.1		13	Canada	Canada	Developed country	Swine	2018	Unknown	0	0	0	0	0	0	0	0	0	0	0	0	0	0	0	0	0	0	0	0	0	0	0	0	0	0	0	0	0	0	0	0	0
GCA_025395975.1		13	Canada	Canada	Developed country	Swine	2018	Unknown	0	0	0	0	0	0	0	0	0	0	0	0	0	0	0	0	0	0	0	0	0	0	0	0	0	0	0	0	0	0	0	0	0
GCA_025396015.1		13	Denmark	Denmark	Developed country	Swine	2019	Unknown	0	0	0	0	0	0	0	0	0	0	0	0	0	0	0	0	0	0	0	0	0	0	0	0	0	0	0	0	0	0	0	0	0
GCA_025396075.1		13	Denmark	Denmark	Developed country	Swine	2019	Unknown	0	0	0	0	0	0	0	0	0	0	0	0	0	0	0	0	0	0	0	0	0	0	0	0	0	0	0	0	0	0	0	0	0
GCA_025396085.1		13	Denmark	Denmark	Developed country	Swine	2019	Unknown	0	0	0	0	0	0	0	0	0	0	0	0	0	0	0	0	0	0	0	0	0	0	0	0	0	0	0	0	0	0	0	0	0
GCA_025396115.1		13	USA	USA	Developed country	Swine	2018	Unknown	0	0	0	0	0	0	0	0	0	0	0	0	0	0	0	0	0	0	0	0	0	0	0	0	0	0	0	0	1	0	0	0	1
GCA_025396135.1		13	Denmark	Denmark	Developed country	Swine	2019	Unknown	0	0	0	0	0	0	0	0	0	0	0	0	0	0	0	0	0	0	0	0	0	0	0	0	0	0	0	0	0	0	0	0	0
GCA_025396155.1		4	USA	USA	Developed country	Swine	2018	Unknown	0	0	0	0	0	0	0	0	0	0	0	0	0	0	0	0	0	0	0	0	0	0	0	0	0	0	0	0	0	0	0	0	0
GCA_025396175.1		Unknown	USA	USA	Developed country	Swine	2018	Unknown	0	0	0	0	0	0	0	0	0	0	0	0	0	0	0	0	0	0	0	0	0	0	0	0	0	0	0	0	0	0	0	0	0
GCA_025396195.1		Unknown	USA	USA	Developed country	Swine	2018	Unknown	0	0	0	0	0	0	0	0	0	0	0	0	0	0	0	0	0	0	0	0	0	0	0	0	0	0	0	0	0	0	0	0	0
GCA_025396215.1	2	2	USA	USA	Developed country	Swine	2018	Unknown	0	0	0	0	0	0	0	0	0	0	0	0	0	0	0	0	0	0	0	0	0	0	0	0	0	0	0	0	0	0	0	0	0
GCA_025396235.1		1	Chile	Chile	Developing country	Swine	2020	Unknown	0	0	0	0	0	0	0	0	0	0	0	0	0	0	0	0	0	0	0	0	0	0	0	0	0	0	0	0	0	0	0	0	0
GCA_025396255.1		Unknown	Chile	Chile	Developing country	Swine	2020	Unknown	0	0	0	0	0	0	0	0	0	0	0	0	0	0	0	0	0	0	0	0	0	0	0	0	0	0	0	0	0	0	0	0	0
GCA_025396265.1		Unknown	USA	USA	Developed country	Swine	2019	Unknown	0	0	0	0	0	0	0	0	0	0	0	0	0	0	0	0	0	0	0	0	0	0	0	0	0	0	0	0	0	0	0	0	0
GCA_025396295.1		13	USA	USA	Developed country	Swine	2018	Unknown	0	0	0	0	0	0	0	0	0	0	0	0	0	0	0	0	0	0	0	0	0	0	0	0	0	0	0	0	1	0	0	0	1
GCA_025396305.1		Unknown	Chile	Chile	Developing country	Swine	2020	Unknown	0	0	0	0	0	0	0	0	0	0	0	0	0	0	0	0	0	0	0	0	0	0	0	0	0	0	0	0	0	0	0	0	0
GCA_025396335.1	3	5	Canada	Canada	Developed country	Swine	2019	Unknown	0	0	0	0	0	0	0	0	0	0	0	0	0	0	0	0	0	0	0	0	0	0	0	0	0	0	0	0	0	0	0	0	0
GCA_025396355.1		13	USA	USA	Developed country	Swine	2019	Unknown	0	0	0	0	0	0	0	0	0	0	0	0	0	0	0	0	0	0	0	0	0	0	0	0	0	0	0	0	0	0	0	0	0
GCA_025396375.1		Unknown	USA	USA	Developed country	Swine	2019	Unknown	0	0	0	0	0	0	0	0	0	0	0	0	0	0	0	0	0	0	0	0	0	0	0	0	0	0	0	0	0	0	0	0	0
GCA_025396395.1		7	USA	USA	Developed country	Swine	2019	Unknown	0	0	0	0	0	0	0	0	0	0	0	0	0	0	0	0	0	0	0	0	0	0	0	0	0	0	0	0	0	0	0	0	0
GCA_025396415.1	3	2	USA	USA	Developed country	Swine	2018	Unknown	0	0	0	0	0	0	0	0	0	0	0	0	0	0	0	0	0	0	0	0	0	0	0	0	0	0	0	0	0	0	0	0	0
GCA_025396435.1		13	USA	USA	Developed country	Swine	2019	Unknown	0	0	0	0	0	0	0	0	0	0	0	0	0	0	0	0	0	0	0	0	0	0	0	0	0	0	0	0	0	0	0	0	0
GCA_025396445.1		Unknown	USA	USA	Developed country	Swine	2019	Unknown	0	0	0	0	0	0	0	0	0	0	0	0	0	0	0	0	0	0	0	0	0	0	0	0	0	0	0	0	0	0	0	0	0
GCA_025396475.1		13	USA	USA	Developed country	Swine	2019	Unknown	0	0	0	0	0	0	0	0	0	0	0	0	0	0	0	0	0	0	0	0	0	0	0	0	0	0	0	0	0	0	0	0	0
GCA_025396495.1		4	USA	USA	Developed country	Swine	2019	Unknown	0	0	0	0	0	0	0	0	0	0	0	0	0	0	0	0	0	0	0	0	0	0	0	0	0	0	0	0	0	0	0	0	0
GCA_025396505.1		Unknown	USA	USA	Developed country	Swine	2018	Unknown	0	0	0	0	0	0	0	0	0	0	0	0	0	0	0	0	0	0	0	0	0	0	0	0	0	0	0	0	0	0	0	0	0
GCA_025396535.1		Unknown	USA	USA	Developed country	Swine	2019	Unknown	0	0	0	0	0	0	0	0	0	0	0	0	0	0	0	0	0	0	0	0	0	0	0	0	0	0	0	0	0	0	0	0	0
GCA_025396545.1		7	USA	USA	Developed country	Swine	2019	Unknown	0	0	0	0	0	0	0	0	0	0	0	0	0	0	0	0	0	0	0	0	0	0	0	0	0	0	0	0	0	0	1	0	1
GCA_025396555.1		13	USA	USA	Developed country	Swine	2018	Unknown	0	0	0	0	0	0	0	0	0	0	0	0	0	0	0	0	0	0	0	0	0	0	0	0	0	0	0	0	0	0	0	0	0
GCA_025396595.1		4	USA	USA	Developed country	Swine	2019	Unknown	0	0	0	0	0	0	0	0	0	0	0	0	0	0	0	0	0	0	0	0	0	0	0	0	0	0	0	0	0	0	0	0	0
GCA_025396605.1		Unknown	USA	USA	Developed country	Swine	2019	Unknown	0	0	0	0	0	0	0	0	0	0	0	0	0	0	0	0	0	0	0	0	0	0	0	0	0	0	0	0	0	0	0	0	0
GCA_025396635.1		4	USA	USA	Developed country	Swine	2019	Unknown	0	0	0	0	0	0	0	0	0	0	0	0	0	0	0	0	0	0	0	0	0	0	0	0	0	0	0	0	1	0	0	0	1
GCA_025396655.1		1	USA	USA	Developed country	Swine	2019	Unknown	0	0	0	0	0	0	0	0	0	0	0	0	0	0	0	0	0	0	0	0	0	0	0	0	0	0	0	0	0	0	0	0	0
GCA_025396665.1		Unknown	USA	USA	Developed country	Swine	2018	Unknown	0	0	0	0	0	0	0	0	0	0	0	0	0	0	0	0	0	0	0	0	0	0	0	0	0	0	0	0	0	0	0	0	0
GCA_025396675.1		4	USA	USA	Developed country	Swine	2017	Unknown	0	0	0	0	0	0	0	0	0	0	0	0	0	0	0	0	0	0	0	0	0	0	0	0	0	0	0	0	0	0	0	0	0
GCA_025396715.1		13	USA	USA	Developed country	Swine	2018	Unknown	0	0	0	0	0	0	0	0	0	0	0	0	0	0	0	0	0	0	0	0	0	0	0	0	0	0	0	0	0	0	0	0	0
GCA_025396735.1		Unknown	USA	USA	Developed country	Swine	2015	Unknown	0	0	0	0	0	0	0	0	0	0	0	0	0	0	0	0	0	0	0	0	0	0	0	0	0	0	0	0	0	0	0	0	0
GCA_025396745.1		7	USA	USA	Developed country	Swine	2017	Unknown	0	0	0	0	0	0	0	0	0	0	0	0	0	0	0	0	0	0	0	0	0	0	0	0	0	0	0	0	0	0	0	0	0
GCA_025396755.1		7	Canada	Canada	Developed country	Swine	2017	Unknown	0	0	0	0	0	0	0	0	0	0	0	0	0	0	0	0	0	0	0	0	0	0	0	0	0	0	0	0	0	0	0	0	0
GCA_025396795.1	7	2	USA	USA	Developed country	Swine	2017	Unknown	0	0	0	0	0	0	0	0	0	0	0	0	0	0	0	0	0	0	0	0	0	0	0	0	0	0	0	0	0	0	0	0	0
GCA_025396815.1		7	USA	USA	Developed country	Swine	2016	Unknown	0	0	0	0	0	0	0	0	0	0	0	0	0	0	0	0	0	0	0	0	0	0	0	0	0	0	0	0	0	0	0	0	0
GCA_025396825.1		7	USA	USA	Developed country	Swine	2016	Unknown	0	0	0	0	0	0	0	0	0	0	0	0	0	0	0	0	0	0	0	0	0	0	0	0	0	0	0	0	0	0	0	0	0
GCA_025396835.1		7	USA	USA	Developed country	Swine	2018	Unknown	0	0	0	0	0	0	0	0	0	0	0	0	0	0	0	0	0	0	0	0	0	0	0	0	0	0	0	0	0	0	0	0	0
GCA_025396875.1		Unknown	USA	USA	Developed country	Swine	2016	Unknown	0	0	0	0	0	0	0	0	0	0	0	0	0	0	0	0	0	0	0	0	0	0	0	0	0	0	0	0	0	0	0	0	0
GCA_025396885.1		7	USA	USA	Developed country	Swine	2017	Unknown	0	0	0	0	0	0	0	0	0	0	0	0	0	0	0	0	0	0	0	0	0	0	0	0	0	0	0	0	0	0	0	0	0
GCA_025396915.1		13	USA	USA	Developed country	Swine	2018	Unknown	0	0	0	0	0	0	0	0	0	0	0	0	0	0	0	0	0	0	0	0	0	0	0	0	0	0	0	0	0	0	0	0	0
GCA_025396935.1		7	USA	USA	Developed country	Swine	2018	Unknown	0	0	0	0	0	0	0	0	0	0	0	0	0	0	0	0	0	0	0	0	0	0	0	0	0	0	0	0	0	0	0	0	0
GCA_025396945.1		7	USA	USA	Developed country	Swine	2018	Unknown	0	0	0	0	0	0	0	0	0	0	0	0	0	0	0	0	0	0	0	0	0	0	0	0	0	0	0	0	0	0	0	0	0
GCA_025396955.1		4	USA	USA	Developed country	Swine	2018	Unknown	0	0	0	0	0	0	0	0	0	0	0	0	0	0	0	0	0	0	0	0	0	0	0	0	0	0	0	0	0	0	0	0	0
GCA_025396995.1		7	USA	USA	Developed country	Swine	2018	Unknown	0	0	0	0	0	0	0	0	0	0	0	0	0	0	0	0	0	0	0	0	0	0	0	0	0	0	0	0	0	0	0	0	0
GCA_025397015.1		Unknown	USA	USA	Developed country	Swine	2018	Unknown	0	0	0	0	0	0	0	0	0	0	0	0	0	0	0	0	0	0	0	0	0	0	0	0	0	0	0	0	0	0	0	0	0
GCA_025397035.1		7	USA	USA	Developed country	Swine	2017	Unknown	0	0	0	0	0	0	0	0	0	0	0	0	0	0	0	0	0	0	0	0	0	0	0	0	0	0	0	0	0	0	0	0	0
GCA_025397045.1		7	USA	USA	Developed country	Swine	2017	Unknown	0	0	0	0	0	0	0	0	0	0	0	0	0	0	0	0	0	0	0	0	0	0	0	0	0	0	0	0	0	0	0	0	0
GCA_025397055.1		15	Canada	Canada	Developed country	Swine	2018	Unknown	0	0	0	0	0	0	0	0	0	0	0	0	0	0	0	0	0	0	0	0	0	0	0	0	0	0	0	0	0	0	0	0	0
GCA_025397095.1		7	USA	USA	Developed country	Swine	2018	Unknown	0	0	0	0	0	0	0	0	0	0	0	0	0	0	0	0	0	0	0	0	0	0	0	0	0	0	0	0	0	0	0	0	0
GCA_025397115.1		7	Canada	Canada	Developed country	Swine	2017	Unknown	0	0	0	0	0	0	0	0	0	0	0	0	0	0	0	0	0	0	0	0	0	0	0	0	0	0	0	0	0	0	0	0	0
GCA_025397125.1		Unknown	Canada	Canada	Developed country	Swine	2018	Unknown	0	0	0	0	0	0	0	0	0	0	0	0	0	0	0	0	0	0	0	0	0	0	0	0	0	0	0	0	0	0	0	0	0
GCA_025397155.1		Unknown	Canada	Canada	Developed country	Swine	2018	Unknown	0	0	0	0	0	0	0	0	0	0	0	0	0	0	0	0	0	0	0	0	0	0	0	0	0	0	0	0	0	0	0	0	0
GCA_025397165.1		8	USA	USA	Developed country	Swine	2019	Unknown	0	0	0	0	0	0	0	1	0	1	0	1	0	0	0	0	0	0	0	0	0	0	0	0	0	0	1	0	0	0	0	0	4
GCA_025397195.1		Unknown	Canada	Canada	Developed country	Swine	2018	Unknown	0	0	0	0	0	0	0	0	0	0	0	0	0	0	0	0	0	0	0	0	0	0	0	0	0	0	0	0	0	0	0	0	0
GCA_025397215.1		Unknown	Canada	Canada	Developed country	Swine	2018	Unknown	0	0	0	0	0	0	0	0	0	0	0	0	0	0	0	0	0	0	0	0	0	0	0	0	0	0	0	0	0	0	0	0	0
GCA_025397255.1		4	USA	USA	Developed country	Swine	2019	Unknown	0	0	0	0	0	0	0	0	0	0	0	0	0	0	0	0	0	0	0	0	0	0	0	0	0	0	0	0	0	0	0	0	0
GCA_025397265.1		Unknown	USA	USA	Developed country	Swine	2018	Unknown	0	0	0	0	0	0	0	0	0	0	0	0	0	0	0	0	0	0	0	0	0	0	0	0	0	0	0	0	0	0	0	0	0
GCA_025397365.1		Unknown	Canada	Canada	Developed country	Swine	2018	Unknown	0	0	0	0	0	0	0	0	0	0	0	0	0	0	0	0	0	0	0	0	0	0	0	0	0	0	0	0	0	0	0	0	0
GCA_025397395.1	2	12	USA	USA	Developed country	Swine	2018	Unknown	0	0	0	0	0	0	0	0	0	0	0	0	0	0	0	0	0	0	0	0	0	0	0	0	0	0	0	0	0	0	0	0	0
GCA_025397415.1	2	12	USA	USA	Developed country	Swine	2018	Unknown	0	0	0	0	0	0	0	0	0	0	0	0	0	0	0	0	0	0	0	0	0	0	0	0	0	0	0	0	0	0	0	0	0
GCA_025397435.1		7	Canada	Canada	Developed country	Swine	2017	Unknown	0	0	0	0	0	0	0	0	0	0	0	0	0	0	0	0	0	0	0	0	0	0	0	0	0	0	0	0	0	0	0	0	0
GCA_025460945.1		4	USA	USA	Developed country	Swine	2021	Unknown	0	0	0	0	0	0	0	0	0	0	0	0	0	0	0	0	0	0	0	0	0	0	0	0	0	0	0	0	0	0	0	0	0
GCA_025460965.1		4	USA	USA	Developed country	Swine	2021	Unknown	0	0	0	0	0	0	0	0	0	0	0	0	0	0	0	0	0	0	0	0	0	0	0	0	0	0	0	0	0	0	0	0	0
GCA_025460985.1		7	USA	USA	Developed country	Swine	2021	Unknown	0	0	0	0	0	0	0	0	0	0	0	0	0	0	0	0	0	0	0	0	0	0	0	0	0	0	0	0	0	0	0	0	0
GCA_025461025.1		7	USA	USA	Developed country	Swine	2021	Unknown	0	0	0	0	0	0	0	0	0	0	0	0	0	0	0	0	0	0	0	0	0	0	0	0	0	0	0	0	0	0	0	0	0
GCA_028680335.1		14	Canada	Canada	Developed country	Unknown	Unknown	Unknown	0	0	0	0	0	0	0	0	0	0	0	0	0	0	0	0	0	0	0	0	0	0	0	0	0	0	0	0	0	0	0	0	0
GCA_028680415.1		Unknown	Canada	Canada	Developed country	Unknown	Unknown	Unknown	0	0	0	0	0	0	0	0	0	0	0	0	0	0	0	0	0	0	0	0	0	0	0	0	0	0	0	0	0	0	0	0	0
GCA_028680435.1	4	12	Canada	Canada	Developed country	Unknown	Unknown	Unknown	0	0	0	0	0	0	0	0	0	0	0	0	0	0	0	0	0	0	0	0	0	0	0	0	0	0	0	0	0	0	0	0	0
GCA_028680455.1		4	Canada	Canada	Developed country	Unknown	Unknown	Unknown	0	0	0	0	0	0	0	0	0	0	0	0	0	0	0	0	0	0	0	0	0	0	0	0	0	0	0	0	0	0	0	0	0
GCA_028680475.1		10	Canada	Canada	Developed country	Unknown	Unknown	Unknown	0	0	0	0	0	0	0	0	0	0	0	0	0	0	0	0	0	0	0	0	0	0	0	0	0	0	0	0	0	0	0	0	0
GCA_028680495.1		8	Canada	Canada	Developed country	Unknown	Unknown	Unknown	0	0	0	0	0	0	0	0	0	0	0	0	0	0	0	0	0	0	0	0	0	0	0	0	0	0	0	0	0	0	0	0	0
GCA_028680515.1		Unknown	Canada	Canada	Developed country	Unknown	Unknown	Unknown	0	0	0	0	0	0	0	0	0	0	0	0	0	0	0	0	0	0	0	0	0	0	0	0	0	0	0	0	0	0	0	0	0
GCA_028680525.1		3	Canada	Canada	Developed country	Unknown	Unknown	Unknown	0	0	0	0	0	0	0	0	0	0	0	0	0	0	0	0	0	0	0	0	0	0	0	0	0	0	0	0	0	0	0	0	0
GCA_028887685.1	8	2	Mexico	Mexico	Developing country	Swine	2022	Unknown	0	0	0	0	0	0	0	0	0	0	0	0	0	0	0	0	0	0	0	0	0	0	0	0	0	0	0	0	0	0	0	0	0
GCA_028887715.1		7	Mexico	Mexico	Developing country	Swine	2022	Unknown	0	0	0	0	0	0	0	0	0	0	0	0	0	0	0	0	0	0	0	0	0	0	0	0	0	0	0	0	0	0	0	0	0
GCA_028887735.1	8	2	Mexico	Mexico	Developing country	Swine	2022	Oral	0	0	0	0	0	0	0	0	0	0	0	0	0	0	0	0	0	0	0	0	0	0	0	0	0	0	0	0	0	0	0	0	0
GCA_028887755.1	8	2	Mexico	Mexico	Developing country	Swine	2022	Unknown	0	0	0	0	0	0	0	0	0	0	0	0	0	0	0	0	0	0	0	0	0	0	0	0	0	0	0	0	0	0	0	0	0
GCA_028887785.1		Unknown	Mexico	Mexico	Developing country	Swine	2022	Oral	0	0	0	0	0	0	0	0	0	0	0	0	0	0	0	0	0	0	0	0	0	0	0	0	0	0	0	0	0	0	0	0	0
GCA_028887805.1		Unknown	Mexico	Mexico	Developing country	Swine	2022	Oral	0	0	0	0	0	0	0	0	0	0	0	0	0	0	0	0	0	0	0	0	0	0	0	0	0	0	0	0	0	0	0	0	0
GCA_028887825.1	8	2	Mexico	Mexico	Developing country	Swine	2022	Oral	0	0	0	0	0	0	0	0	0	0	0	0	0	0	0	0	0	0	0	0	0	0	0	0	0	0	0	0	0	0	0	0	0
GCA_028887845.1		13	USA	USA	Developed country	Swine	2022	Spleen	0	0	0	0	0	0	0	0	0	0	0	0	0	0	0	0	0	0	0	0	0	0	0	0	0	0	0	0	0	0	0	0	0
GCA_028887865.1		7	Mexico	Mexico	Developing country	Swine	2022	Oral	0	0	0	0	0	0	0	0	0	0	0	0	0	0	0	0	0	0	0	0	0	0	0	0	0	0	0	0	0	0	0	0	0
GCA_028887885.1	8	2	Mexico	Mexico	Developing country	Swine	2022	Oral	0	0	0	0	0	0	0	0	0	0	0	0	0	0	0	0	0	0	0	0	0	0	0	0	0	0	0	0	0	0	0	0	0
GCA_028887905.1		4	USA	USA	Developed country	Swine	2022	Heart	0	0	0	0	0	0	0	0	0	0	0	0	0	0	0	0	0	0	0	0	0	0	0	0	0	0	0	0	0	0	0	0	0
GCA_028887925.1		4	USA	USA	Developed country	Swine	2022	Unknown	0	0	0	0	0	0	0	0	0	0	0	0	0	0	0	0	0	0	0	0	0	0	0	0	0	0	0	0	0	0	0	0	0
GCA_028887945.1		7	USA	USA	Developed country	Swine	2022	Unknown	0	0	0	0	0	0	0	0	0	0	0	0	0	0	0	0	0	0	0	0	0	0	0	0	0	0	0	0	0	0	0	0	0
GCA_028887965.1		Unknown	USA	USA	Developed country	Swine	2022	Unknown	0	0	0	0	0	0	0	0	0	0	0	0	0	0	0	0	0	0	0	0	0	0	0	0	0	0	0	0	0	0	0	0	0
GCA_028887985.1		7	Mexico	Mexico	Developing country	Swine	2022	Unknown	0	0	0	0	0	0	0	0	0	0	0	0	0	0	0	0	0	0	0	0	0	0	0	0	0	0	0	0	0	0	0	0	0
GCA_028888005.1		7	Mexico	Mexico	Developing country	Swine	2022	Unknown	0	0	0	0	0	0	0	0	0	0	0	0	0	0	0	0	0	0	0	0	0	0	0	0	0	0	0	0	0	0	0	0	0
GCA_028888025.1		7	Mexico	Mexico	Developing country	Swine	2022	Unknown	0	0	0	0	0	0	0	0	0	0	0	0	0	0	0	0	0	0	0	0	0	0	0	0	0	0	0	0	0	0	0	0	0
GCA_028888045.1		13	Mexico	Mexico	Developing country	Swine	2022	Brain	0	0	0	0	0	0	0	0	0	0	0	0	0	0	0	0	0	0	0	0	0	0	0	0	0	0	0	0	0	0	0	0	0
GCA_028890515.1		13	USA	USA	Developed country	Swine	2022	Lung	0	0	0	0	0	0	0	0	0	0	0	0	0	0	0	0	0	0	0	0	0	0	0	0	0	0	0	0	0	0	0	0	0
GCA_028890545.1		Unknown	Mexico	Mexico	Developing country	Swine	2022	Unknown	0	0	0	0	0	0	0	0	0	0	0	0	0	0	0	0	0	0	0	0	0	0	0	0	0	0	0	0	0	0	0	0	0
GCA_028890565.1		Unknown	Mexico	Mexico	Developing country	Swine	2022	Unknown	0	0	0	0	0	0	0	0	0	0	0	0	0	0	0	0	0	0	0	0	0	0	0	0	0	0	0	0	0	0	0	0	0
GCA_028890585.1		4	USA	USA	Developed country	Swine	2022	Lung	0	0	0	0	0	0	0	0	0	0	0	0	0	0	0	0	0	0	0	0	0	0	0	0	0	0	0	0	0	0	0	0	0
GCA_028890605.1		Unknown	Mexico	Mexico	Developing country	Swine	2022	Unknown	0	0	0	0	0	0	0	0	0	0	0	0	0	0	0	0	0	0	0	0	0	0	0	0	0	0	0	0	1	0	0	0	1
GCA_028890625.1		Unknown	USA	USA	Developed country	Swine	2022	Lung	0	0	0	0	0	0	0	0	0	0	0	0	0	0	0	0	0	0	0	0	0	0	0	0	0	0	0	0	0	0	0	0	0
GCA_028890645.1		Unknown	USA	USA	Developed country	Swine	2022	Heart	0	0	0	0	0	0	0	0	0	0	0	1	0	0	0	0	0	0	0	0	0	0	0	0	0	0	0	1	0	0	0	0	2
GCA_028890665.1	7	2	USA	USA	Developed country	Swine	2021	Lung	0	0	0	0	0	0	0	0	0	0	0	0	0	0	0	0	0	0	0	0	0	0	0	0	0	0	0	0	1	0	0	0	1
GCA_028890685.1	7	2	Mexico	Mexico	Developing country	Swine	2022	Brain	0	0	0	0	0	0	0	0	0	0	0	0	0	0	0	0	0	0	0	0	0	0	0	0	0	0	0	0	0	0	0	0	0
GCA_028890705.1		4	USA	USA	Developed country	Swine	2022	Lung	0	0	0	0	0	0	0	0	0	0	0	0	0	0	0	0	0	0	0	0	0	0	0	0	0	0	0	0	0	0	0	0	0
GCA_028890725.1		13	Mexico	Mexico	Developing country	Swine	2022	Brain	0	0	0	0	0	0	0	0	0	0	0	0	0	0	0	0	0	0	0	0	0	0	0	0	0	0	0	0	0	0	0	0	0
GCA_028890745.1	7	2	Mexico	Mexico	Developing country	Swine	2022	Brain	0	0	0	0	0	0	0	0	0	0	0	0	0	0	0	0	0	0	0	0	0	0	0	0	0	0	0	0	0	0	0	0	0
GCA_028890765.1		Unknown	USA	USA	Developed country	Swine	2022	Heart	0	0	0	0	0	0	0	0	0	0	0	0	0	0	0	0	0	0	0	0	0	0	0	0	0	0	0	0	0	0	0	0	0
GCA_028890785.1		13	USA	USA	Developed country	Swine	2021	Brain	0	0	0	0	0	0	0	0	0	0	0	0	0	0	0	0	0	0	0	0	0	0	0	0	0	0	0	0	0	0	0	0	0
GCA_028890805.1		15	USA	USA	Developed country	Swine	2021	Lung	0	0	0	0	0	0	0	0	0	0	0	0	0	0	0	0	0	0	0	0	0	0	0	0	0	0	0	1	0	0	0	0	1
GCA_028890825.1		Unknown	Mexico	Mexico	Developing country	Swine	2021	Brain	0	0	0	0	0	0	0	0	0	0	0	0	0	0	0	0	0	0	0	0	0	0	0	0	0	0	0	0	0	0	0	0	0
GCA_028890845.1		Unknown	Mexico	Mexico	Developing country	Swine	2021	Joint	0	0	0	0	0	0	0	0	0	0	0	0	0	0	0	0	0	0	0	0	0	0	0	0	0	0	0	0	0	0	0	0	0
GCA_028890865.1		4	USA	USA	Developed country	Swine	2021	Heart	0	0	0	0	0	0	0	0	0	0	0	0	0	0	0	0	0	0	0	0	0	0	0	0	0	0	0	0	0	0	0	0	0
GCA_028890905.1	7	2	USA	USA	Developed country	Swine	2021	Lung	0	0	0	0	0	0	0	0	0	0	0	0	0	0	0	0	0	0	0	0	0	0	0	0	0	0	0	0	0	0	0	0	0
GCA_028890925.1	3	5	USA	USA	Developed country	Swine	2021	Lung	0	0	0	0	0	0	0	0	0	0	0	0	0	0	0	0	0	0	0	0	0	0	0	0	0	0	0	0	0	0	0	0	0
GCA_028890945.1		Unknown	USA	USA	Developed country	Swine	2021	Liver	0	0	0	0	0	0	0	0	0	0	0	0	0	0	0	0	0	0	0	0	0	0	0	0	0	0	0	0	0	0	0	0	0
GCA_028890965.1	5	12	USA	USA	Developed country	Swine	2021	Brain	0	0	0	0	0	0	0	0	0	0	0	0	0	0	0	0	0	0	0	0	0	0	0	0	0	0	0	0	0	0	0	0	0
GCA_028890985.1	5	12	USA	USA	Developed country	Swine	2021	Brain	0	0	0	0	0	0	0	0	0	0	0	0	0	0	0	0	0	0	0	0	0	0	0	0	0	0	0	0	0	0	0	0	0
GCA_028891005.1		13	USA	USA	Developed country	Swine	2021	Joint	0	0	0	0	0	0	0	0	0	0	0	0	0	0	0	0	0	0	0	0	0	0	0	0	0	0	0	0	0	0	0	0	0
GCA_028891025.1		7	USA	USA	Developed country	Swine	2021	Thoracic cavity	0	0	0	0	0	0	0	0	0	0	0	0	0	0	0	0	0	0	0	0	0	0	0	0	0	0	0	0	0	0	0	0	0
GCA_028891045.1		Unknown	USA	USA	Developed country	Swine	2021	Lung	0	0	0	0	0	0	0	0	0	0	0	0	0	0	0	0	0	0	0	0	0	0	0	0	0	0	0	0	0	0	0	0	0
GCA_029625665.1		Unknown	China	China:Guangdong	Developing country	Swine	2017	Lung	0	0	0	0	0	0	0	1	0	1	1	1	0	0	0	0	0	1	0	0	0	0	0	0	0	0	1	1	0	0	0	0	7
GCA_029762435.1		9	China	China:Fujian	Developing country	Swine	2022	Lung	0	0	0	0	0	0	0	1	0	1	1	0	0	0	0	0	0	0	0	0	0	0	0	0	0	0	1	1	0	0	0	0	5
GCA_029762455.1		Unknown	China	China:Fujian	Developing country	Swine	2021	Lung	0	0	0	0	0	0	0	1	0	1	1	0	0	0	0	0	0	0	0	0	0	0	0	0	0	0	1	1	0	0	0	0	5
GCA_029762655.1		6	China	China:Hubei	Developing country	Swine	2017	Lung	0	0	0	0	0	0	0	1	0	1	1	1	0	1	0	0	0	1	0	0	0	0	0	0	0	0	1	1	0	0	0	0	8
GCA_029762675.1		11	China	China:Hebei	Developing country	Swine	2017	Lung	0	0	0	0	0	0	0	0	0	0	0	0	0	0	0	0	0	1	0	0	0	0	0	0	0	0	0	0	0	0	0	0	1
GCA_029762695.1		Unknown	China	China:Hubei	Developing country	Swine	2017	Trachea	0	0	0	0	0	0	0	0	0	0	0	0	0	0	0	0	0	0	0	0	0	0	0	0	0	0	0	0	0	0	0	0	0
GCA_029762705.1		4	China	China:Hubei	Developing country	Swine	2017	Lung	0	0	0	0	0	0	0	0	0	0	0	0	0	0	0	0	0	0	0	0	0	0	0	0	0	0	0	0	0	0	0	0	0
GCA_029762735.1		1	China	China:Hubei	Developing country	Swine	2017	Lung	0	0	0	0	0	0	0	0	0	0	0	0	0	0	0	0	0	0	0	0	0	0	0	0	0	0	0	0	0	0	0	0	0
GCA_029762765.1		13	China	China:Guangdong	Developing country	Swine	2017	Brain	0	0	0	0	0	0	0	1	0	1	1	0	0	0	0	0	0	0	0	0	0	0	0	0	0	0	1	1	0	0	0	0	5
GCA_029762795.1		7	China	China:Henan	Developing country	Swine	2017	Lung	0	0	0	0	0	0	0	0	0	0	0	0	0	0	0	0	0	1	0	0	0	0	0	0	0	0	0	0	0	0	0	0	1
GCA_029762815.1		1	China	China:Henan	Developing country	Swine	2017	Brain	0	0	0	0	0	0	0	0	0	0	0	0	0	0	0	0	0	1	0	0	0	0	0	0	0	0	0	0	0	0	0	0	1
GCA_029762825.1		7	China	China:Hebei	Developing country	Swine	2017	Lung	0	0	0	0	0	0	0	0	0	0	0	0	0	0	0	0	0	0	0	0	0	0	0	0	0	0	0	0	0	0	0	0	0
GCA_029762855.1		13	China	China:Henan	Developing country	Swine	2017	Lung	0	0	0	0	0	0	0	0	0	0	0	0	0	0	0	0	0	0	0	0	0	0	0	0	0	0	0	0	0	0	0	0	0
GCA_029762875.1	1	12	China	China:Hubei	Developing country	Swine	2017	Trachea	0	0	0	0	0	0	0	0	0	0	0	0	0	0	0	0	0	0	0	0	0	0	0	0	0	0	0	0	0	0	0	0	0
GCA_029762895.1		4	China	China:Guangdong	Developing country	Swine	2017	Trachea	0	0	0	0	0	0	0	0	0	0	0	0	0	0	0	0	0	0	0	0	0	0	0	0	0	0	0	0	0	0	0	0	0
GCA_029762915.1		13	China	China:Hubei	Developing country	Swine	2017	Nose	0	0	0	0	0	0	0	0	0	0	0	0	0	0	0	0	0	1	0	0	0	0	0	0	0	0	0	0	0	0	0	0	1
GCA_029762925.1		4	China	China:Hubei	Developing country	Swine	2017	Trachea	0	0	0	0	0	0	0	0	0	0	0	0	0	0	0	0	0	0	0	0	0	0	0	0	0	0	0	0	0	0	0	0	0
GCA_029762935.1		Unknown	China	China:Guangdong	Developing country	Swine	2017	Brain	0	0	0	0	1	0	0	0	0	0	0	0	1	0	0	0	0	0	0	0	0	0	0	0	0	0	0	1	0	0	0	0	3
GCA_029762975.1	1	12	China	China:Henan	Developing country	Swine	2017	Trachea	0	0	0	0	0	0	0	0	0	0	0	0	0	0	0	0	0	0	0	0	0	0	0	0	0	0	0	0	0	0	0	0	0
GCA_029762995.1	2	12	China	China:Jiangxi	Developing country	Swine	2017	Lung	0	0	0	0	0	0	0	0	0	0	0	0	0	0	0	0	0	0	0	0	0	0	0	0	0	0	0	0	0	0	0	0	0
GCA_029763015.1		11	China	China:Jiangxi	Developing country	Swine	2017	Lung	0	0	0	0	0	0	0	0	0	0	0	0	0	0	0	0	0	1	0	0	0	0	0	0	0	0	0	0	0	0	0	0	1
GCA_029763035.1		4	China	China:Jiangxi	Developing country	Swine	2018	Lung	0	0	0	0	0	0	0	0	0	0	0	0	0	0	0	0	0	0	0	0	0	0	0	0	0	0	0	0	0	0	0	0	0
GCA_029763045.1		4	China	China:Jiangxi	Developing country	Swine	2017	Lung	0	0	0	0	0	0	0	0	0	0	0	0	0	0	0	0	0	0	0	0	0	0	0	0	0	0	0	0	0	0	0	0	0
GCA_029763055.1		13	China	China:Jiangxi	Developing country	Swine	2018	Lung	0	0	0	0	0	0	0	0	0	0	0	0	0	0	0	0	0	0	0	0	0	0	0	0	0	0	0	1	0	0	0	0	1
GCA_029763095.1	4	5	China	China:Guangdong	Developing country	Swine	2018	Lung	0	0	0	0	0	0	0	0	0	0	0	0	0	0	0	0	0	0	0	0	0	0	0	0	0	0	0	0	0	0	0	0	0
GCA_029763115.1		Unknown	China	China:Guangdong	Developing country	Swine	2018	Lung	0	0	0	0	0	0	0	0	0	0	0	0	0	0	0	0	0	0	0	0	0	0	0	0	0	0	0	0	0	0	0	0	0
GCA_029763135.1		4	China	China:Jiangxi	Developing country	Swine	2018	Lung	0	0	0	0	0	0	0	0	0	0	0	0	0	0	0	0	0	0	0	0	0	0	0	0	0	0	0	0	0	0	0	0	0
GCA_029763155.1		Unknown	China	China:Jiangxi	Developing country	Swine	2018	Trachea	0	0	0	0	0	0	0	0	0	0	0	0	0	0	0	0	0	0	0	0	0	0	0	0	0	0	0	0	0	0	0	0	0
GCA_029763175.1		13	China	China:Jiangxi	Developing country	Swine	2018	Lung	0	0	0	0	0	0	0	0	0	0	0	0	0	0	0	0	0	0	0	0	0	0	0	0	0	0	0	0	0	0	0	0	0
GCA_029763185.1		4	China	China:Jiangxi	Developing country	Swine	2018	Lung	0	0	0	0	0	0	0	0	0	0	0	0	0	0	0	0	0	0	0	0	0	0	0	0	0	0	0	0	0	0	0	0	0
GCA_029763215.1		13	China	China:Hubei	Developing country	Swine	2018	Lung	0	0	0	0	0	0	0	0	0	0	0	0	0	0	0	0	0	0	0	0	0	0	0	0	0	0	0	0	0	0	0	0	0
GCA_029763225.1		7	China	China:Jiangxi	Developing country	Swine	2018	Lung	0	0	0	0	0	0	0	0	0	0	0	0	0	0	0	0	0	1	0	0	0	0	0	0	0	0	0	1	0	0	0	0	2
GCA_029763255.1		4	China	China:Hebei	Developing country	Swine	2018	Lung	0	0	0	0	0	0	0	0	0	0	0	0	0	0	0	0	0	0	0	0	0	0	0	0	0	0	0	0	0	0	0	0	0
GCA_029763275.1		14	China	China:Hubei	Developing country	Swine	2018	Lung	0	0	0	0	0	0	0	0	0	0	0	0	0	0	0	0	0	0	0	0	0	0	0	0	0	0	0	0	0	0	0	0	0
GCA_029763295.1		7	China	China:Henan	Developing country	Swine	2018	Lung	0	0	0	0	0	0	0	0	0	0	0	0	0	0	0	0	0	1	1	0	0	0	0	0	0	0	0	0	0	0	0	0	2
GCA_029763315.1		4	China	China:Henan	Developing country	Swine	2018	Lung	0	0	0	0	0	0	0	0	0	0	0	0	0	0	0	0	0	0	0	0	0	0	0	0	0	0	0	0	0	0	0	0	0
GCA_029763325.1	3	2	China	China:Hebei	Developing country	Swine	2018	Lung	0	0	0	0	0	0	0	0	0	0	0	0	0	0	0	0	0	0	0	0	0	0	0	0	0	0	0	0	0	0	0	0	0
GCA_029763355.1		9	China	China:Henan	Developing country	Swine	2018	Trachea	0	0	0	0	0	0	0	1	0	1	1	1	0	0	0	0	0	1	0	0	0	0	0	0	0	0	1	1	0	0	0	0	7
GCA_029763375.1		4	China	China:Henan	Developing country	Swine	2018	Lung	0	0	0	0	0	0	0	1	0	1	0	0	0	0	0	0	0	1	0	0	0	0	0	0	0	0	1	1	0	0	0	0	5
GCA_029763395.1		4	China	China:Henan	Developing country	Swine	2018	Lung	0	0	0	0	0	0	0	0	0	0	0	0	0	0	0	0	0	0	0	0	0	0	0	0	0	0	0	0	0	0	0	0	0
GCA_029763415.1		Unknown	China	China:Henan	Developing country	Swine	2018	Lung	0	0	0	0	0	0	0	1	0	1	1	1	0	0	0	0	0	0	0	0	0	0	0	0	0	0	1	1	0	0	0	0	6
GCA_029763435.1		14	China	China:Henan	Developing country	Swine	2018	Lung	0	0	0	0	0	0	0	0	0	0	0	0	0	0	0	0	0	0	0	0	0	0	0	0	0	0	0	0	0	0	0	0	0
GCA_029763455.1		14	China	China:Hubei	Developing country	Swine	2019	Lung	0	0	0	0	0	0	0	0	0	0	0	0	0	0	0	0	0	1	0	0	0	0	0	0	0	0	0	0	0	0	0	0	1
GCA_029763465.1		4	China	China:Hebei	Developing country	Swine	2018	Lung	0	0	0	0	0	0	0	0	0	0	0	0	0	0	0	0	0	0	0	0	0	0	0	0	0	0	0	0	0	0	0	0	0
GCA_029763495.1		1	China	China:Jiangxi	Developing country	Swine	2018	Lung	0	0	0	0	0	0	0	0	0	0	0	0	0	0	0	0	0	1	0	0	0	0	0	0	0	0	0	0	0	0	0	0	1
GCA_029763515.1	4	5	China	China:Hebei	Developing country	Swine	2019	Lung	0	0	0	0	0	0	0	0	0	0	0	0	0	0	0	0	0	0	0	0	0	0	0	0	0	0	0	0	0	0	0	0	0
GCA_029763535.1	2	12	China	China:Hebei	Developing country	Swine	2019	Trachea	0	0	0	0	0	0	0	0	0	0	0	0	0	0	0	0	0	0	0	0	0	0	0	0	0	0	0	0	0	0	0	0	0
GCA_029763555.1		4	China	China:Hubei	Developing country	Swine	2019	Lung	0	0	0	0	0	0	0	0	0	0	0	0	0	0	0	0	0	0	0	0	0	0	0	0	0	0	0	0	0	0	0	0	0
GCA_029763575.1	3	2	China	China:Hubei	Developing country	Swine	2019	Lung	0	0	0	0	0	0	0	0	0	0	0	0	0	0	0	0	0	1	0	0	0	0	0	0	0	0	0	0	0	0	0	0	1
GCA_029763585.1	3	5	China	China:Hubei	Developing country	Swine	2019	Lung	0	0	0	0	0	0	0	0	0	0	0	0	0	0	0	0	0	0	0	0	0	0	0	0	0	0	0	0	0	0	0	0	0
GCA_029763615.1	1	2	China	China:Hebei	Developing country	Swine	2019	Lung	0	0	0	0	0	0	0	1	0	1	1	1	0	0	0	0	0	0	0	0	0	0	0	0	0	0	1	1	0	0	0	0	6
GCA_029763635.1	3	2	China	China:Hebei	Developing country	Swine	2019	Lung	0	0	0	0	0	0	0	0	0	0	0	0	0	0	0	0	0	0	0	0	0	0	0	0	0	0	0	0	0	0	0	0	0
GCA_029763655.1		13	China	China:Hebei	Developing country	Swine	2019	Lung	0	0	0	0	0	0	0	0	0	0	0	0	0	0	0	0	0	0	0	0	0	0	0	0	0	0	0	0	0	0	0	0	0
GCA_029763675.1	3	5	China	China:Hebei	Developing country	Swine	2019	Trachea	0	0	0	0	0	0	0	0	0	0	0	0	0	0	0	0	0	0	0	0	0	0	0	0	0	0	0	0	0	0	0	0	0
GCA_029763695.1		10	China	China:Hebei	Developing country	Swine	2019	Lung	0	0	1	0	0	0	0	1	0	1	1	1	0	0	0	0	0	0	0	0	0	0	0	0	0	0	1	1	0	0	0	0	7
GCA_029763715.1		13	China	China:Hebei	Developing country	Swine	2019	Trachea	0	0	0	0	0	0	0	0	0	0	0	0	0	0	0	0	0	0	0	0	0	0	0	0	0	0	0	0	0	0	0	0	0
GCA_029763735.1		11	China	China:Hubei	Developing country	Swine	2019	Trachea	0	0	0	0	0	0	0	0	0	0	0	0	0	0	0	0	0	0	0	0	0	0	0	0	0	0	0	0	0	0	0	0	0
GCA_029763775.1	4	2	China	China:Hubei	Developing country	Swine	2019	Lung	0	0	0	0	0	0	0	1	0	1	1	0	0	0	0	0	0	1	0	0	0	0	0	0	0	0	1	1	0	0	0	0	6
GCA_029763795.1	2	5	China	China:Hubei	Developing country	Swine	2019	Lung	0	0	0	0	1	0	0	0	0	0	0	0	0	0	1	0	0	0	0	0	0	0	0	0	0	0	0	0	0	0	0	0	2
GCA_029763805.1		4	China	China:Hubei	Developing country	Swine	2019	Lung	0	0	0	0	0	0	0	0	0	0	0	0	0	0	0	0	0	0	0	0	0	0	0	0	0	0	0	0	0	0	0	0	0
GCA_029763835.1		9	China	China:Hubei	Developing country	Swine	2020	Lung	0	0	0	0	0	0	0	1	0	1	1	0	0	0	0	0	0	0	0	0	0	0	0	0	0	0	1	1	0	0	0	0	5
GCA_029763855.1	3	5	China	China:Hubei	Developing country	Swine	2020	Lung	0	0	0	0	0	0	0	0	0	0	0	0	0	0	0	0	0	1	0	0	0	0	0	0	0	0	0	0	0	0	0	0	1
GCA_029763875.1		13	China	China:Hubei	Developing country	Swine	2020	Lung	0	0	0	0	0	0	0	0	0	0	0	0	0	0	0	0	0	0	0	0	0	0	0	0	0	0	0	0	0	0	0	0	0
GCA_029763895.1	3	5	China	China:Hebei	Developing country	Swine	2020	Trachea	0	0	0	0	0	0	0	0	0	0	0	0	0	0	0	0	0	0	0	0	0	0	0	0	0	0	0	0	0	0	0	0	0
GCA_029763915.1		Unknown	China	China:Hubei	Developing country	Swine	2020	Trachea	0	0	0	0	0	0	0	0	0	1	0	1	0	0	0	0	0	0	0	0	0	0	0	0	0	0	0	0	1	0	0	0	3
GCA_029763935.1	3	5	China	China:Hubei	Developing country	Swine	2020	Lung	0	0	0	0	0	0	0	0	0	0	0	0	0	0	0	0	0	1	0	0	0	0	0	0	0	0	0	0	0	0	0	0	1
GCA_029763955.1		13	China	China:Hebei	Developing country	Swine	2020	Lung	0	0	0	0	0	0	0	0	0	0	0	0	0	0	0	0	0	0	0	0	0	0	0	0	0	0	0	0	0	0	0	0	0
GCA_029763975.1		13	China	China:Henan	Developing country	Swine	2020	Lung	0	0	0	0	0	0	0	1	0	1	1	1	0	0	0	0	0	1	0	0	0	0	0	0	0	0	1	1	0	0	0	0	7
GCA_029764225.1		11	China	China:Anhui	Developing country	Swine	2020	Lung	0	0	0	0	0	0	0	1	0	1	1	1	0	0	0	0	0	1	0	0	0	0	0	0	0	0	1	1	0	0	0	0	7
GCA_029764245.1		7	China	China:Hubei	Developing country	Swine	2020	Lung	0	0	0	0	0	0	0	1	0	1	1	1	0	0	0	0	0	1	0	0	0	0	0	0	0	0	1	1	0	0	0	0	7
GCA_029764255.1		8	China	China:Anhui	Developing country	Swine	2020	Lung	0	0	0	0	0	0	0	0	0	0	0	0	0	0	0	0	0	0	1	0	0	0	0	0	0	0	0	0	1	0	0	0	2
GCA_029764295.1	3	5	China	China:Hubei	Developing country	Swine	2020	Lung	0	0	0	0	0	0	0	0	0	0	0	0	0	0	0	0	0	1	0	0	0	0	0	0	0	0	0	0	0	0	0	0	1
GCA_029764315.1	1	2	China	China:Hubei	Developing country	Swine	2020	Lung	0	0	0	0	0	0	0	1	0	1	1	1	0	0	0	0	0	1	0	0	0	0	0	0	0	0	1	1	0	0	0	0	7
GCA_029764335.1		9	China	China:Hubei	Developing country	Swine	2020	Lung	0	0	0	0	0	0	0	0	0	0	0	0	0	0	0	0	0	0	0	0	0	0	0	0	0	0	0	0	0	0	0	0	0
GCA_029764345.1	1	5	China	China:Hubei	Developing country	Swine	2021	Lung	0	0	0	0	1	0	0	0	0	0	0	0	0	0	0	0	0	0	0	0	0	0	0	0	0	0	0	1	0	0	0	0	2
GCA_029764355.1		4	China	China:Hubei	Developing country	Swine	2020	Lung	0	0	0	0	0	0	0	1	0	1	1	1	0	0	0	0	0	0	0	0	0	0	0	0	0	0	1	1	0	0	0	0	6
GCA_029764395.1		8	China	China:Hubei	Developing country	Swine	2020	Lung	0	0	0	0	0	0	0	1	0	1	1	1	0	0	0	0	0	0	0	0	0	0	0	0	0	0	1	1	0	0	0	0	6
GCA_029764435.1		4	China	China:Hubei	Developing country	Swine	2021	Lung	0	0	0	0	0	0	0	0	0	0	0	0	0	0	0	0	0	1	0	0	0	0	0	0	0	0	0	0	0	0	0	0	1
GCA_029764445.1		Unknown	China	China:Hubei	Developing country	Swine	2021	Lung	0	0	0	0	0	0	0	1	0	1	1	1	0	0	0	0	0	0	0	0	0	0	0	0	0	0	1	1	0	0	0	0	6
GCA_029764475.1		11	China	China:Henan	Developing country	Swine	2021	Lung	0	0	0	0	0	0	0	0	0	0	0	0	0	0	0	0	0	0	0	0	0	0	0	0	0	0	0	0	0	0	0	0	0
GCA_029764495.1		3	China	China:Hubei	Developing country	Swine	2021	Lung	0	0	0	0	0	0	0	1	0	1	1	0	0	0	0	0	0	0	0	0	0	0	0	0	0	0	1	1	0	0	0	0	5
GCA_029764515.1		Unknown	China	China:Henan	Developing country	Swine	2021	Lung	0	0	0	0	0	0	0	0	0	0	0	0	0	0	0	0	0	0	0	0	0	0	0	0	0	0	0	0	0	0	0	0	0
GCA_029764535.1		10	China	China:Hubei	Developing country	Swine	2021	Lung	0	0	0	0	0	0	0	0	0	0	0	0	0	0	0	0	0	0	0	0	0	0	0	0	0	0	0	0	0	0	0	0	0
GCA_029764555.1		9	China	China:Hubei	Developing country	Swine	2021	Lung	0	0	0	0	0	0	0	1	0	1	1	0	0	0	0	0	0	1	0	0	0	0	0	0	0	0	1	1	0	0	0	0	6
GCA_029764565.1		9	China	China:Hebei	Developing country	Swine	2021	Lung	0	0	0	0	0	0	0	0	0	0	0	1	0	0	1	0	0	0	0	0	0	0	0	0	0	0	0	1	0	0	0	0	3
GCA_029764595.1		6	China	China:Hubei	Developing country	Swine	2021	Lung	0	0	0	0	0	0	0	0	0	0	0	1	0	0	0	0	0	0	0	0	0	0	0	0	0	0	0	0	0	0	0	0	1
GCA_029764615.1	1	12	China	China:Hubei	Developing country	Swine	2021	Lung	0	0	0	0	0	0	0	0	0	0	0	0	0	0	0	0	0	0	0	0	0	0	0	0	0	0	0	0	0	0	0	0	0
GCA_029764635.1		Unknown	China	China:Hubei	Developing country	Swine	2021	Lung	0	0	0	0	0	0	0	1	0	1	1	0	0	0	1	0	0	0	0	0	0	0	0	0	0	0	1	1	0	0	0	0	6
GCA_029764645.1	1	5	China	China:Hubei	Developing country	Swine	2021	Lung	0	0	0	0	1	0	0	0	0	0	0	0	1	0	0	0	0	0	0	0	0	0	0	0	0	0	0	1	0	0	0	0	3
GCA_029764675.1		Unknown	China	China:Hubei	Developing country	Swine	2021	Lung	0	0	0	0	0	0	0	1	0	1	1	1	0	0	0	0	0	1	0	0	0	0	0	0	0	0	1	1	0	0	0	0	7
GCA_029764685.1		11	China	China:Hebei	Developing country	Swine	2021	Lung	0	0	0	0	0	0	0	0	0	0	0	0	0	0	0	0	0	0	0	0	0	0	0	0	0	0	0	0	0	0	0	0	0
GCA_029766855.1		13	China	China:Hubei	Developing country	Swine	2021	Trachea	0	0	0	0	0	0	0	0	0	0	0	1	0	0	0	0	0	1	0	0	0	0	0	0	0	0	0	0	0	0	0	0	2
GCA_029766865.1		7	China	China:Hubei	Developing country	Swine	2021	Trachea	0	0	0	0	0	0	0	1	0	1	1	1	0	0	0	0	0	1	0	0	0	0	0	0	0	0	1	1	0	0	0	0	7
GCA_029766875.1	1	2	China	China:Hubei	Developing country	Swine	2021	Lung	0	0	0	0	0	0	0	1	0	1	1	1	0	0	0	0	0	0	0	0	0	0	0	0	0	0	1	1	0	0	0	0	6
GCA_029766915.1		7	China	China:Anhui	Developing country	Swine	2021	Trachea	0	0	0	0	0	0	0	0	0	0	0	0	0	0	0	0	0	0	0	0	0	0	0	0	0	0	0	1	0	0	0	0	1
GCA_029766935.1		7	China	China:Hubei	Developing country	Swine	2022	Trachea	0	0	0	0	0	0	0	0	0	0	0	0	0	0	0	0	0	1	0	0	0	0	0	0	0	0	0	0	0	0	0	0	1
GCA_029766955.1		11	China	China:Hubei	Developing country	Swine	2022	Brain	0	0	0	0	0	0	0	0	0	0	0	0	0	0	0	0	0	0	0	0	0	0	0	0	0	0	0	0	0	0	0	0	0
GCA_029766975.1		8	China	China:Hubei	Developing country	Swine	2022	Trachea	0	0	1	0	0	0	0	1	0	1	1	1	0	0	0	0	0	0	0	0	0	0	0	0	0	0	1	1	0	0	0	0	7
GCA_029766995.1		4	China	China:Hubei	Developing country	Swine	2022	Lung	0	0	0	0	0	0	0	0	0	0	0	0	0	0	0	0	0	0	0	0	0	0	0	0	0	0	0	0	0	0	0	0	0
GCA_029767285.1		13	China	China:Hubei	Developing country	Swine	2021	Lung	0	0	0	0	0	0	0	1	0	1	1	1	0	0	0	0	0	0	0	0	0	0	0	0	0	0	1	1	0	0	0	0	6
GCA_029767315.1		4	China	China:Hubei	Developing country	Swine	2021	Lung	0	0	0	0	0	0	0	0	0	0	0	0	0	0	0	0	0	0	0	0	0	0	0	0	0	0	0	0	0	0	0	0	0
GCA_029767325.1	1	5	China	China:Hubei	Developing country	Swine	2021	Joint	0	0	0	0	0	0	0	0	0	0	0	0	0	0	0	0	0	0	0	0	0	0	0	0	0	0	0	0	0	0	0	0	0
GCA_029767355.1	2	12	China	China:Anhui	Developing country	Swine	2021	Lung	0	0	0	0	0	0	0	0	0	0	0	0	0	0	0	0	0	0	0	0	0	0	0	0	0	0	0	0	0	0	0	0	0
GCA_029767375.1	2	2	China	China:Hubei	Developing country	Swine	2021	Nose	0	0	0	0	0	0	0	1	0	1	1	1	0	0	0	0	0	0	0	0	0	0	0	0	0	0	1	1	0	0	0	0	6
GCA_029767395.1		Unknown	China	China:Hubei	Developing country	Swine	2021	Trachea	0	0	0	0	0	0	0	1	0	1	1	1	0	0	0	0	0	1	0	0	0	0	0	0	0	0	1	1	0	0	0	0	7
GCA_029767415.1		13	China	China:Hubei	Developing country	Swine	2021	Lung	0	0	0	0	0	0	0	0	0	0	0	0	0	0	0	0	0	1	1	0	0	0	0	0	0	0	0	0	0	0	0	0	2
GCA_029767425.1		6	China	China:Anhui	Developing country	Swine	2021	Trachea	0	0	0	0	0	0	0	0	0	0	0	0	0	0	0	0	0	0	0	0	0	0	0	0	0	0	0	1	0	0	0	0	1
GCA_029767455.1	3	2	China	China:Hubei	Developing country	Swine	2021	Trachea	0	0	0	0	0	0	0	0	0	0	0	0	0	0	0	0	0	1	0	0	0	0	0	0	0	0	0	0	0	0	0	0	1
GCA_029767475.1	6	2	China	China:Hebei	Developing country	Swine	2021	Lung	0	0	0	0	0	0	0	0	0	0	0	0	0	0	0	0	0	1	1	0	0	0	0	0	0	0	0	0	0	0	0	0	2
GCA_029767485.1	5	5	China	China:Hubei	Developing country	Swine	2021	Lung	0	0	0	0	0	0	0	0	0	0	0	0	0	0	0	0	0	0	1	0	0	0	0	0	0	0	0	0	0	0	0	0	1
GCA_029767495.1	1	2	China	China:Henan	Developing country	Swine	2021	Lung	0	0	0	0	0	0	0	1	0	1	1	1	0	0	0	0	0	1	0	0	0	0	0	0	0	0	1	1	0	0	0	0	7
GCA_029767505.1	1	2	China	China:Hubei	Developing country	Swine	2021	Trachea	0	0	0	0	0	0	0	1	0	1	1	1	0	0	0	0	0	1	0	0	0	0	0	0	0	0	1	1	0	0	0	0	7
GCA_029767525.1		11	China	China:Hubei	Developing country	Swine	2021	Brain	0	0	0	0	0	0	0	0	0	0	0	0	0	0	0	0	0	1	0	0	0	0	0	0	0	0	0	0	0	0	0	0	1
GCA_029767575.1		Unknown	China	China:Hubei	Developing country	Swine	2022	Lung	0	0	0	0	0	0	0	0	0	1	0	1	0	0	0	0	0	0	0	0	0	0	0	0	0	0	0	0	1	0	0	0	3
GCA_029767595.1		4	China	China:Hubei	Developing country	Swine	2021	Abdominal Cavity	0	0	0	0	0	0	0	0	0	0	0	0	0	0	0	0	0	0	0	0	0	0	0	0	0	0	0	0	0	0	0	0	0
GCA_029767605.1		11	China	China:Hubei	Developing country	Swine	2022	Nose	0	0	0	0	0	0	0	0	0	0	0	0	0	0	0	0	0	0	0	0	0	0	0	0	0	0	0	0	0	0	0	0	0
GCA_029767615.1		4	China	China:Hubei	Developing country	Swine	2022	Trachea	0	0	0	0	0	0	0	0	0	0	0	0	0	0	0	0	0	1	0	0	0	0	0	0	0	0	0	0	0	0	0	0	1
GCA_029767655.1		11	China	China:Hubei	Developing country	Swine	2022	Trachea	0	0	0	0	0	0	0	0	0	0	0	0	0	0	0	0	0	1	0	0	0	0	0	0	0	0	0	0	0	0	0	0	1
GCA_029767675.1	2	5	China	China:Hubei	Developing country	Swine	2022	Lung	0	0	0	0	0	0	0	0	0	0	0	0	0	0	0	0	0	0	0	0	0	0	0	0	0	0	0	0	0	0	0	0	0
GCA_029767695.1		13	China	China:Hubei	Developing country	Swine	2022	Trachea	0	0	0	0	0	0	0	0	0	0	0	0	0	0	0	0	0	0	0	0	0	0	0	0	0	0	0	0	0	0	0	0	0
GCA_029767705.1		4	China	China:Hubei	Developing country	Swine	2022	Lung	0	0	0	0	0	0	0	1	0	1	1	0	0	0	0	0	0	0	0	0	0	0	0	0	0	0	1	1	0	0	0	0	5
GCA_030388265.1		4	China	China:Hubei	Developing country	Swine	2019	Unknown	0	0	0	0	1	0	0	0	0	0	0	0	1	0	0	0	0	0	0	0	0	0	0	0	0	0	0	1	0	0	0	0	3
GCA_030657375.1		7	China	China:Guangdong	Developing country	Swine	Unknown	Lung	0	0	0	0	0	0	0	1	0	1	1	1	0	0	1	0	0	1	0	0	0	0	0	0	0	0	1	1	0	0	0	0	8
GCA_030657395.1		4	China	China:Guangdong	Developing country	Swine	Unknown	Lung	0	0	0	0	0	0	0	1	0	1	1	0	0	0	0	0	0	1	0	0	0	0	0	0	0	0	1	1	0	0	0	0	6
GCA_030657405.1	1	12	China	China:Guangdong	Developing country	Swine	Unknown	Lung	0	0	0	0	0	0	0	0	0	0	0	0	0	0	0	0	0	0	0	0	0	0	0	0	0	0	0	0	0	0	0	0	0
GCA_030657475.1		Unknown	China	China:Guangdong	Developing country	Swine	Unknown	Lung	0	0	0	0	0	0	0	1	0	1	0	0	0	0	0	0	0	0	0	0	0	0	0	0	0	0	1	0	0	0	0	0	3
GCA_030657485.1		4	China	China:Guangdong	Developing country	Swine	Unknown	Lung	0	0	0	0	0	0	0	1	0	1	1	0	0	0	0	0	0	0	0	0	0	0	0	0	0	0	1	1	0	0	0	0	5
GCA_030657495.1		8	China	China:Chongqing	Developing country	Swine	2017	Nose	0	0	0	0	0	0	1	0	0	0	0	0	0	0	0	0	0	0	0	0	0	0	0	0	0	0	0	1	0	0	0	0	2
GCA_030657505.1		4	China	China:Shandong	Developing country	Swine	2016	Nose	0	0	0	0	0	0	0	0	0	0	0	0	0	0	0	0	0	0	0	0	0	0	0	0	0	0	0	0	0	0	0	0	0
GCA_030657515.1		Unknown	China	China:Guangdong	Developing country	Swine	Unknown	Lung	0	0	0	0	0	0	0	1	0	1	1	0	0	0	0	0	0	1	0	0	0	0	0	0	0	0	1	1	0	0	0	0	6
GCA_030657575.1		7	China	China:Beijing	Developing country	Swine	2017	Nose	0	0	0	0	0	0	0	0	0	0	0	0	0	0	0	0	0	1	0	0	0	0	0	0	0	0	0	1	0	0	0	0	2
GCA_030657595.1		15	China	China:Guangdong	Developing country	Swine	Unknown	Lung	0	0	0	0	0	0	0	1	0	1	1	1	0	0	1	0	0	0	0	0	0	0	0	0	0	0	1	1	0	0	0	0	7
GCA_030657605.1	5	2	China	China:Chongqing	Developing country	Swine	2017	Nose	0	0	0	0	0	0	0	0	0	0	0	0	0	0	0	0	0	0	0	0	0	0	0	0	0	0	0	0	0	0	0	0	0
GCA_030657615.1		4	China	China:Guangdong	Developing country	Swine	Unknown	Lung	0	0	0	0	0	0	0	1	0	1	1	0	0	0	0	0	0	1	0	0	0	0	0	0	0	0	1	1	0	0	0	0	6
GCA_030657675.1		9	China	China:Shanghai	Developing country	Swine	2016	Nose	0	0	0	0	0	0	0	0	0	0	0	0	0	0	0	0	0	0	0	0	0	0	0	0	0	0	0	1	0	0	0	0	1
GCA_030657695.1		Unknown	China	China:Guangdong	Developing country	Swine	Unknown	Lung	0	0	0	0	0	0	0	1	0	1	1	0	0	0	0	0	0	1	0	0	0	0	0	0	0	0	1	1	0	0	0	0	6
GCA_030657715.1		Unknown	China	China:Guangdong	Developing country	Swine	Unknown	Lung	0	0	0	0	0	0	0	1	0	1	1	0	0	0	0	0	0	0	0	0	0	0	0	0	0	0	1	1	0	0	0	0	5
GCA_030657735.1		1	China	China:Shandong	Developing country	Swine	2016	Nose	0	0	0	0	0	0	0	1	0	1	1	1	0	0	0	0	0	0	0	0	0	0	0	0	0	0	1	1	0	0	0	0	6
GCA_030657745.1		4	China	China:Guangdong	Developing country	Swine	Unknown	Lung	0	0	0	0	0	0	0	0	0	0	0	0	0	0	0	0	0	0	0	0	0	0	0	0	0	0	0	0	1	0	0	0	1
GCA_030657775.1		4	China	China:Guangdong	Developing country	Swine	Unknown	Lung	0	0	0	0	0	0	0	1	0	1	1	1	0	0	0	0	0	0	0	0	0	0	0	0	0	0	1	1	0	0	0	0	6
GCA_030657795.1		13	China	China:Guangdong	Developing country	Swine	Unknown	Lung	0	0	0	0	0	0	0	1	0	1	1	0	0	0	0	0	0	0	0	0	0	0	0	0	0	0	1	1	0	0	0	0	5
GCA_030657815.1	1	12	China	China:Guangdong	Developing country	Swine	Unknown	Lung	0	0	0	0	0	0	0	0	0	0	0	0	0	0	0	0	0	0	0	0	0	0	0	0	0	0	0	0	0	0	0	0	0
GCA_030657825.1	1	2	China	China:Shandong	Developing country	Swine	2017	Nose	0	0	0	0	0	0	0	1	0	1	1	1	0	0	0	0	0	0	0	0	0	0	0	0	0	0	1	1	0	0	0	0	6
GCA_030657835.1		1	China	China:Chongqing	Developing country	Swine	2017	Nose	0	0	0	0	0	0	0	0	0	0	0	0	0	0	0	0	0	0	0	0	0	0	0	0	0	0	0	0	0	0	0	0	0
GCA_030657845.1	6	2	China	China:Chongqing	Developing country	Swine	2017	Nose	0	0	0	0	0	0	0	0	0	0	0	0	0	0	0	0	0	0	0	0	0	0	0	0	0	0	0	0	0	0	0	0	0
GCA_030657895.1		8	China	China:Chongqing	Developing country	Swine	2017	Nose	0	0	0	0	0	0	0	1	0	1	0	1	0	0	0	0	0	0	0	0	0	0	0	0	0	0	1	0	0	0	0	0	4
GCA_030657915.1		7	China	China:Chongqing	Developing country	Swine	2017	Nose	0	0	0	0	0	0	0	0	0	0	0	0	0	0	0	0	0	0	0	0	0	0	0	0	0	0	0	0	0	0	0	0	0
GCA_030657925.1		6	China	China:Henan	Developing country	Swine	2017	Nose	0	0	0	0	0	0	0	0	0	0	0	0	0	0	0	0	0	0	0	0	0	0	0	0	0	0	0	0	0	0	0	0	0
GCA_030657955.1	5	2	China	China:Chongqing	Developing country	Swine	2017	Nose	0	0	0	0	0	0	0	0	0	0	0	0	0	0	0	0	0	0	0	0	0	0	0	0	0	0	0	0	0	0	0	0	0
GCA_030657965.1		8	China	China:Chongqing	Developing country	Swine	2017	Nose	0	0	0	0	0	0	0	0	0	0	0	0	0	0	0	0	0	0	0	0	0	0	0	0	0	0	0	0	0	0	0	0	0
GCA_030657995.1	1	2	China	China:Sichuan	Developing country	Swine	2017	Nose	0	0	0	0	0	0	0	1	0	1	1	1	0	0	0	0	0	0	0	0	0	0	0	0	0	0	1	1	0	0	0	0	6
GCA_030658015.1		14	China	China:Henan	Developing country	Swine	2017	Nose	0	0	0	0	0	0	0	0	0	0	0	0	0	0	0	0	0	0	0	0	0	0	0	0	0	0	0	0	0	0	0	0	0
GCA_030658035.1	5	2	China	China:Chongqing	Developing country	Swine	2017	Nose	0	0	0	0	0	0	0	0	0	0	0	0	0	0	0	0	0	0	0	0	0	0	0	0	0	0	0	0	0	0	0	0	0
GCA_030658055.1	5	2	China	China:Chongqing	Developing country	Swine	2017	Nose	0	0	0	0	0	0	0	0	0	0	0	0	0	0	0	0	0	0	0	0	0	0	0	0	0	0	0	0	0	0	0	0	0
GCA_030658065.1	5	2	China	China:Chongqing	Developing country	Swine	2017	Nose	0	0	0	0	0	0	0	0	0	0	0	0	0	0	0	0	0	0	0	0	0	0	0	0	0	0	0	0	0	0	0	0	0
GCA_030658085.1	2	2	China	China:Sichuan	Developing country	Swine	2016	Nose	0	0	0	0	0	0	0	0	0	0	0	1	0	0	0	0	0	0	0	0	0	0	0	0	0	0	0	1	0	0	0	0	2
GCA_030658115.1		1	China	China:Shandong	Developing country	Swine	2016	Nose	0	0	0	0	0	0	0	1	0	1	1	1	0	0	0	0	0	0	0	0	0	0	0	0	0	0	1	1	0	0	0	0	6
GCA_030658135.1	1	2	China	China:Shandong	Developing country	Swine	2017	Nose	0	0	0	0	0	0	0	1	0	1	1	1	0	0	0	0	0	0	0	0	0	0	0	0	0	0	1	1	0	0	0	0	6
GCA_030658155.1		10	China	China:Chongqing	Developing country	Swine	2017	Nose	0	0	0	0	0	0	0	1	0	1	1	0	0	0	0	0	0	0	0	0	0	0	0	0	0	0	1	1	0	0	0	0	5
GCA_030658175.1		7	China	China:Chongqing	Developing country	Swine	2017	Nose	0	0	0	0	0	0	0	0	0	0	0	0	0	0	0	0	0	0	0	0	0	0	0	0	0	0	0	0	0	0	0	0	0
GCA_030658185.1		7	China	China:Beijing	Developing country	Swine	2017	Nose	0	0	0	0	0	0	0	0	0	0	0	0	0	0	0	0	0	1	0	0	0	0	0	0	0	0	0	1	0	0	0	0	2
GCA_030658215.1		Unknown	China	China:Chongqing	Developing country	Swine	2017	Nose	0	0	0	0	0	0	0	0	0	0	0	0	0	0	0	0	0	1	1	0	0	0	0	0	0	0	0	1	0	0	0	0	3
GCA_030658235.1		4	China	China:Shandong	Developing country	Swine	2016	Nose	0	0	0	0	0	0	0	0	0	0	0	0	0	0	0	0	0	0	0	0	0	0	0	0	0	0	0	0	0	0	0	0	0
GCA_030658245.1	5	2	China	China:Chongqing	Developing country	Swine	2017	Nose	0	0	0	0	0	0	0	0	0	0	0	0	0	0	0	0	0	0	0	0	0	0	0	0	0	0	0	0	0	0	0	0	0
GCA_030658265.1		9	China	China:Shanghai	Developing country	Swine	2016	Nose	0	0	0	0	0	0	0	0	0	0	0	0	0	0	0	0	0	1	0	0	0	0	0	0	0	0	0	0	0	0	0	0	1
GCA_030658315.1		13	China	China:Henan	Developing country	Swine	2017	Nose	0	0	0	0	0	0	0	0	0	0	0	0	0	0	0	0	0	0	0	0	0	0	0	0	0	0	0	0	0	0	0	0	0
GCA_030658335.1		13	China	China:Henan	Developing country	Swine	2017	Nose	0	0	0	0	0	0	0	0	0	0	0	0	0	0	0	0	0	0	0	0	0	0	0	0	0	0	0	0	0	0	0	0	0
GCA_030658355.1		8	China	China:Chongqing	Developing country	Swine	2017	Nose	0	0	0	0	0	0	0	1	0	1	1	1	0	0	0	0	0	0	1	0	0	0	0	0	0	0	1	1	0	0	0	0	7
GCA_030658365.1	1	2	China	China:Shanghai	Developing country	Swine	2016	Nose	0	0	0	0	0	0	0	1	0	1	1	1	0	0	0	0	0	0	0	0	0	0	0	0	0	0	1	1	0	0	0	0	6
GCA_030658385.1	2	2	China	China:Sichuan	Developing country	Swine	2017	Nose	0	0	0	0	0	0	0	0	0	0	0	0	0	0	0	0	0	0	0	0	0	0	0	0	0	0	0	1	0	0	0	0	1
GCA_030658415.1		9	China	China:Shanghai	Developing country	Swine	2016	Nose	0	0	0	0	0	0	0	1	0	1	1	0	0	0	0	0	0	0	0	0	0	0	0	0	0	0	1	1	0	0	0	0	5
GCA_030658435.1		8	China	China:Sichuan	Developing country	Swine	2017	Nose	0	0	0	0	0	0	0	0	0	0	0	0	0	0	0	0	0	0	1	0	0	0	0	0	0	0	0	0	0	0	0	0	1
GCA_030658445.1	5	2	China	China:Chongqing	Developing country	Swine	2017	Nose	0	0	0	0	0	0	0	0	0	0	0	0	0	0	0	0	0	0	0	0	0	0	0	0	0	0	0	0	0	0	0	0	0
GCA_030658455.1		7	China	China:Guangdong	Developing country	Swine	Unknown	Lung	0	0	0	0	0	0	0	0	0	0	0	0	0	0	0	0	0	1	0	0	0	0	0	0	0	0	0	0	0	0	0	0	1
GCA_030658495.1	1	5	China	China:Guangdong	Developing country	Swine	Unknown	Lung	0	0	0	0	0	0	0	0	0	0	0	0	0	0	0	0	0	0	0	0	0	0	0	0	0	0	0	0	0	0	0	0	0
GCA_030658535.1		13	China	China:Guangdong	Developing country	Swine	Unknown	Lung	0	0	0	0	0	0	0	1	0	1	1	0	0	0	0	0	0	0	0	0	0	0	0	0	0	0	1	1	0	0	0	0	5
GCA_030658555.1		Unknown	China	China:Guangdong	Developing country	Swine	Unknown	Lung	0	0	0	0	0	0	0	1	0	1	1	0	0	0	0	0	0	0	0	0	0	0	0	0	0	0	1	1	0	0	0	0	5
GCA_030658565.1		13	China	China:Guangdong	Developing country	Swine	Unknown	Lung	0	0	0	0	0	0	0	0	0	0	0	0	0	0	0	0	0	0	0	0	0	0	0	0	0	0	0	0	0	0	0	0	0
GCA_030658575.1		9	China	China:Chongqing	Developing country	Swine	2017	Nose	0	0	0	0	0	0	0	1	0	1	1	1	0	0	0	0	0	0	0	0	0	0	0	0	0	0	1	1	0	0	0	0	6
GCA_030658605.1		Unknown	China	China:Guangdong	Developing country	Swine	Unknown	Lung	0	0	0	0	0	0	0	1	0	1	1	0	0	0	0	0	0	0	0	0	0	0	0	0	0	0	1	1	0	0	0	0	5
GCA_030658635.1	5	2	China	China:Chongqing	Developing country	Swine	2017	Nose	0	0	0	0	0	0	0	0	0	0	0	0	0	0	0	0	0	0	0	0	0	0	0	0	0	0	0	0	0	0	0	0	0
GCA_030658655.1		4	China	China:Guangdong	Developing country	Swine	Unknown	Lung	0	0	0	0	0	0	0	1	0	1	1	0	0	0	0	0	0	0	0	0	0	0	0	0	0	0	1	1	0	0	0	0	5
GCA_030658665.1		8	China	China:Shanghai	Developing country	Swine	2016	Nose	0	0	0	0	0	0	0	0	0	0	0	0	0	0	0	0	0	0	0	0	0	0	0	0	0	0	0	0	0	0	0	0	0
GCA_030658695.1		7	China	China:Chongqing	Developing country	Swine	2017	Nose	0	0	0	0	0	0	0	0	0	0	0	0	0	0	0	0	0	0	0	0	0	0	0	0	0	0	0	0	0	0	0	0	0
GCA_030658705.1		13	China	China:Guangdong	Developing country	Swine	Unknown	Lung	0	0	0	0	0	0	0	1	0	1	1	0	0	0	0	0	0	0	0	0	0	0	0	0	0	0	1	1	0	0	0	0	5
GCA_030658735.1		4	China	China:Chongqing	Developing country	Swine	2017	Nose	0	0	0	0	0	0	0	0	0	0	0	0	0	0	0	0	0	0	0	0	0	0	0	0	0	0	0	0	0	0	0	0	0
GCA_030658755.1		1	China	China:Guangdong	Developing country	Swine	Unknown	Lung	0	0	0	0	0	0	0	1	0	1	1	0	0	0	0	0	0	0	0	0	0	0	0	0	0	0	1	1	0	0	0	0	5
GCA_030658775.1	1	12	China	China:Guangdong	Developing country	Swine	Unknown	Lung	0	0	0	0	0	0	0	0	0	0	0	0	0	0	0	0	0	0	0	0	0	0	0	0	0	0	0	0	0	0	0	0	0
GCA_030658785.1	1	12	China	China:Guangdong	Developing country	Swine	Unknown	Lung	0	0	0	0	0	0	0	0	0	0	0	0	0	0	0	0	0	0	0	0	0	0	0	0	0	0	0	0	0	0	0	0	0
GCA_030658795.1		1	China	China:Henan	Developing country	Swine	2017	Nose	0	0	0	0	0	0	0	0	0	0	0	0	0	0	0	0	0	0	0	0	0	0	0	0	0	0	0	0	0	0	0	0	0
GCA_030658835.1		4	China	China:Guangdong	Developing country	Swine	Unknown	Lung	0	0	0	0	0	0	0	1	0	1	1	0	0	0	0	0	0	0	0	0	0	0	0	0	0	0	1	1	0	0	0	0	5
GCA_030658845.1		4	China	China:Guangdong	Developing country	Swine	Unknown	Lung	0	0	0	0	0	0	0	1	0	1	1	0	0	0	0	0	0	1	0	0	0	0	0	0	0	0	1	1	0	0	0	0	6
GCA_030658875.1		9	China	China:Chongqing	Developing country	Swine	2017	Nose	0	0	0	0	0	0	0	0	0	0	0	0	0	0	0	0	0	0	0	0	0	0	0	0	0	0	0	0	0	0	0	0	0
GCA_030658895.1	5	2	China	China:Chongqing	Developing country	Swine	2017	Nose	0	0	0	0	0	0	0	0	0	0	0	0	0	0	0	0	0	0	0	0	0	0	0	0	0	0	0	0	0	0	0	0	0
GCA_030658915.1	3	5	China	China:Guangdong	Developing country	Swine	Unknown	Lung	0	0	0	0	0	0	0	0	0	0	0	0	0	0	0	0	0	0	0	0	0	0	0	0	0	0	0	0	0	0	0	0	0
GCA_030658985.1		11	China	China:Chongqing	Developing country	Swine	2017	Nose	0	0	0	0	0	0	0	1	0	1	1	1	0	0	0	0	0	0	0	0	0	0	0	0	0	0	1	1	0	0	0	0	6
GCA_030659015.1		9	China	China:Chongqing	Developing country	Swine	2017	Nose	0	0	0	0	0	0	0	1	0	1	1	1	0	0	0	0	0	0	0	0	0	0	0	0	0	0	1	1	0	0	0	0	6
GCA_030659035.1		9	China	China:Chongqing	Developing country	Swine	2017	Nose	0	0	0	0	0	0	0	1	0	1	1	1	0	0	0	0	0	0	0	0	0	0	0	0	0	0	1	1	0	0	0	0	6
GCA_030659055.1		Unknown	China	China:Chongqing	Developing country	Swine	2017	Nose	0	0	0	0	0	0	0	0	0	0	0	0	0	0	0	0	0	0	0	0	0	0	0	0	0	0	0	1	0	0	0	0	1
GCA_030659075.1		9	China	China:Chongqing	Developing country	Swine	2017	Nose	0	0	0	0	0	0	0	1	0	1	1	1	0	0	0	0	0	0	0	0	0	0	0	0	0	0	1	1	0	0	0	0	6
GCA_030659085.1		7	China	China:Chongqing	Developing country	Swine	2017	Nose	0	0	0	0	0	0	0	0	0	0	0	0	0	0	0	0	0	0	0	0	0	0	0	0	0	0	0	0	0	0	0	0	0
GCA_030659115.1		7	China	China:Chongqing	Developing country	Swine	2017	Nose	0	0	0	0	0	0	0	0	0	0	0	0	0	0	0	0	0	0	0	0	0	0	0	0	0	0	0	0	0	0	0	0	0
GCA_030659125.1		7	China	China:Chongqing	Developing country	Swine	2017	Nose	0	0	0	0	0	0	0	0	0	0	0	0	0	0	0	0	0	0	0	0	0	0	0	0	0	0	0	0	0	0	0	0	0
GCA_030659155.1		8	China	China:Shandong	Developing country	Swine	2017	Nose	0	0	0	0	0	0	0	0	0	0	0	0	0	0	0	0	0	0	0	0	0	0	0	0	0	0	0	0	0	0	0	0	0
GCA_030659165.1	1	2	China	China:Shanghai	Developing country	Swine	2016	Nose	0	0	0	0	0	0	0	1	0	1	1	1	0	0	0	0	0	0	0	0	0	0	0	0	0	0	1	1	0	0	0	0	6
GCA_030659195.1		8	China	China:Shandong	Developing country	Swine	2016	Nose	0	0	0	0	0	0	0	0	0	0	0	0	0	0	0	0	0	0	0	0	0	0	0	0	0	0	0	0	1	0	0	0	1
GCA_030659205.1		1	China	China:Beijing	Developing country	Swine	2017	Nose	0	0	0	0	0	0	0	0	0	0	0	0	0	0	0	0	0	1	0	0	0	0	0	0	0	0	0	1	0	0	0	0	2
GCA_030659235.1		1	China	China:Beijing	Developing country	Swine	2017	Nose	0	0	0	0	0	0	0	0	0	0	0	0	0	0	0	0	0	1	0	0	0	0	0	0	0	0	0	1	0	0	0	0	2
GCA_030659255.1	6	2	China	China:Beijing	Developing country	Swine	2017	Nose	0	0	0	0	0	0	0	0	0	0	0	0	0	0	0	0	0	1	0	0	0	0	0	0	0	0	0	1	0	0	0	0	2
GCA_030659275.1		13	China	China:Chongqing	Developing country	Swine	2017	Nose	0	0	0	0	0	0	0	0	0	0	0	0	0	0	0	0	0	0	0	0	0	0	0	0	0	0	0	0	0	0	0	0	0
GCA_030659295.1		7	China	China:Shandong	Developing country	Swine	2016	Nose	0	0	0	0	0	0	0	0	0	0	0	0	0	0	0	0	0	0	0	0	0	0	0	0	0	0	0	0	0	0	0	0	0
GCA_030659305.1	3	5	China	China:Henan	Developing country	Swine	2018	Lung	0	0	0	0	0	0	0	0	0	0	0	0	0	0	0	0	0	0	0	0	0	0	0	0	0	0	0	0	0	0	0	0	0
GCA_030659335.1		8	China	China:Sichuan	Developing country	Swine	2017	Nose	0	0	1	0	0	0	0	1	0	1	1	1	0	0	0	0	0	0	0	0	0	0	0	0	0	0	1	1	0	0	0	0	7
GCA_030659355.1		8	China	China:Sichuan	Developing country	Swine	2017	Nose	0	0	0	0	0	0	0	0	0	0	0	0	0	0	0	0	0	0	1	0	0	0	0	0	0	0	0	0	1	0	0	0	2
GCA_030659375.1		7	China	China:Henan	Developing country	Swine	2018	Trachea	0	0	0	0	0	0	0	0	0	0	0	0	0	0	0	0	0	0	0	0	0	0	0	0	0	0	0	0	0	0	0	0	0
GCA_030659385.1		13	China	China:Henan	Developing country	Swine	2018	Lung	0	0	1	0	0	0	0	1	0	1	1	1	0	0	0	0	0	0	0	0	0	0	0	0	0	0	1	1	0	0	0	0	7
GCA_030659405.1		Unknown	China	China:Chongqing	Developing country	Swine	2017	Nose	0	0	0	0	0	0	0	0	0	0	0	0	0	0	0	0	0	0	0	0	0	0	0	0	0	0	0	1	0	0	0	0	1
GCA_030659425.1		11	China	China:Chongqing	Developing country	Swine	2017	Nose	0	0	0	0	0	0	0	1	0	1	1	1	0	0	0	0	0	0	0	0	0	0	0	0	0	0	1	1	0	0	0	0	6
GCA_030659455.1		1	China	China:Henan	Developing country	Swine	2018	Lung	0	0	0	0	0	0	0	0	0	0	0	0	0	0	0	0	0	0	0	0	0	0	0	0	0	0	0	0	0	0	0	0	0
GCA_030659475.1		8	China	China:Chongqing	Developing country	Swine	2017	Nose	0	0	0	0	0	0	0	1	0	1	0	1	0	0	0	0	0	0	0	0	0	0	0	0	0	0	1	0	0	0	0	0	4
GCA_030659495.1		4	China	China:Henan	Developing country	Swine	2018	Lung	0	0	0	0	0	0	0	0	0	0	0	0	0	0	0	0	0	0	0	0	0	0	0	0	0	0	0	1	0	0	0	0	1
GCA_030659505.1		9	China	China:Chongqing	Developing country	Swine	2017	Nose	0	0	0	0	0	0	0	1	0	1	1	1	0	0	0	0	0	0	0	0	0	0	0	0	0	0	1	1	0	0	0	0	6
GCA_030659525.1	2	2	China	China:Sichuan	Developing country	Swine	2017	Nose	0	0	0	0	0	0	0	1	0	0	0	0	0	0	0	0	0	0	0	0	0	0	0	0	0	0	1	1	0	0	0	0	3
GCA_030659555.1	1	2	China	China:Shanghai	Developing country	Swine	2016	Nose	0	0	0	0	0	0	0	1	1	1	1	1	0	0	0	0	0	0	0	0	0	0	0	0	0	0	1	1	0	0	0	0	7
GCA_030659575.1		7	China	China:Henan	Developing country	Swine	2018	Joint	0	0	0	0	0	0	0	0	0	0	0	0	0	0	0	0	0	0	0	0	0	0	0	0	0	0	0	0	0	0	0	0	0
GCA_030659595.1		8	China	China:Henan	Developing country	Swine	2018	Lung	0	0	1	0	0	0	0	1	0	1	1	1	0	0	0	0	0	0	0	0	0	0	0	0	0	0	1	1	0	0	0	0	7
GCA_030659615.1		4	China	China:Henan	Developing country	Swine	2018	Joint	0	0	0	0	0	0	0	0	0	0	0	0	0	0	0	0	0	0	0	0	0	0	0	0	0	0	0	0	0	0	0	0	0
GCA_030659635.1	1	2	China	China:Henan	Developing country	Swine	2018	Lung	0	0	0	0	0	0	0	1	0	1	1	1	0	0	0	0	0	0	0	0	0	0	0	0	0	0	1	1	0	0	0	0	6
GCA_030659645.1	3	5	China	China:Henan	Developing country	Swine	2018	Trachea	0	0	0	0	0	0	0	0	0	0	0	0	0	0	0	0	0	0	0	0	0	0	0	0	0	0	0	0	0	0	0	0	0
GCA_030659655.1	4	5	China	China:Henan	Developing country	Swine	2018	Lung	0	0	0	0	0	0	0	0	0	0	0	0	0	0	0	0	0	0	0	0	0	0	0	0	0	0	0	0	0	0	0	0	0
GCA_030659695.1		7	China	China:Henan	Developing country	Swine	2018	Joint	0	0	0	0	0	0	0	0	0	0	0	0	0	0	0	0	0	0	1	0	0	0	0	0	0	0	0	0	0	0	0	0	1
GCA_030659705.1	1	2	China	China:Henan	Developing country	Swine	2018	Lung	0	0	0	0	0	0	0	1	0	1	1	1	0	0	0	0	0	0	0	0	0	0	0	0	0	0	1	1	0	0	0	0	6
GCA_030659735.1		Unknown	China	China:Henan	Developing country	Swine	2018	Lung	0	0	0	0	0	0	0	0	0	0	0	0	0	0	0	0	0	0	0	0	0	0	0	0	0	0	0	0	0	0	0	0	0
GCA_030659755.1		1	China	China:Henan	Developing country	Swine	2018	Lung	0	0	0	0	0	0	0	1	0	1	1	1	0	0	0	0	0	1	0	0	0	0	0	0	0	0	1	1	0	0	0	0	7
GCA_030659765.1		4	China	China:Henan	Developing country	Swine	2018	Lung	0	0	0	0	0	0	0	0	0	0	0	0	0	0	0	0	0	0	0	0	0	0	0	0	0	0	0	0	0	0	0	0	0
GCA_030659795.1		13	China	China:Henan	Developing country	Swine	2018	Lung	0	0	0	0	0	0	0	0	0	0	0	0	0	0	0	0	0	0	0	0	0	0	0	0	0	0	0	0	0	0	0	0	0
GCA_030659815.1		10	China	China:Henan	Developing country	Swine	2017	Lung	0	0	0	0	0	0	0	1	0	1	1	0	0	0	0	0	0	0	0	0	0	0	0	0	0	0	1	1	0	0	0	0	5
GCA_030659835.1		Unknown	China	China:Henan	Developing country	Swine	2018	Lung	0	0	0	0	0	0	0	0	0	0	0	0	0	0	0	0	0	0	0	0	0	0	0	0	0	0	0	0	0	0	0	0	0
GCA_030659845.1		Unknown	China	China:Henan	Developing country	Swine	2018	Joint	0	0	0	0	0	0	0	0	0	0	0	0	0	0	0	0	0	0	0	0	0	0	0	0	0	0	0	0	0	0	0	0	0
GCA_030659875.1	1	2	China	China:Henan	Developing country	Swine	2018	Joint	0	0	0	0	0	0	0	1	0	1	1	1	0	0	0	0	0	1	0	0	0	0	0	0	0	0	1	1	0	0	0	0	7
GCA_030659895.1	3	5	China	China:Henan	Developing country	Swine	2018	Lung	0	0	0	0	0	0	0	0	0	0	0	0	0	0	0	0	0	0	0	0	0	0	0	0	0	0	0	0	0	0	0	0	0
GCA_030659905.1		7	China	China:Henan	Developing country	Swine	2018	Joint	0	0	0	0	0	0	0	0	0	0	0	0	0	0	0	0	0	0	1	0	0	0	0	0	0	0	0	0	0	0	0	0	1
GCA_030659935.1	4	5	China	China:Henan	Developing country	Swine	2018	Lung	0	0	0	0	0	0	0	0	0	0	0	0	0	0	0	0	0	0	0	0	0	0	0	0	0	0	0	0	0	0	0	0	0
GCA_030659955.1		4	China	China:Henan	Developing country	Swine	2017	Spleen	0	0	0	0	0	0	0	0	0	0	0	0	0	0	0	0	0	0	0	0	0	0	0	0	0	0	0	0	0	0	0	0	0
GCA_030659965.1		10	China	China:Henan	Developing country	Swine	2018	Spleen	0	0	1	0	0	0	0	1	0	1	1	1	0	0	0	0	0	0	0	0	0	0	0	0	0	0	1	1	0	0	0	0	7
GCA_030659995.1		4	China	China:Henan	Developing country	Swine	2016	Lymphaden	0	0	0	0	0	0	0	0	0	0	0	0	0	0	0	0	0	0	0	0	0	0	0	0	0	0	0	0	0	0	0	0	0
GCA_030660015.1		Unknown	China	China:Henan	Developing country	Swine	2016	Trachea	0	0	0	0	0	0	0	0	0	0	0	0	0	0	0	0	0	0	0	0	0	0	0	0	0	0	0	0	0	0	0	0	0
GCA_030660035.1		7	China	China:Henan	Developing country	Swine	2016	Lung	0	0	0	0	0	0	0	0	0	0	0	0	0	0	0	0	0	0	0	0	0	0	0	0	0	0	0	0	0	0	0	0	0
GCA_030660055.1		7	China	China:Henan	Developing country	Swine	2016	Lung	0	0	0	0	0	0	0	0	0	0	0	0	0	0	0	0	0	0	0	0	0	0	0	0	0	0	0	0	0	0	0	0	0
GCA_030660065.1	1	2	China	China:Anhui	Developing country	Swine	2017	Joint	0	0	0	0	0	0	0	1	0	1	1	1	0	0	0	0	0	1	0	0	0	0	0	0	0	0	1	1	0	0	0	0	7
GCA_030660075.1		4	China	China:Henan	Developing country	Swine	2017	Lung	0	0	0	0	0	0	0	0	0	0	0	0	0	0	0	0	0	0	0	0	0	0	0	0	0	0	0	0	0	0	0	0	0
GCA_030660115.1		13	China	China:Henan	Developing country	Swine	2016	Lung	0	0	0	0	0	0	0	0	0	0	0	0	0	0	0	0	0	0	0	0	0	0	0	0	0	0	0	0	0	0	0	0	0
GCA_030660125.1	5	5	China	China:Anhui	Developing country	Swine	2018	Lung	0	0	0	0	0	0	0	0	0	0	0	0	0	0	0	0	0	0	0	0	0	0	0	0	0	0	0	0	0	0	0	0	0
GCA_030660155.1	2	5	China	China:Henan	Developing country	Swine	2016	Trachea	0	0	0	0	0	0	0	0	0	0	0	0	0	0	0	0	0	0	0	0	0	0	0	0	0	0	0	0	0	0	0	0	0
GCA_030660175.1		4	China	China:Henan	Developing country	Swine	2016	Lung	0	0	0	0	0	0	0	0	0	0	0	0	0	0	0	0	0	0	0	0	0	0	0	0	0	0	0	0	0	0	0	0	0
GCA_030660185.1		4	China	China:Henan	Developing country	Swine	2016	Lung	0	0	0	0	0	0	0	0	0	0	0	0	0	0	0	0	0	0	0	0	0	0	0	0	0	0	0	0	0	0	0	0	0
GCA_030660215.1		14	China	China:Hunan	Developing country	Swine	2017	Lung	0	0	0	0	0	0	0	0	0	0	0	0	0	0	0	0	0	0	0	0	0	0	0	0	0	0	0	0	0	0	0	0	0
GCA_030660235.1		13	China	China:Hunan	Developing country	Swine	2018	Trachea	0	0	0	0	0	0	0	0	0	0	0	0	0	0	0	0	0	0	0	0	0	0	0	0	0	0	0	0	0	0	0	0	0
GCA_030660255.1	3	2	China	China:Hunan	Developing country	Swine	2018	Lung	0	0	0	0	0	0	0	0	0	0	0	0	0	0	0	0	0	0	0	0	0	0	0	0	0	0	0	0	0	0	0	0	0
GCA_030660275.1		7	China	China:Hunan	Developing country	Swine	2018	Spleen	0	0	0	0	0	0	0	0	0	0	0	0	0	0	0	0	0	1	1	0	0	0	0	0	0	0	0	0	0	0	0	0	2
GCA_030660295.1		13	China	China:Hunan	Developing country	Swine	2017	Joint	0	0	0	0	0	0	0	0	0	0	0	0	0	0	0	0	0	0	0	0	0	0	0	0	0	0	0	0	0	0	0	0	0
GCA_030660315.1		4	China	China:Hunan	Developing country	Swine	2018	Joint	0	0	0	0	0	0	0	0	0	0	0	0	0	0	0	0	0	0	0	0	0	0	0	0	0	0	0	1	0	0	0	0	1
GCA_030660335.1	3	5	China	China:Hunan	Developing country	Swine	2018	Joint	0	0	0	0	0	0	0	0	0	0	0	0	0	0	0	0	0	0	0	0	0	0	0	0	0	0	0	0	0	0	0	0	0
GCA_030660345.1		4	China	China:Hunan	Developing country	Swine	2016	Joint	0	0	0	0	0	0	0	0	0	0	0	0	0	0	0	0	0	0	0	0	0	0	0	0	0	0	0	1	0	0	0	0	1
GCA_030660355.1		4	China	China:Shanxi	Developing country	Swine	2018	Trachea	0	0	0	0	0	0	0	0	0	0	0	0	0	0	0	0	0	0	0	0	0	0	0	0	0	0	0	0	0	0	0	0	0
GCA_030660395.1		4	China	China:Hunan	Developing country	Swine	2018	Spleen	0	0	0	0	0	0	0	0	0	0	0	0	0	0	0	0	0	0	0	0	0	0	0	0	0	0	0	0	0	0	0	0	0
GCA_030660415.1		4	China	China:Henan	Developing country	Swine	2017	Lung	0	0	0	0	0	0	0	0	0	0	0	0	0	0	0	0	0	0	0	0	0	0	0	0	0	0	0	0	0	0	0	0	0
GCA_030660425.1		4	China	China:Henan	Developing country	Swine	2017	Lung	0	0	0	0	0	0	0	0	0	0	0	0	0	0	0	0	0	0	0	0	0	0	0	0	0	0	0	0	0	0	0	0	0
GCA_030660435.1	4	5	China	China:Hunan	Developing country	Swine	2018	Lung	0	0	0	0	0	0	0	0	0	0	0	0	0	0	0	0	0	0	0	0	0	0	0	0	0	0	0	0	0	0	0	0	0
GCA_030660475.1		1	China	China:Hunan	Developing country	Swine	2018	Lung	0	0	0	0	0	0	0	0	0	0	0	0	0	0	0	0	0	0	0	0	0	0	0	0	0	0	0	0	0	0	0	0	0
GCA_030660495.1		4	China	China:Henan	Developing country	Swine	2017	Lung	0	0	0	0	0	0	0	0	0	0	0	0	0	0	0	0	0	0	0	0	0	0	0	0	0	0	0	0	0	0	0	0	0
GCA_030660515.1		4	China	China:Henan	Developing country	Swine	2017	Joint	0	0	0	0	0	0	0	0	0	0	0	0	0	0	0	0	0	0	0	0	0	0	0	0	0	0	0	0	0	0	0	0	0
GCA_030660525.1		Unknown	China	China:Henan	Developing country	Swine	2017	Trachea	0	0	0	0	0	0	0	0	0	0	0	0	0	0	0	0	0	0	0	0	0	0	0	0	0	0	0	0	0	0	0	0	0
GCA_030660545.1	4	5	China	China:Henan	Developing country	Swine	2017	Trachea	0	0	0	0	0	0	0	0	0	0	0	0	0	0	0	0	0	0	0	0	0	0	0	0	0	0	0	0	0	0	0	0	0
GCA_030660555.1	3	5	China	China:Henan	Developing country	Swine	2017	Lung	0	0	0	0	0	0	0	0	0	0	0	0	0	0	0	0	0	0	0	0	0	0	0	0	0	0	0	0	0	0	0	0	0
GCA_030660595.1		4	China	China:Henan	Developing country	Swine	2017	Joint	0	0	0	0	0	0	0	0	0	0	0	0	0	0	0	0	0	0	0	0	0	0	0	0	0	0	0	0	0	0	0	0	0
GCA_030660615.1	1	5	China	China:Henan	Developing country	Swine	2017	Lung	0	0	0	0	0	0	0	0	0	0	0	0	0	0	0	0	0	0	0	0	0	0	0	0	0	0	0	0	0	0	0	0	0
GCA_030660625.1		13	China	China:Henan	Developing country	Swine	2017	Lung	0	0	0	0	0	0	0	0	0	0	0	0	0	0	0	0	0	0	0	0	0	0	0	0	0	0	0	0	0	0	0	0	0
GCA_030660645.1		4	China	China:Henan	Developing country	Swine	2017	Spleen	0	0	0	0	0	0	0	0	0	0	0	0	0	0	0	0	0	0	0	0	0	0	0	0	0	0	0	0	0	0	0	0	0
GCA_030660675.1		13	China	China:Henan	Developing country	Swine	2016	Lung	0	0	0	0	0	0	0	0	0	0	0	0	0	0	0	0	0	0	0	0	0	0	0	0	0	0	0	0	0	0	0	0	0
GCA_030660695.1	4	2	China	China:Henan	Developing country	Swine	2017	Lung	0	0	0	0	0	0	0	1	0	0	0	0	0	0	0	0	0	0	0	0	0	0	0	0	0	0	1	0	0	0	0	0	2
GCA_030660705.1		8	China	China:Henan	Developing country	Swine	2016	Trachea	0	0	0	0	0	0	0	0	0	0	0	0	0	0	0	0	0	0	1	0	0	0	0	0	0	0	0	0	1	0	0	0	2
GCA_030660735.1		4	China	China:Henan	Developing country	Swine	2017	Trachea	0	0	0	0	0	0	0	0	0	0	0	0	0	0	0	0	0	0	0	0	0	0	0	0	0	0	0	0	0	0	0	0	0
GCA_030660755.1		4	China	China:Hunan	Developing country	Swine	2017	Lung	0	0	0	0	0	0	0	0	0	0	0	0	0	0	0	0	0	0	0	0	0	0	0	0	0	0	0	0	0	0	0	0	0
GCA_030660775.1		7	China	China:Anhui	Developing country	Swine	2018	Lung	0	0	0	0	0	0	0	0	0	0	0	0	0	0	0	0	0	1	1	0	0	0	0	0	0	0	0	0	0	0	0	0	2
GCA_030660795.1		7	China	China:Anhui	Developing country	Swine	2017	Lung	0	0	0	0	0	0	0	0	0	0	0	0	0	0	0	0	0	0	0	0	0	0	0	0	0	0	0	0	0	0	0	0	0
GCA_030660805.1	3	5	China	China:Hunan	Developing country	Swine	2017	Lung	0	0	0	0	0	0	0	0	0	0	0	0	0	0	0	0	0	0	0	0	0	0	0	0	0	0	0	0	0	0	0	0	0
GCA_030660825.1	3	5	China	China:Anhui	Developing country	Swine	2018	Lung	0	0	0	0	0	0	0	0	0	0	0	0	0	0	0	0	0	0	0	0	0	0	0	0	0	0	0	0	0	0	0	0	0
GCA_030660855.1	2	5	China	China:Hunan	Developing country	Swine	2016	Joint	0	0	0	0	0	0	0	0	0	0	0	0	0	0	0	0	0	0	0	0	0	0	0	0	0	0	0	0	0	0	0	0	0
GCA_030660865.1		Unknown	China	China:Anhui	Developing country	Swine	2018	Trachea	0	0	0	0	0	0	0	0	0	0	0	0	0	0	0	0	0	0	0	0	0	0	0	0	0	0	0	0	0	0	0	0	0
GCA_030660895.1		4	China	China:Anhui	Developing country	Swine	2016	Joint	0	0	0	0	0	0	0	0	0	0	0	0	0	0	0	0	0	1	0	0	0	0	0	0	0	0	0	0	0	0	0	0	1
GCA_030660915.1	4	5	China	China:Anhui	Developing country	Swine	2017	Lung	0	0	0	0	0	0	0	0	0	0	0	0	0	0	0	0	0	0	0	0	0	0	0	0	0	0	0	0	0	0	0	0	0
GCA_030660925.1		4	China	China:Anhui	Developing country	Swine	2018	Trachea	0	0	0	0	0	0	0	0	0	0	0	0	0	0	0	0	0	0	0	0	0	0	0	0	0	0	0	0	0	0	0	0	0
GCA_030660935.1	4	5	China	China:Anhui	Developing country	Swine	2018	Lung	0	0	0	0	0	0	0	0	0	0	0	0	0	0	0	0	0	0	0	0	0	0	0	0	0	0	0	0	0	0	0	0	0
GCA_030660975.1		Unknown	China	China:Chongqing	Developing country	Swine	2017	Nose	0	0	0	0	0	0	0	0	0	0	0	0	0	0	0	0	0	0	0	0	0	0	0	0	0	0	0	1	0	0	0	0	1
GCA_030660995.1		8	China	China:Chongqing	Developing country	Swine	2017	Nose	0	0	0	0	0	0	0	1	0	1	1	1	0	0	0	0	0	0	1	0	0	0	0	0	0	0	1	1	0	0	0	0	7
GCA_030661015.1		4	China	China:Anhui	Developing country	Swine	2016	Lung	0	0	0	0	0	0	0	0	0	0	0	0	0	0	0	0	0	0	0	0	0	0	0	0	0	0	0	0	0	0	0	0	0
GCA_030661025.1		4	China	China:Shanxi	Developing country	Swine	2018	Trachea	0	0	0	0	0	0	0	0	0	0	0	0	0	0	0	0	0	0	0	0	0	0	0	0	0	0	0	0	0	0	0	0	0
GCA_030661055.1	5	5	China	China:Shanxi	Developing country	Swine	2018	Lung	0	0	0	0	0	0	0	0	0	0	0	0	0	0	0	0	0	0	0	0	0	0	0	0	0	0	0	0	0	0	0	0	0
GCA_030661065.1		4	China	China:Anhui	Developing country	Swine	2017	Joint	0	0	0	0	0	0	0	0	0	0	0	0	0	0	0	0	0	0	0	0	0	0	0	0	0	0	0	0	0	0	0	0	0
GCA_030661095.1		13	China	China:Anhui	Developing country	Swine	2016	Trachea	0	0	0	0	0	0	0	0	0	0	0	0	0	0	0	0	0	0	0	0	0	0	0	0	0	0	0	0	0	0	0	0	0
GCA_030661115.1		4	China	China:Shanxi	Developing country	Swine	2018	Trachea	0	0	0	0	0	0	0	0	0	0	0	0	0	0	0	0	0	0	0	0	0	0	0	0	0	0	0	0	0	0	0	0	0
GCA_030661135.1	4	2	China	China:Shanxi	Developing country	Swine	2018	Lung	0	0	0	0	0	0	0	0	0	0	0	0	0	0	0	0	0	0	0	0	0	0	0	0	0	0	0	0	0	0	0	0	0
GCA_030661155.1	5	5	China	China:Anhui	Developing country	Swine	2016	Trachea	0	0	0	0	0	0	0	0	0	0	0	0	0	0	0	0	0	0	0	0	0	0	0	0	0	0	0	0	0	0	0	0	0
GCA_030661165.1	5	2	China	China:Chongqing	Developing country	Swine	2017	Nose	0	0	0	0	0	0	0	0	0	0	0	0	0	0	0	0	0	0	0	0	0	0	0	0	0	0	0	0	0	0	0	0	0
GCA_030661195.1		4	China	China:Sichuan	Developing country	Swine	2017	Nose	0	0	0	0	0	0	0	0	0	0	0	0	0	0	0	0	0	0	0	0	0	0	0	0	0	0	0	0	0	0	0	0	0
GCA_030661215.1		4	China	China:Shanxi	Developing country	Swine	2017	Lung	0	0	0	0	0	0	0	0	0	0	0	0	0	0	0	0	0	0	0	0	0	0	0	0	0	0	0	0	0	0	0	0	0
GCA_030661235.1		13	China	China:Chongqing	Developing country	Swine	2017	Nose	0	0	0	0	0	0	0	0	0	0	0	0	0	0	0	0	0	0	0	0	0	0	0	0	0	0	0	0	0	0	0	0	0
GCA_030661255.1	4	5	China	China:Shanxi	Developing country	Swine	2018	Joint	0	0	0	0	0	0	0	0	0	0	0	0	0	0	0	0	0	0	0	0	0	0	0	0	0	0	0	0	0	0	0	0	0
GCA_030661265.1		4	China	China:Shanxi	Developing country	Swine	2017	Lung	0	0	0	0	0	0	0	0	0	0	0	0	0	0	0	0	0	0	0	0	0	0	0	0	0	0	0	0	0	0	0	0	0
GCA_030661295.1	1	2	China	China:Shanghai	Developing country	Swine	2016	Nose	0	0	0	0	0	0	0	1	0	1	1	1	0	0	0	0	0	0	0	0	0	0	0	0	0	0	1	1	0	0	0	0	6
GCA_030661305.1		1	China	China:Shanxi	Developing country	Swine	2017	Lung	0	0	0	0	0	0	0	0	0	0	0	0	0	0	0	0	0	0	0	0	0	0	0	0	0	0	0	0	0	0	0	0	0
GCA_030661335.1	4	5	China	China:Shanxi	Developing country	Swine	2018	Lung	0	0	0	0	0	0	0	0	0	0	0	0	0	0	0	0	0	0	0	0	0	0	0	0	0	0	0	0	0	0	0	0	0
GCA_030661355.1		13	China	China:Shanxi	Developing country	Swine	2016	Lung	0	0	0	0	0	0	0	0	0	0	0	0	0	0	0	0	0	0	0	0	0	0	0	0	0	0	0	0	0	0	0	0	0
GCA_030661375.1	3	2	China	China:Shaanxi	Developing country	Swine	2018	Lung	0	0	0	0	0	0	0	0	0	0	0	0	0	0	0	0	0	1	0	0	0	0	0	0	0	0	0	0	0	0	0	0	1
GCA_030661385.1		13	China	China:Shanxi	Developing country	Swine	2016	Lung	0	0	0	0	0	0	0	1	0	1	1	0	0	0	0	0	0	0	0	0	0	0	0	0	0	0	1	1	0	0	0	0	5
GCA_030661395.1	3	5	China	China:Shanxi	Developing country	Swine	2017	Lung	0	0	0	0	0	0	0	0	0	0	0	0	0	0	0	0	0	0	0	0	0	0	0	0	0	0	0	0	0	0	0	0	0
GCA_030661435.1		13	China	China:Shanxi	Developing country	Swine	2017	Brain	0	0	0	0	0	0	0	0	0	0	0	0	0	0	0	0	0	0	0	0	0	0	0	0	0	0	0	0	0	0	0	0	0
GCA_030661455.1		7	China	China:Shaanxi	Developing country	Swine	2018	Trachea	0	0	0	0	0	0	0	0	0	0	0	0	0	0	0	0	0	0	1	0	0	0	0	0	0	0	0	0	0	0	0	0	1
GCA_030661475.1	3	5	China	China:Shaanxi	Developing country	Swine	2017	Lung	0	0	0	0	0	0	0	0	0	0	0	0	0	0	0	0	0	0	0	0	0	0	0	0	0	0	0	0	0	0	0	0	0
GCA_030661495.1	3	5	China	China:Shanxi	Developing country	Swine	2016	Lung	0	0	0	0	0	0	0	0	0	0	0	0	0	0	0	0	0	0	0	0	0	0	0	0	0	0	0	0	0	0	0	0	0
GCA_030661505.1		13	China	China:Shanxi	Developing country	Swine	2016	Brain	0	0	0	0	0	0	0	0	0	0	0	0	0	0	0	0	0	0	0	0	0	0	0	0	0	0	0	0	0	0	0	0	0
GCA_030661535.1	1	12	China	China:Shanxi	Developing country	Swine	2016	Lung	0	0	0	0	0	0	0	0	0	0	0	0	0	0	0	0	0	0	0	0	0	0	0	0	0	0	0	0	0	0	0	0	0
GCA_030661555.1		4	China	China:Shanxi	Developing country	Swine	2016	Trachea	0	0	0	0	0	0	0	0	0	0	0	0	0	0	0	0	0	0	0	0	0	0	0	0	0	0	0	0	0	0	0	0	0
GCA_030661575.1	1	2	China	China:Shaanxi	Developing country	Swine	2018	Lung	0	0	0	0	0	0	0	1	0	1	1	1	0	0	0	0	0	0	0	0	0	0	0	0	0	0	1	1	0	0	0	0	6
GCA_030661595.1		15	China	China:Shaanxi	Developing country	Swine	2018	Lung	0	0	0	0	0	0	0	0	0	0	0	0	0	0	0	0	0	0	0	0	0	0	0	0	0	0	0	0	0	0	0	0	0
GCA_030661605.1	5	5	China	China:Shaanxi	Developing country	Swine	2018	Joint	0	0	0	0	0	0	0	0	0	0	0	0	0	0	0	0	0	0	0	0	0	0	0	0	0	0	0	0	0	0	0	0	0
GCA_030661615.1		1	China	China:Shaanxi	Developing country	Swine	2018	Lung	0	0	0	0	0	0	0	0	0	0	0	0	0	0	0	0	0	0	0	0	0	0	0	0	0	0	0	0	0	0	0	0	0
GCA_030661655.1	3	5	China	China:Shaanxi	Developing country	Swine	2017	Trachea	0	0	0	0	0	0	0	0	0	0	0	0	0	0	0	0	0	0	0	0	0	0	0	0	0	0	0	0	0	0	0	0	0
GCA_030661675.1		4	China	China:Shaanxi	Developing country	Swine	2017	Trachea	0	0	0	0	0	0	0	0	0	0	0	0	0	0	0	0	0	0	0	0	0	0	0	0	0	0	0	0	0	0	0	0	0
GCA_030661695.1		4	China	China:Shaanxi	Developing country	Swine	2016	Lung	0	0	0	0	0	0	0	0	0	0	0	0	0	0	0	0	0	0	0	0	0	0	0	0	0	0	0	0	0	0	0	0	0
GCA_030661705.1		4	China	China:Shaanxi	Developing country	Swine	2017	Joint	0	0	0	0	0	0	0	0	0	0	0	0	0	0	0	0	0	0	0	0	0	0	0	0	0	0	0	0	0	0	0	0	0
GCA_030661735.1		4	China	China:Shaanxi	Developing country	Swine	2018	Spleen	0	0	0	0	0	0	0	0	0	0	0	0	0	0	0	0	0	0	0	0	0	0	0	0	0	0	0	0	0	0	0	0	0
GCA_030661755.1		4	China	China:Sichuan	Developing country	Swine	Unknown	Lung	0	0	0	0	0	0	0	0	0	0	0	0	0	0	0	0	0	0	0	0	0	0	0	0	0	0	0	0	0	0	0	0	0
GCA_030661765.1	3	5	China	China:Shaanxi	Developing country	Swine	2016	Lung	0	0	0	0	0	0	0	0	0	0	0	0	0	0	0	0	0	0	0	0	0	0	0	0	0	0	0	0	0	0	0	0	0
GCA_030661785.1		4	China	China:Shaanxi	Developing country	Swine	2016	Joint	0	0	0	0	0	0	0	0	0	0	0	0	0	0	0	0	0	0	0	0	0	0	0	0	0	0	0	0	0	0	0	0	0
GCA_030661805.1	1	2	China	China:Shandong	Developing country	Swine	2017	Nose	0	0	0	0	0	0	0	1	0	1	1	1	0	0	0	0	0	0	0	0	0	0	0	0	0	0	1	1	0	0	0	0	6
GCA_030661835.1	2	12	China	China:Shandong	Developing country	Swine	2017	Nose	0	0	0	0	0	0	0	0	0	0	0	0	0	0	0	0	0	0	0	0	0	0	0	0	0	0	0	0	0	0	0	0	0
GCA_030661855.1	2	12	China	China:Shandong	Developing country	Swine	2017	Nose	0	0	0	0	0	0	0	0	0	0	0	0	0	0	0	0	0	0	0	0	0	0	0	0	0	0	0	0	0	0	0	0	0
GCA_030661875.1	1	2	China	China:Shandong	Developing country	Swine	2017	Nose	0	0	0	0	0	0	0	1	0	1	1	1	0	0	0	0	0	0	0	0	0	0	0	0	0	0	1	1	0	0	0	0	6
GCA_030661885.1	1	2	China	China:Shandong	Developing country	Swine	2017	Nose	0	0	0	0	0	0	0	1	0	1	1	1	0	0	0	0	0	0	0	0	0	0	0	0	0	0	1	1	0	0	0	0	6
GCA_030661915.1	1	2	China	China:Shandong	Developing country	Swine	2017	Nose	0	0	0	0	0	0	0	1	0	1	1	1	0	0	0	0	0	0	0	0	0	0	0	0	0	0	1	1	0	0	0	0	6
GCA_030661935.1	1	2	China	China:Shandong	Developing country	Swine	2017	Nose	0	0	0	0	0	0	0	1	0	1	1	1	0	0	0	0	0	0	0	0	0	0	0	0	0	0	1	1	0	0	0	0	6
GCA_030662005.1	1	2	China	China:Shandong	Developing country	Swine	2017	Nose	0	0	0	0	0	0	0	1	0	1	1	1	0	0	0	0	0	0	0	0	0	0	0	0	0	0	1	1	0	0	0	0	6
GCA_030662255.1	5	2	China	China:Chongqing	Developing country	Swine	2017	Nose	0	0	0	0	0	0	0	0	0	0	0	0	0	0	0	0	0	0	0	0	0	0	0	0	0	0	0	0	0	0	0	0	0
GCA_030662275.1		7	China	China:Shandong	Developing country	Swine	2017	Nose	0	0	0	0	0	0	0	1	0	1	1	1	0	0	0	0	0	0	0	0	0	0	0	0	0	0	1	1	0	0	0	0	6
GCA_030662285.1		7	China	China:Chongqing	Developing country	Swine	2017	Nose	0	0	0	0	0	0	0	0	0	0	0	0	0	0	0	0	0	0	0	0	0	0	0	0	0	0	0	0	0	0	0	0	0
GCA_030662315.1	5	2	China	China:Chongqing	Developing country	Swine	2017	Nose	0	0	0	0	0	0	0	0	0	0	0	0	0	0	0	0	0	0	0	0	0	0	0	0	0	0	0	0	0	0	0	0	0
GCA_030662335.1		1	China	China:Chongqing	Developing country	Swine	2017	Nose	0	0	0	0	0	0	0	0	0	0	0	0	0	0	0	0	0	0	0	0	0	0	0	0	0	0	0	0	0	0	0	0	0
GCA_030662355.1		1	China	China:Shandong	Developing country	Swine	2016	Nose	0	0	0	0	0	0	0	1	0	1	1	1	0	0	0	0	0	0	0	0	0	0	0	0	0	0	1	1	0	0	0	0	6
GCA_030662365.1		7	China	China:Chongqing	Developing country	Swine	2017	Nose	0	0	0	0	0	0	0	0	0	0	0	0	0	0	0	0	0	0	0	0	0	0	0	0	0	0	0	0	0	0	0	0	0
GCA_030662395.1		7	China	China:Chongqing	Developing country	Swine	2017	Nose	0	0	0	0	0	0	0	0	0	0	0	0	0	0	0	0	0	0	0	0	0	0	0	0	0	0	0	0	0	0	0	0	0
GCA_030662415.1	1	2	China	China:Shandong	Developing country	Swine	2016	Nose	0	0	0	0	0	0	0	1	0	1	1	1	0	0	0	0	0	0	0	0	0	0	0	0	0	0	1	1	1	0	0	0	7
GCA_030662425.1		7	China	China:Chongqing	Developing country	Swine	2017	Nose	0	0	0	0	0	0	0	0	0	0	0	0	0	0	0	0	0	0	0	0	0	0	0	0	0	0	0	0	0	0	0	0	0
GCA_030662455.1		8	China	China:Shandong	Developing country	Swine	2016	Nose	0	0	0	0	0	0	0	0	0	0	0	1	0	0	0	0	0	0	0	0	0	0	0	0	0	0	0	0	1	0	0	0	2
GCA_030662475.1	3	2	China	China:Shandong	Developing country	Swine	2016	Nose	0	0	0	0	0	0	0	0	0	0	0	0	0	0	0	0	0	0	0	0	0	0	0	0	0	0	0	0	0	0	0	0	0
GCA_030662495.1		11	China	China:Shandong	Developing country	Swine	2016	Nose	0	0	0	0	0	0	0	0	0	0	0	0	0	0	0	0	0	0	0	0	0	0	0	0	0	0	0	0	0	0	0	0	0
GCA_030662515.1	1	2	China	China:Shandong	Developing country	Swine	2016	Nose	0	0	0	0	0	0	0	1	0	1	1	1	0	0	0	0	0	0	0	0	0	0	0	0	0	0	1	1	0	0	0	0	6
GCA_030662525.1		13	China	China:Chongqing	Developing country	Swine	2017	Nose	0	0	0	0	0	0	0	0	0	0	0	0	0	0	0	0	0	0	0	0	0	0	0	0	0	0	0	0	0	0	0	0	0
GCA_030662555.1		13	China	China:Henan	Developing country	Swine	2016	Nose	0	0	0	0	0	0	0	0	0	0	0	0	0	0	0	0	0	0	0	0	0	0	0	0	0	0	0	0	0	0	0	0	0
GCA_030662575.1	1	2	China	China:Jiangxi	Developing country	Swine	2018	Trachea	0	0	0	0	0	0	0	1	0	1	1	1	0	0	0	0	0	1	0	0	0	0	0	0	0	0	1	1	0	0	0	0	7
GCA_030662595.1		7	China	China:Jiangxi	Developing country	Swine	2018	Spleen	0	0	0	0	0	0	0	0	0	0	0	0	0	0	0	0	0	0	0	0	0	0	0	0	0	0	0	0	0	0	0	0	0
GCA_030662615.1		4	China	China:Sichuan	Developing country	Swine	Unknown	Lung	0	0	0	0	0	0	0	0	0	0	0	0	0	0	0	0	0	0	0	0	0	0	0	0	0	0	0	0	0	0	0	0	0
GCA_030662635.1	1	2	China	China:Jiangxi	Developing country	Swine	2017	Lung	0	0	0	0	0	0	0	1	0	1	1	1	0	0	0	0	0	0	0	0	0	0	0	0	0	0	1	1	0	0	0	0	6
GCA_030662655.1		13	China	China:Jiangxi	Developing country	Swine	2018	Lung	0	0	0	0	0	0	0	0	0	0	0	0	0	0	0	0	0	0	0	0	0	0	0	0	0	0	0	0	0	0	0	0	0
GCA_030662675.1		4	China	China:Jiangxi	Developing country	Swine	2018	Lung	0	0	1	0	0	0	0	0	0	0	0	1	0	0	0	0	0	0	0	0	0	0	0	0	0	0	0	1	0	0	0	0	3
GCA_030662695.1		13	China	China:Jiangxi	Developing country	Swine	2018	Joint	0	0	0	0	0	0	0	0	0	0	0	0	0	0	0	0	0	0	0	0	0	0	0	0	0	0	0	0	0	0	0	0	0
GCA_030662715.1	2	5	China	China:Jiangxi	Developing country	Swine	2018	Trachea	0	0	0	0	0	0	0	0	0	0	0	0	0	0	0	0	0	0	0	0	0	0	0	0	0	0	0	0	0	0	0	0	0
GCA_030662725.1		7	China	China:Jiangxi	Developing country	Swine	2017	Joint	0	0	0	0	0	0	0	0	0	0	0	0	0	0	0	0	0	0	0	0	0	0	0	0	0	0	0	0	0	0	0	0	0
GCA_030662755.1		4	China	China:Jiangxi	Developing country	Swine	2018	Lung	0	0	0	0	0	0	0	0	0	0	0	0	0	0	0	0	0	0	0	0	0	0	0	0	0	0	0	0	0	0	0	0	0
GCA_030662765.1		1	China	China:Jiangxi	Developing country	Swine	2018	Brain	0	0	0	0	0	0	0	0	0	0	0	0	0	0	0	0	0	0	0	0	0	0	0	0	0	0	0	0	0	0	0	0	0
GCA_030662795.1		4	China	China:Jiangxi	Developing country	Swine	2017	Lung	0	0	0	0	0	0	0	0	0	0	0	0	0	0	0	0	0	0	0	0	0	0	0	0	0	0	0	0	0	0	0	0	0
GCA_030662815.1		4	China	China:Jiangxi	Developing country	Swine	2017	Lung	0	0	0	0	0	0	0	0	0	0	0	0	0	0	0	0	0	0	0	0	0	0	0	0	0	0	0	0	0	0	0	0	0
GCA_030662825.1		13	China	China:Jiangxi	Developing country	Swine	2017	Lung	0	0	0	0	0	0	0	0	0	0	0	0	0	0	0	0	0	0	0	0	0	0	0	0	0	0	0	0	0	0	0	0	0
GCA_030662855.1	6	2	China	China:Jiangxi	Developing country	Swine	2018	Joint	0	0	0	0	0	0	0	0	0	0	0	0	0	0	0	0	0	0	0	0	0	0	0	0	0	0	0	0	0	0	0	0	0
GCA_030662875.1	1	12	China	China:Jiangxi	Developing country	Swine	2017	Lung	0	0	0	0	0	0	0	0	0	0	0	0	0	0	0	0	0	0	0	0	0	0	0	0	0	0	0	0	0	0	0	0	0
GCA_030662895.1		13	China	China:Jiangxi	Developing country	Swine	2017	Spleen	0	0	0	0	0	0	0	0	0	0	0	0	0	0	0	0	0	0	0	0	0	0	0	0	0	0	0	0	0	0	0	0	0
GCA_030662915.1		4	China	China:Jiangxi	Developing country	Swine	2016	Lung	0	0	0	0	0	0	0	0	0	0	0	0	0	0	0	0	0	0	0	0	0	0	0	0	0	0	0	0	0	0	0	0	0
GCA_030662935.1		4	China	China:Jiangxi	Developing country	Swine	2017	Joint	0	0	0	0	0	0	0	0	0	0	0	0	0	0	0	0	0	0	0	0	0	0	0	0	0	0	0	0	0	0	0	0	0
GCA_030662945.1		4	China	China:Jiangxi	Developing country	Swine	2017	Lung	0	0	0	0	0	0	0	0	0	0	0	0	0	0	0	0	0	0	0	0	0	0	0	0	0	0	0	0	0	0	0	0	0
GCA_030662975.1		13	China	China:Jiangxi	Developing country	Swine	2017	Lung	0	0	0	0	0	0	0	0	0	0	0	0	0	0	0	0	0	0	0	0	0	0	0	0	0	0	0	0	0	0	0	0	0
GCA_030662985.1		8	China	China:Hubei	Developing country	Swine	2017	Joint	0	0	0	0	0	0	0	0	0	0	0	0	0	0	0	0	0	0	0	0	0	0	0	0	0	0	0	0	0	0	0	0	0
GCA_030663015.1		13	China	China:Jiangxi	Developing country	Swine	2016	Trachea	0	0	0	0	0	0	0	0	0	0	0	0	0	0	0	0	0	0	0	0	0	0	0	0	0	0	0	0	0	0	0	0	0
GCA_030663025.1		13	China	China:Jiangxi	Developing country	Swine	2016	Lung	0	0	0	0	0	0	0	0	0	0	0	0	0	0	0	0	0	0	0	0	0	0	0	0	0	0	0	0	0	0	0	0	0
GCA_030663045.1		4	China	China:Hubei	Developing country	Swine	2018	Lung	0	0	0	0	0	0	0	0	0	0	0	0	0	0	0	0	0	0	0	0	0	0	0	0	0	0	0	0	0	0	0	0	0
GCA_030663065.1		14	China	China:Hubei	Developing country	Swine	2018	Trachea	0	0	0	0	0	0	0	0	0	0	0	0	0	0	0	0	0	0	0	0	0	0	0	0	0	0	0	0	0	0	0	0	0
GCA_030663095.1		13	China	China:Jiangxi	Developing country	Swine	2016	Joint	0	0	0	0	0	0	0	0	0	0	0	0	0	0	0	0	0	0	0	0	0	0	0	0	0	0	0	0	0	0	0	0	0
GCA_030663105.1		13	China	China:Jiangxi	Developing country	Swine	2016	Joint	0	0	0	0	0	0	0	0	0	0	0	0	0	0	0	0	0	0	0	0	0	0	0	0	0	0	0	0	0	0	0	0	0
GCA_030663115.1		13	China	China:Jiangxi	Developing country	Swine	2016	Lung	0	0	0	0	0	0	0	0	0	0	0	0	0	0	0	0	0	0	0	0	0	0	0	0	0	0	0	0	0	0	0	0	0
GCA_030663125.1		4	China	China:Hubei	Developing country	Swine	2017	Trachea	0	0	0	0	0	0	0	0	0	0	0	0	0	0	0	0	0	0	0	0	0	0	0	0	0	0	0	0	0	0	0	0	0
GCA_030663135.1	3	5	China	China:Hubei	Developing country	Swine	2018	Spleen	0	0	0	0	0	0	0	0	0	0	0	0	0	0	0	0	0	0	0	0	0	0	0	0	0	0	0	0	0	0	0	0	0
GCA_030663195.1		4	China	China:Hubei	Developing country	Swine	2018	Lung	0	0	0	0	0	0	0	0	0	0	0	0	0	0	0	0	0	0	0	0	0	0	0	0	0	0	0	0	0	0	0	0	0
GCA_030663205.1		14	China	China:Hubei	Developing country	Swine	2018	Joint	0	0	0	0	0	0	0	0	0	0	0	0	0	0	0	0	0	0	0	0	0	0	0	0	0	0	0	0	0	0	0	0	0
GCA_030663215.1	5	5	China	China:Hubei	Developing country	Swine	2017	Lung	0	0	0	0	0	0	0	0	0	0	0	0	0	0	0	0	0	0	0	0	0	0	0	0	0	0	0	0	0	0	0	0	0
GCA_030663255.1		14	China	China:Hubei	Developing country	Swine	2018	Lung	0	0	0	0	0	0	0	0	0	0	0	0	0	0	0	0	0	0	0	0	0	0	0	0	0	0	0	0	0	0	0	0	0
GCA_030663265.1		7	China	China:Hubei	Developing country	Swine	2018	Joint	0	0	0	0	0	0	0	0	0	0	0	0	0	0	0	0	0	0	0	0	0	0	0	0	0	0	0	0	0	0	0	0	0
GCA_030663295.1		4	China	China:Hubei	Developing country	Swine	2018	Joint	0	0	0	0	1	0	0	0	0	0	0	0	1	0	0	0	0	0	0	0	0	0	0	0	0	0	0	1	0	0	0	0	3
GCA_030663305.1	2	5	China	China:Hubei	Developing country	Swine	2018	Joint	0	0	0	0	0	0	0	0	0	0	0	0	0	0	0	0	0	0	0	0	0	0	0	0	0	0	0	0	0	0	0	0	0
GCA_030663315.1		14	China	China:Hubei	Developing country	Swine	2017	Trachea	0	0	0	0	0	0	0	0	0	0	0	0	0	0	0	0	0	0	0	0	0	0	0	0	0	0	0	0	0	0	0	0	0
GCA_030663355.1	2	5	China	China:Hubei	Developing country	Swine	2017	Trachea	0	0	0	0	0	0	0	0	0	0	0	0	0	0	0	0	0	0	0	0	0	0	0	0	0	0	0	0	0	0	0	0	0
GCA_030663375.1		7	China	China:Hubei	Developing country	Swine	2017	Trachea	0	0	0	0	0	0	0	0	0	0	0	0	0	0	0	0	0	0	0	0	0	0	0	0	0	0	0	0	0	0	0	0	0
GCA_030663395.1	5	5	China	China:Hubei	Developing country	Swine	2016	Trachea	0	0	0	0	0	0	0	0	0	0	0	0	0	0	0	0	0	0	0	0	0	0	0	0	0	0	0	0	0	0	0	0	0
GCA_030663405.1	3	5	China	China:Hubei	Developing country	Swine	2016	Joint	0	0	0	0	0	0	0	0	0	0	0	0	0	0	0	0	0	0	0	0	0	0	0	0	0	0	0	0	0	0	0	0	0
GCA_030663415.1		13	China	China:Hubei	Developing country	Swine	2017	Lung	0	0	0	0	0	0	0	0	0	0	0	0	0	0	0	0	0	0	0	0	0	0	0	0	0	0	0	0	0	0	0	0	0
GCA_030663475.1		4	China	China:Hubei	Developing country	Swine	2016	Joint	0	0	0	0	0	0	0	0	0	0	0	0	0	0	0	0	0	0	0	0	0	0	0	0	0	0	0	0	0	0	0	0	0
GCA_030663495.1		13	China	China:Hubei	Developing country	Swine	2017	Lung	0	0	0	0	0	0	0	0	0	0	0	0	0	0	0	0	0	0	0	0	0	0	0	0	0	0	0	0	0	0	0	0	0
GCA_030663515.1		13	China	China:Sichuan	Developing country	Swine	Unknown	Lung	0	0	0	0	0	0	0	0	0	0	0	0	0	0	0	0	0	0	0	0	0	0	0	0	0	0	0	0	0	0	0	0	0
GCA_030663525.1		14	China	China:Hubei	Developing country	Swine	2017	Lung	0	0	0	0	0	0	0	0	0	0	0	0	0	0	0	0	0	0	0	0	0	0	0	0	0	0	0	0	0	0	0	0	0
GCA_030663535.1		4	China	China:Hubei	Developing country	Swine	2016	Lung	0	0	0	0	0	0	0	0	0	0	0	0	0	0	0	0	0	0	0	0	0	0	0	0	0	0	0	0	0	0	0	0	0
GCA_030663565.1	3	5	China	China:Hubei	Developing country	Swine	2016	Lung	0	0	0	0	0	0	0	0	0	0	0	0	0	0	0	0	0	0	0	0	0	0	0	0	0	0	0	0	0	0	0	0	0
GCA_030663595.1		4	China	China:Hubei	Developing country	Swine	2016	Lung	0	0	0	0	0	0	0	0	0	0	0	0	0	0	0	0	0	0	0	0	0	0	0	0	0	0	0	0	0	0	0	0	0
GCA_030663615.1		4	China	China:Hubei	Developing country	Swine	2016	Lung	0	0	0	0	0	0	0	0	0	0	0	0	0	0	0	0	0	0	0	0	0	0	0	0	0	0	0	0	0	0	0	0	0
GCA_030663635.1		4	China	China:Sichuan	Developing country	Swine	Unknown	Lung	0	0	0	0	0	0	0	0	0	0	0	0	0	0	0	0	0	0	0	0	0	0	0	0	0	0	0	0	0	0	0	0	0
GCA_030663655.1	3	5	China	China:Hubei	Developing country	Swine	2016	Lung	0	0	0	0	0	0	0	0	0	0	0	0	0	0	0	0	0	0	0	0	0	0	0	0	0	0	0	0	0	0	0	0	0
GCA_030663675.1		13	China	China:Sichuan	Developing country	Swine	Unknown	Lung	0	0	0	0	0	0	0	0	0	0	0	0	0	0	0	0	0	0	0	0	0	0	0	0	0	0	0	0	0	0	0	0	0
GCA_030663695.1		3	China	China:Sichuan	Developing country	Swine	Unknown	Lung	0	0	0	0	0	0	0	0	0	0	0	0	0	0	0	0	0	0	0	0	0	0	0	0	0	0	0	0	0	0	0	0	0
GCA_030663705.1	4	5	China	China:Sichuan	Developing country	Swine	Unknown	Lung	0	0	0	0	0	0	0	0	0	0	0	0	0	0	0	0	0	0	0	0	0	0	0	0	0	0	0	0	0	0	0	0	0
GCA_030663715.1		8	China	China:Hubei	Developing country	Swine	2016	Lung	0	0	0	0	0	0	0	0	0	0	0	0	0	0	0	0	0	0	0	0	0	0	0	0	0	0	0	0	0	0	0	0	0
GCA_030663725.1		7	China	China:Hubei	Developing country	Swine	2016	Lung	0	0	0	0	0	0	0	0	0	0	0	0	0	0	0	0	0	0	0	0	0	0	0	0	0	0	0	0	0	0	0	0	0
GCA_030663735.1		3	China	China:Sichuan	Developing country	Swine	Unknown	Lung	0	0	0	0	0	0	0	0	0	0	0	0	0	0	0	0	0	0	0	0	0	0	0	0	0	0	0	0	0	0	0	0	0
GCA_030663795.1		13	China	China:Sichuan	Developing country	Swine	Unknown	Lung	0	0	0	0	0	0	0	0	0	0	0	0	0	0	0	0	0	0	0	0	0	0	0	0	0	0	0	0	0	0	0	0	0
GCA_030663815.1		13	China	China:Sichuan	Developing country	Swine	Unknown	Lung	0	0	0	0	0	0	0	0	0	0	0	0	0	0	0	0	0	0	0	0	0	0	0	0	0	0	0	0	0	0	0	0	0
GCA_030663825.1		8	China	China:Shandong	Developing country	Swine	2018	Nose	0	0	0	0	0	0	0	0	0	0	0	1	0	0	0	0	0	0	0	0	0	0	0	0	0	0	0	0	1	0	0	0	2
GCA_030663845.1		13	China	China:Sichuan	Developing country	Swine	Unknown	Lung	0	0	0	0	0	0	0	0	0	0	0	0	0	0	0	0	0	0	0	0	0	0	0	0	0	0	0	0	0	0	0	0	0
GCA_030663865.1	3	5	China	China:Sichuan	Developing country	Swine	Unknown	Lung	0	0	0	0	0	0	0	0	0	0	0	0	0	0	0	0	0	0	0	0	0	0	0	0	0	0	0	0	0	0	0	0	0
GCA_030663895.1	3	2	China	China:Sichuan	Developing country	Swine	Unknown	Lung	0	0	0	0	0	0	0	0	0	0	0	0	0	0	0	0	0	0	0	0	0	0	0	0	0	0	0	0	0	0	0	0	0
GCA_030663915.1		7	China	China:Sichuan	Developing country	Swine	2018	Nose	0	0	0	0	0	0	0	1	0	1	1	1	0	0	0	0	0	0	0	0	0	0	0	0	0	0	1	1	0	0	0	0	6
GCA_030663925.1	3	2	China	China:Sichuan	Developing country	Swine	Unknown	Lung	0	0	0	0	0	0	0	0	0	0	0	0	0	0	0	0	0	0	0	0	0	0	0	0	0	0	0	0	0	0	0	0	0
GCA_030663935.1		8	China	China:Chongqing	Developing country	Swine	2018	Nose	0	0	0	0	0	0	0	0	0	0	0	0	0	0	0	0	0	0	1	0	0	0	0	0	0	0	0	0	1	0	0	0	2
GCA_030663975.1		9	China	China:Xinjiang	Developing country	Swine	2018	Lung	0	0	0	0	0	0	0	0	0	0	0	0	0	0	0	0	0	0	0	0	0	0	0	0	0	0	0	0	0	0	0	0	0
GCA_030663995.1		7	China	China:Xinjiang	Developing country	Swine	2018	Lung	0	0	0	0	0	0	0	0	0	0	0	0	0	0	0	0	0	0	0	0	0	0	0	0	0	0	0	1	0	0	0	0	1
GCA_030664015.1		7	China	China:Shanghai	Developing country	Swine	2016	Nose	0	0	0	0	0	0	0	0	0	0	0	0	0	0	0	0	0	1	0	0	0	0	0	0	0	0	0	0	0	0	0	0	1
GCA_030664035.1		8	China	China:Chongqing	Developing country	Swine	2018	Nose	0	0	0	0	0	0	1	0	0	0	0	0	0	0	0	0	0	0	0	0	0	0	0	0	0	0	0	1	0	0	0	0	2
GCA_030664055.1		8	China	China:Sichuan	Developing country	Swine	2018	Nose	0	0	0	0	0	0	0	0	0	0	0	0	0	0	0	0	0	0	1	0	0	0	0	0	0	0	0	0	1	0	0	0	2
GCA_030664065.1	1	2	China	China:Shandong	Developing country	Swine	2018	Nose	0	0	0	0	0	0	0	1	0	1	1	1	0	0	0	0	0	0	0	0	0	0	0	0	0	0	1	1	0	0	0	0	6
GCA_030664095.1		4	China	China:Xinjiang	Developing country	Swine	2018	Lung	0	0	0	0	0	0	0	0	0	0	0	0	0	0	0	0	0	0	0	0	0	0	0	0	0	0	0	0	0	0	0	0	0
GCA_030664105.1	1	2	China	China:Shandong	Developing country	Swine	2017	Nose	0	0	0	0	0	0	0	1	0	1	1	1	0	0	0	0	0	0	0	0	0	0	0	0	0	0	1	1	0	0	0	0	6
GCA_030664115.1		8	China	China:Chongqing	Developing country	Swine	2018	Nose	0	0	0	0	0	0	1	0	0	0	0	0	0	0	0	0	0	0	0	0	0	0	0	0	0	0	0	1	0	0	0	0	2
GCA_030664135.1		9	China	China:Shandong	Developing country	Swine	2016	Nose	0	0	0	0	0	0	0	1	0	1	1	0	0	0	0	0	0	0	0	0	0	0	0	0	0	0	1	1	0	0	0	0	5
GCA_030664165.1	2	2	China	China:Shandong	Developing country	Swine	2016	Nose	0	0	0	0	0	0	0	0	0	0	0	0	0	0	0	0	0	0	0	0	0	0	0	0	0	0	0	1	0	0	0	0	1
GCA_030664195.1		7	China	China:Shanghai	Developing country	Swine	2016	Nose	0	0	0	0	0	0	0	0	0	0	0	0	0	0	0	0	0	1	0	0	0	0	0	0	0	0	0	0	0	0	0	0	1
GCA_030664205.1	3	5	China	China:Xinjiang	Developing country	Swine	2018	Lung	0	0	0	0	0	0	0	0	0	0	0	0	0	0	0	0	0	0	0	0	0	0	0	0	0	0	0	0	0	0	0	0	0
GCA_030664215.1		9	China	China:Chongqing	Developing country	Swine	2018	Nose	0	0	1	0	0	0	0	1	0	1	1	1	0	0	0	0	0	1	0	0	0	0	0	0	0	0	1	1	0	0	0	0	8
GCA_030664225.1		7	China	China:Shandong	Developing country	Swine	2017	Nose	0	0	0	0	0	0	0	1	0	1	1	1	0	0	0	0	0	0	0	0	0	0	0	0	0	0	1	1	0	0	0	0	6
GCA_030664235.1		7	China	China:Shandong	Developing country	Swine	2017	Nose	0	0	0	0	0	0	0	1	0	1	1	1	0	0	0	0	0	0	0	0	0	0	0	0	0	0	1	1	0	0	0	0	6
GCA_030664295.1	3	5	China	China:Xinjiang	Developing country	Swine	2018	Lung	0	0	0	0	0	0	0	0	0	0	0	0	0	0	0	0	0	0	0	0	0	0	0	0	0	0	0	0	0	0	0	0	0
GCA_030664315.1		8	China	China:Xinjiang	Developing country	Swine	2018	Lung	0	0	0	0	0	0	0	0	0	0	0	0	0	0	0	0	0	0	0	0	0	0	0	0	0	0	0	0	0	0	0	0	0
GCA_030664335.1		8	China	China:Xinjiang	Developing country	Swine	2018	Lung	0	0	0	0	0	0	0	0	0	0	0	0	0	0	0	0	0	0	0	0	0	0	0	0	0	0	0	0	0	0	0	0	0
GCA_030664375.1	3	5	China	China:Xinjiang	Developing country	Swine	2018	Lung	0	0	0	0	0	0	0	0	0	0	0	0	0	0	0	0	0	0	0	0	0	0	0	0	0	0	0	0	0	0	0	0	0
GCA_030664395.1		3	China	China:Xinjiang	Developing country	Swine	2018	Lung	0	0	0	0	0	0	0	0	0	0	0	0	0	0	0	0	0	0	0	0	0	0	0	0	0	0	0	0	0	0	0	0	0
GCA_030664415.1	3	5	China	China:Xinjiang	Developing country	Swine	2018	Lung	0	0	0	0	0	0	0	0	0	0	0	0	0	0	0	0	0	0	0	0	0	0	0	0	0	0	0	0	0	0	0	0	0
GCA_030664425.1		1	China	China:Xinjiang	Developing country	Swine	2018	Lung	0	0	0	0	0	0	0	0	0	0	0	0	0	0	0	0	0	0	0	0	0	0	0	0	0	0	0	0	0	0	0	0	0
GCA_030664475.1		14	China	China:Xinjiang	Developing country	Swine	2018	Lung	0	0	0	0	0	0	0	0	0	0	0	0	0	0	0	0	0	0	0	0	0	0	0	0	0	0	0	0	0	0	0	0	0
GCA_030664495.1	4	12	China	China:Xinjiang	Developing country	Swine	2018	Lung	0	0	0	0	0	0	0	0	0	0	0	0	0	0	0	0	0	0	0	0	0	0	0	0	0	0	0	0	0	0	0	0	0
GCA_030664515.1		11	China	China:Xinjiang	Developing country	Swine	2018	Lung	0	0	0	0	0	0	0	0	0	0	0	0	0	0	0	0	0	0	0	0	0	0	0	0	0	0	0	0	0	0	0	0	0
GCA_030664525.1		13	China	China:Xinjiang	Developing country	Swine	2018	Lung	0	0	0	0	0	0	0	0	0	0	0	0	0	0	0	0	0	0	0	0	0	0	0	0	0	0	0	0	0	0	0	0	0
GCA_030664545.1		15	China	China:Xinjiang	Developing country	Swine	2018	Lung	0	0	0	0	0	0	0	0	0	0	0	0	0	0	0	0	0	0	0	0	0	0	0	0	0	0	0	0	0	0	0	0	0
GCA_030664565.1	4	12	China	China:Xinjiang	Developing country	Swine	2018	Lung	0	0	0	0	0	0	0	0	0	0	0	0	0	0	0	0	0	0	0	0	0	0	0	0	0	0	0	0	0	0	0	0	0
GCA_030664595.1		7	China	China:Xinjiang	Developing country	Swine	2018	Lung	0	0	0	0	0	0	0	0	0	0	0	0	0	0	0	0	0	0	0	0	0	0	0	0	0	0	0	0	0	0	0	0	0
GCA_030664615.1		6	China	China:Xinjiang	Developing country	Swine	2018	Lung	0	0	0	0	0	0	0	0	0	0	0	0	0	0	0	0	0	0	0	0	0	0	0	0	0	0	0	0	0	0	0	0	0
GCA_036348675.1		4	Russia	Russia	Developing country	Swine	2021	Lung	0	0	0	0	0	0	0	0	0	0	0	0	0	0	0	0	0	1	0	0	0	0	0	0	0	0	0	0	0	0	0	0	1
GCA_036348695.1		13	Russia	Russia	Developing country	Swine	2022	Lung	0	0	0	1	0	0	0	0	0	0	0	0	0	0	0	0	0	0	0	0	0	0	0	0	0	0	0	0	0	0	0	0	1
GCA_037478115.1		4	China	China:Shandong	Developing country	Swine	2016	Nose	0	0	0	0	0	0	0	0	0	0	0	0	0	0	0	0	0	0	0	0	0	0	0	0	0	0	0	0	0	0	0	0	0
GCA_044989455.1		7	China	China:Guangdong	Developing country	Swine	Unknown	Unknown	0	0	0	0	0	0	0	0	0	0	0	0	0	0	0	0	0	1	0	0	0	0	0	0	0	0	0	0	0	0	0	0	1
GCA_044989485.1		13	China	China:Guangdong	Developing country	Swine	Unknown	Unknown	0	0	0	0	0	0	0	0	0	0	0	0	0	0	0	0	0	0	0	0	0	0	0	0	0	0	0	0	0	0	0	0	0
GCA_044989525.1		4	China	China:Guangdong	Developing country	Swine	Unknown	Unknown	0	0	0	0	0	0	0	1	0	1	1	0	0	0	0	0	0	1	0	0	0	0	0	0	0	0	1	1	0	0	0	0	6
GCA_044989545.1		4	China	China:Guangdong	Developing country	Swine	Unknown	Unknown	0	0	0	0	0	0	0	1	0	1	1	0	0	0	0	0	0	1	0	0	0	0	0	0	0	0	1	1	0	0	0	0	6
GCA_044989565.1	5	2	China	China:Guangdong	Developing country	Swine	Unknown	Unknown	0	0	0	0	0	0	0	1	0	1	1	0	0	0	0	0	0	0	0	0	0	0	0	0	0	0	1	1	0	0	0	0	5
GCA_044989585.1		7	China	China:Guangdong	Developing country	Swine	Unknown	Unknown	0	0	0	0	0	0	0	1	0	1	1	1	0	0	1	0	0	1	0	0	0	0	0	0	0	0	1	1	0	0	0	0	8
GCA_044989595.1	5	2	China	China:Guangdong	Developing country	Swine	Unknown	Unknown	0	0	0	0	0	0	0	1	0	1	1	0	0	0	0	0	0	0	0	0	0	0	0	0	0	0	1	1	0	0	0	0	5
GCA_044989645.1		4	China	China:Guangdong	Developing country	Swine	Unknown	Unknown	0	0	0	0	0	0	0	1	0	1	1	1	0	0	0	0	0	0	0	0	0	0	0	0	0	0	1	1	0	0	0	0	6
GCA_044989685.1		Unknown	China	China:Guangdong	Developing country	Swine	Unknown	Unknown	0	0	0	0	0	0	0	1	0	1	1	0	0	0	0	0	0	1	0	0	0	0	0	0	0	0	1	1	0	0	0	0	6
GCA_044989695.1		Unknown	China	China:Guangdong	Developing country	Swine	Unknown	Unknown	0	0	0	0	0	0	0	1	0	1	1	0	0	0	0	0	0	1	0	0	0	0	0	0	0	0	1	1	0	0	0	0	6
GCA_044989725.1		4	China	China:Guangdong	Developing country	Swine	Unknown	Unknown	0	0	0	0	0	0	0	0	0	0	0	0	0	0	0	0	0	0	0	0	0	0	0	0	0	0	0	0	1	0	0	0	1
GCA_044989745.1		4	China	China:Guangdong	Developing country	Swine	Unknown	Unknown	0	0	0	0	0	0	0	1	0	1	1	0	0	0	0	0	0	0	0	0	0	0	0	0	0	0	1	1	0	0	0	0	5
GCA_044989755.1		15	China	China:Guangdong	Developing country	Swine	Unknown	Unknown	0	0	0	0	0	0	0	1	0	1	1	1	0	0	1	0	0	0	0	0	0	0	0	0	0	0	1	1	0	0	0	0	7
GCA_044989775.1		Unknown	China	China:Guangdong	Developing country	Swine	Unknown	Unknown	0	0	0	0	0	0	0	1	0	1	1	0	0	0	0	0	0	0	0	0	0	0	0	0	0	0	1	1	0	0	0	0	5
GCA_044989795.1		13	China	China:Guangdong	Developing country	Swine	Unknown	Unknown	0	0	0	0	0	0	0	1	0	1	1	0	0	0	0	0	0	0	0	0	0	0	0	0	0	0	1	1	0	0	0	0	5
GCA_044989815.1		13	China	China:Guangdong	Developing country	Swine	Unknown	Unknown	0	0	0	0	0	0	0	1	0	1	1	0	0	0	0	0	0	0	0	0	0	0	0	0	0	0	1	1	0	0	0	0	5
GCA_044989835.1		13	China	China:Guangdong	Developing country	Swine	Unknown	Unknown	0	0	0	0	0	0	0	1	0	1	1	0	0	0	0	0	0	0	0	0	0	0	0	0	0	0	1	1	0	0	0	0	5
GCA_044989855.1		Unknown	China	China:Guangdong	Developing country	Swine	Unknown	Unknown	0	0	0	0	0	0	0	1	0	1	1	0	0	0	0	0	0	0	0	0	0	0	0	0	0	0	1	1	0	0	0	0	5
GCA_044989875.1		1	China	China:Guangdong	Developing country	Swine	Unknown	Unknown	0	0	0	0	0	0	0	1	0	1	1	0	0	0	0	0	0	0	0	0	0	0	0	0	0	0	1	1	0	0	0	0	5
GCA_044989895.1		4	China	China:Guangdong	Developing country	Swine	Unknown	Unknown	0	0	0	0	0	0	0	1	0	1	1	1	0	0	0	0	0	0	0	0	0	0	0	0	0	0	1	1	0	0	0	0	6
GCA_044989915.1		Unknown	China	China:Guangdong	Developing country	Swine	Unknown	Unknown	0	0	0	0	0	0	0	1	0	1	1	0	0	0	0	0	0	0	0	0	0	0	0	0	0	0	1	1	0	0	0	0	5
GCA_044989935.1		4	China	China:Guangdong	Developing country	Swine	Unknown	Unknown	0	0	0	0	0	0	0	1	0	1	1	0	0	0	0	0	0	1	0	0	0	0	0	0	0	0	1	1	0	0	0	0	6
GCA_044989955.1		4	China	China:Guangdong	Developing country	Swine	Unknown	Unknown	0	0	0	0	0	0	0	1	0	1	1	0	0	0	0	0	0	0	0	0	0	0	0	0	0	0	1	1	0	0	0	0	5
GCA_044990015.1		4	China	China:Guangdong	Developing country	Swine	Unknown	Unknown	0	0	0	0	0	0	0	1	0	1	1	1	0	0	0	0	0	0	0	0	0	0	0	0	0	0	1	1	0	0	0	0	6
GCA_044990035.1		4	China	China:Guangdong	Developing country	Swine	Unknown	Unknown	0	0	0	0	0	0	0	1	0	1	1	1	0	0	0	0	0	0	0	0	0	0	0	0	0	0	1	1	0	0	0	0	6
GCA_044990055.1		4	China	China:Guangdong	Developing country	Swine	Unknown	Unknown	0	0	0	0	0	0	0	1	0	1	1	1	0	0	0	0	0	0	0	0	0	0	0	0	0	0	1	1	0	0	0	0	6
GCA_044990075.1		4	China	China:Guangdong	Developing country	Swine	Unknown	Unknown	0	0	0	0	0	0	0	0	0	0	0	0	0	0	0	0	0	0	0	0	0	0	0	0	0	0	0	0	0	0	0	0	0
GCA_044990095.1		4	China	China:Guangdong	Developing country	Swine	Unknown	Unknown	0	0	0	0	0	0	0	1	0	1	1	0	0	0	0	0	0	0	0	0	0	0	0	0	0	0	1	1	0	0	0	0	5
GCA_044990115.1	1	5	China	China:Guangdong	Developing country	Swine	Unknown	Unknown	0	0	0	0	0	0	0	0	0	0	0	0	0	0	0	0	0	0	0	0	0	0	0	0	0	0	0	0	0	0	0	0	0
GCA_044990135.1	1	5	China	China:Guangdong	Developing country	Swine	Unknown	Unknown	0	0	0	0	0	0	0	0	0	0	0	0	0	0	0	0	0	0	0	0	0	0	0	0	0	0	0	0	0	0	0	0	0
GCA_044990155.1		8	China	China:Guangdong	Developing country	Swine	Unknown	Unknown	0	0	1	0	0	0	0	0	0	0	0	1	0	0	0	0	0	0	1	0	0	0	0	0	0	0	0	0	1	0	0	0	4
GCA_044990165.1		4	China	China:Guangdong	Developing country	Swine	Unknown	Unknown	0	0	0	0	0	0	0	1	0	1	1	1	0	1	0	0	0	0	0	0	0	0	0	0	0	0	1	1	0	0	0	0	7
GCA_044990195.1	1	5	China	China:Guangdong	Developing country	Swine	Unknown	Unknown	0	0	0	0	0	0	0	0	0	0	0	0	0	0	0	0	0	0	0	0	0	0	0	0	0	0	0	0	0	0	0	0	0
GCA_044990215.1		4	China	China:Guangdong	Developing country	Swine	Unknown	Unknown	0	0	0	0	0	0	0	0	0	0	0	0	0	0	0	0	0	0	0	0	0	0	0	0	0	0	0	0	0	0	0	0	0
GCA_044990235.1		7	China	China:Guangdong	Developing country	Swine	Unknown	Unknown	0	0	0	0	0	0	0	0	0	0	0	1	0	0	1	0	0	0	0	0	0	0	0	0	0	0	0	0	0	0	0	0	2
GCA_044990255.1	1	5	China	China:Guangdong	Developing country	Swine	Unknown	Unknown	0	0	0	0	0	0	0	0	0	0	0	0	0	0	0	0	0	0	0	0	0	0	0	0	0	0	0	0	0	0	0	0	0
GCA_044990275.1		13	China	China:Guangdong	Developing country	Swine	Unknown	Unknown	0	0	0	0	0	0	0	0	0	0	0	0	0	0	0	0	0	0	0	0	0	0	0	0	0	0	0	0	0	0	0	0	0
GCA_044990295.1	1	5	China	China:Guangdong	Developing country	Swine	Unknown	Unknown	0	0	0	0	0	0	0	0	0	0	0	0	0	0	0	0	0	0	0	0	0	0	0	0	0	0	0	0	0	0	0	0	0
GCA_044990315.1		9	China	China:Guangdong	Developing country	Swine	Unknown	Unknown	0	0	0	0	0	0	0	0	0	0	0	0	0	0	0	0	0	0	0	0	0	0	0	0	0	0	0	1	0	0	0	0	1
GCA_044990335.1		4	China	China:Guangdong	Developing country	Swine	Unknown	Unknown	0	0	0	0	0	0	0	0	0	0	0	0	0	0	0	0	0	0	0	0	0	0	0	0	0	0	0	0	0	0	0	0	0
GCA_044990355.1	1	5	China	China:Guangdong	Developing country	Swine	Unknown	Unknown	0	0	0	0	0	0	0	0	0	0	0	0	0	0	0	0	0	0	0	0	0	0	0	0	0	0	0	0	0	0	0	0	0
GCA_044990375.1	1	5	China	China:Guangdong	Developing country	Swine	Unknown	Unknown	0	0	0	0	0	0	0	0	0	0	0	0	0	0	0	0	0	0	0	0	0	0	0	0	0	0	0	0	0	0	0	0	0
GCA_044990395.1		4	China	China:Guangdong	Developing country	Swine	Unknown	Unknown	0	0	0	0	0	0	0	0	0	0	0	0	0	0	0	0	0	0	0	0	0	0	0	0	0	0	0	0	0	0	0	0	0
GCA_044990415.1		4	China	China:Guangdong	Developing country	Swine	Unknown	Unknown	0	0	0	0	0	0	0	1	0	1	1	1	0	1	0	0	0	0	0	0	0	0	0	0	0	0	1	1	0	0	0	0	7
GCA_047782655.2	6	12	Peru	Peru	Developing country	Swine	2024	Liver	0	0	0	0	0	0	0	0	0	0	0	0	0	0	0	0	0	0	0	0	0	0	0	0	0	0	0	0	0	0	0	0	0
GCA_047782665.2	6	12	Peru	Peru	Developing country	Swine	2024	Lung	0	0	0	0	0	0	0	0	0	0	0	0	0	0	0	0	0	0	0	0	0	0	0	0	0	0	0	0	0	0	0	0	0
GCA_047782675.2	6	12	Peru	Peru	Developing country	Swine	2024	Spleen	0	0	0	0	0	0	0	0	0	0	0	0	0	0	0	0	0	0	0	0	0	0	0	0	0	0	0	0	0	0	0	0	0
GCA_047782685.2	6	12	Peru	Peru	Developing country	Swine	2024	Heart	0	0	0	0	0	0	0	0	0	0	0	0	0	0	0	0	0	0	0	0	0	0	0	0	0	0	0	0	0	0	0	0	0
GCA_047782695.2		7	Peru	Peru	Developing country	Swine	2022	Brain	0	0	0	0	0	0	0	0	0	0	0	0	0	0	0	0	0	0	0	0	0	0	0	0	0	0	0	0	0	0	0	0	0
GCA_047782705.2	7	2	Peru	Peru	Developing country	Swine	2022	Lung	0	0	0	0	0	0	0	0	0	0	0	0	0	0	0	0	0	0	0	0	0	0	0	0	0	0	0	0	0	0	0	0	0
GCA_047786325.1		15	Russia	Russia	Developing country	Poultry	2024	Trachea	0	0	0	0	0	0	0	1	0	1	1	1	0	0	0	0	0	0	0	0	0	1	1	0	0	0	1	1	0	0	0	0	8
GCA_047786365.1		Unknown	Russia	Russia	Developing country	Poultry	2023	Trachea	0	0	0	0	0	0	0	0	0	0	0	0	0	0	0	0	0	0	0	0	0	0	0	0	0	1	0	0	0	0	0	0	1
GCA_048009085.2		6	Peru	Peru	Developing country	Swine	2024	Lung	0	0	0	0	0	0	0	0	0	0	0	1	0	0	0	0	0	0	0	0	0	0	0	0	0	0	0	0	1	0	0	0	2
GCA_048009095.2	6	12	Peru	Peru	Developing country	Swine	2024	Heart	0	1	0	0	0	0	0	1	0	1	0	1	0	0	0	0	0	1	0	0	0	0	0	0	0	0	1	1	0	0	0	0	7
GCA_048009885.2		7	Peru	Peru	Developing country	Swine	2024	Lung	0	0	0	0	0	0	0	0	0	0	0	0	0	0	0	0	0	0	0	0	0	0	0	0	0	0	0	0	0	0	0	0	0
GCA_048009995.2	7	2	Peru	Peru	Developing country	Swine	2022	Lung	0	0	0	0	0	0	0	0	0	0	0	0	0	0	0	0	0	0	0	0	0	0	0	0	0	0	0	0	0	0	0	0	0
GCA_048010005.2	6	12	Peru	Peru	Developing country	Swine	2022	Thoracic cavity	0	0	0	0	0	0	0	0	0	0	0	0	0	0	0	0	0	0	0	0	0	0	0	0	0	0	0	0	0	0	0	0	0
GCA_048010975.2		7	Peru	Peru	Developing country	Swine	2022	Thoracic cavity	0	0	0	0	0	0	0	0	0	0	0	0	0	0	0	0	0	0	0	0	0	0	0	0	0	0	0	0	0	0	0	0	0
GCA_048011945.2		7	Peru	Peru	Developing country	Swine	2022	Thoracic cavity	0	0	0	0	0	0	0	0	0	0	0	0	0	0	0	0	0	0	0	0	0	0	0	0	0	0	0	0	0	0	0	0	0
GCA_048551495.2	6	12	Peru	Peru	Developing country	Swine	2024	Heart	0	0	0	0	0	0	0	0	0	0	0	0	0	0	0	0	0	0	0	0	0	0	0	0	0	0	0	0	0	0	0	0	0
GCA_048551515.1		6	Peru	Peru	Developing country	Swine	2023	joint	0	0	0	0	0	0	0	0	0	0	0	1	0	0	0	0	0	0	0	0	0	0	0	0	0	0	0	0	1	0	0	0	2
GCA_048574535.1		4	China	China:Shandong	Developing country	Swine	2024	Lung	0	0	0	0	0	0	0	0	0	0	0	0	0	0	0	0	0	0	0	0	0	0	0	0	0	0	0	0	0	0	0	0	0
GCA_048848875.1		13	China	China:Shandong	Developing country	Swine	2023	Lung	0	0	0	0	0	0	0	1	0	1	1	1	0	0	0	0	0	1	0	0	0	0	0	0	0	0	1	1	0	0	0	0	7
GCA_048848885.1		13	China	China:Shandong	Developing country	Swine	2024	Lung	0	0	0	0	0	0	0	1	0	1	1	1	0	0	0	0	0	0	0	0	0	0	0	0	0	0	1	1	0	0	0	0	6
GCA_048848925.1		9	China	China:Shandong	Developing country	Swine	2023	Lung	0	0	0	0	0	0	0	1	0	1	1	1	0	0	0	0	0	0	0	0	0	0	0	0	0	0	1	1	0	0	0	0	6
GCA_048848945.1		13	China	China:Shandong	Developing country	Swine	2024	Lung	0	0	0	0	0	0	0	1	0	1	1	1	0	0	0	0	0	1	0	0	0	0	0	0	0	0	1	1	0	0	0	0	7
GCA_048848965.1		1	China	China:Shandong	Developing country	Swine	2023	Lung	0	0	0	0	0	0	0	1	0	1	1	0	0	0	0	0	0	0	0	0	0	0	0	0	0	0	1	0	0	0	0	0	4
GCA_048849115.1		7	China	China:Shandong	Developing country	Swine	2023	Lung	0	0	0	0	0	0	0	1	0	1	1	1	0	0	0	0	0	1	0	0	0	0	0	0	0	0	1	1	0	0	0	0	7
GCA_048849155.1		4	China	China:Shandong	Developing country	Swine	2024	Lung	0	0	0	0	0	0	0	1	0	1	1	1	0	0	0	0	0	1	0	0	0	0	0	0	0	0	1	1	0	0	0	0	7
GCA_048849165.1		4	China	China:Shandong	Developing country	Swine	2023	Lung	0	0	0	0	0	0	0	0	0	0	0	0	0	0	0	0	0	0	0	0	0	0	0	0	0	0	0	0	0	0	0	0	0
GCA_048851065.1		4	China	China:Shandong	Developing country	Swine	2024	Lung	0	0	0	0	0	0	0	1	0	1	1	1	0	0	0	0	0	1	0	0	0	0	0	0	0	0	1	1	0	0	0	0	7
GCA_048851085.1		9	China	China:Shandong	Developing country	Swine	2024	Lung	0	0	0	0	0	0	0	0	0	0	0	0	0	0	0	0	0	0	0	0	0	0	0	0	0	0	0	0	0	0	0	0	0
GCA_048851105.1		4	China	China:Shandong	Developing country	Swine	2024	Lung	0	0	0	0	0	0	0	1	0	1	1	1	0	0	0	0	0	1	0	0	0	0	0	0	0	0	1	1	0	0	0	0	7
GCA_048851125.1		1	China	China:Shandong	Developing country	Swine	2024	Lung	0	0	0	0	0	0	0	1	0	1	1	1	0	0	0	0	0	1	0	0	0	0	0	0	0	0	1	1	0	0	0	0	7
GCA_048851145.1		9	China	China:Shandong	Developing country	Swine	2024	Lung	0	0	0	0	0	0	0	0	0	0	0	0	0	0	0	0	0	0	0	0	0	0	0	0	0	0	0	0	0	0	0	0	0
GCA_048851265.1		1	China	China:Shandong	Developing country	Swine	2024	Lung	0	0	0	0	0	0	0	1	0	1	1	0	0	0	0	0	0	1	0	0	0	0	0	0	0	0	1	0	0	0	0	0	5
GCA_048851285.1		7	China	China:Shandong	Developing country	Swine	2024	Lung	0	0	0	0	0	0	0	1	0	1	1	1	0	0	0	0	0	1	0	0	0	0	0	0	0	0	1	1	0	0	0	0	7
GCA_048851305.1		9	China	China:Shandong	Developing country	Swine	2024	Lung	0	0	0	0	0	0	0	1	0	1	1	1	0	0	0	0	0	0	0	0	0	0	0	0	0	0	1	1	0	0	0	0	6
GCA_048851325.1		4	China	China:Shandong	Developing country	Swine	2024	Lung	0	0	0	0	0	0	0	0	0	0	0	0	0	0	0	0	0	0	0	0	0	0	0	0	0	0	0	0	0	0	0	0	0
GCA_048851345.1		4	China	China:Shandong	Developing country	Swine	2024	Lung	0	0	0	0	0	0	0	0	0	0	0	0	0	0	0	0	0	0	0	0	0	0	0	0	0	0	0	0	0	0	0	0	0
GCA_048851445.1		9	China	China:Shandong	Developing country	Swine	2024	Lung	0	0	0	0	0	0	0	0	0	0	0	0	0	0	0	0	0	0	0	0	0	0	0	0	0	0	0	0	0	0	0	0	0
GCA_048851455.1		9	China	China:Shandong	Developing country	Swine	2024	Lung	0	0	0	0	0	0	0	0	0	0	0	0	0	0	0	0	0	0	0	0	0	0	0	0	0	0	0	0	0	0	0	0	0
GCA_048851485.1		11	China	China:Shandong	Developing country	Swine	2024	Lung	0	0	0	0	0	0	0	0	0	0	0	0	0	0	0	0	0	1	1	0	0	0	0	0	0	0	0	0	0	0	0	0	2
GCA_048851505.1		11	China	China:Shandong	Developing country	Swine	2024	Lung	0	0	0	0	0	0	0	0	0	0	0	0	0	0	0	0	0	1	1	0	0	0	0	0	0	0	0	0	0	0	0	0	2
GCA_048851565.1		11	China	China:Shandong	Developing country	Swine	2024	Lung	0	0	0	0	0	0	0	0	0	0	0	0	0	0	0	0	0	1	1	0	0	0	0	0	0	0	0	0	0	0	0	0	2
GCA_048851645.1		13	China	China:Shandong	Developing country	Swine	2024	Lung	0	0	0	0	0	0	0	0	0	0	0	0	0	0	0	0	0	1	1	0	0	0	0	0	0	0	0	0	0	0	0	0	2
GCA_048851665.1		13	China	China:Shandong	Developing country	Swine	2024	Lung	0	0	0	0	0	0	0	0	0	0	0	0	0	0	0	0	0	0	1	0	0	0	0	0	0	0	0	0	0	0	0	0	1
GCA_048851685.1		4	China	China:Shandong	Developing country	Swine	2024	Lung	0	0	0	0	0	0	0	0	0	0	0	0	0	0	0	0	0	1	1	0	0	0	0	0	0	0	0	0	0	0	0	0	2
GCA_048852465.1		9	China	China:Shandong	Developing country	Swine	2024	Lung	0	0	0	0	0	0	0	0	0	0	0	0	0	0	0	0	0	0	0	0	0	0	0	0	0	0	0	0	0	0	0	0	0
GCA_048852505.1		13	China	China:Shandong	Developing country	Swine	2024	Lung	0	0	0	0	0	0	0	1	0	1	1	1	0	0	0	0	0	0	0	0	0	0	0	0	0	0	1	1	0	0	0	0	6
GCA_048922255.1		13	China	China:Shandong	Developing country	Swine	2023	Lung	0	0	0	0	0	0	0	1	0	1	1	1	0	0	0	0	0	1	0	0	0	0	0	0	0	0	1	1	0	0	0	0	7
GCA_048922275.1		1	China	China:Shandong	Developing country	Swine	2024	Lung	0	0	0	0	0	0	0	1	0	1	1	0	0	0	0	0	0	1	0	0	0	0	0	0	0	0	1	0	0	0	0	0	5
GCA_048922295.1		13	China	China:Shandong	Developing country	Swine	2024	Lung	0	0	0	0	0	0	0	1	0	1	1	1	0	0	0	0	0	1	0	0	0	0	0	0	0	0	1	1	0	0	0	0	7
GCA_049339365.1		9	China	China:Shandong	Developing country	Swine	2023	Lung	0	0	0	0	0	0	0	1	0	1	1	1	0	0	0	0	0	1	0	0	0	0	0	0	0	0	1	1	0	0	0	0	7
GCA_049364695.1		15	Russia	Russia	Developing country	Swine	2024	Trachea	0	0	0	0	0	0	0	1	0	1	1	1	0	0	0	0	0	0	0	0	0	1	1	0	0	0	1	1	0	0	0	0	8
GCA_900450925.1		4	Unknown	Unknown	Unknown	Unknown	1934	Unknown	0	0	0	0	0	0	0	0	0	0	0	0	0	0	0	0	0	0	0	0	0	0	0	0	0	0	0	0	0	0	0	0	0
GCA_965136185.1		4	Unknown	Unknown	Unknown	Unknown	Unknown	Unknown	0	0	0	0	0	0	0	0	0	0	0	0	0	0	0	0	0	0	0	0	0	0	0	0	0	0	0	0	0	0	0	0	0
SAMEA1316387		14	USA	USA	Developed country	Swine	1992	Other	0	0	0	0	0	0	0	0	0	0	0	0	0	0	0	0	0	0	0	0	0	0	0	0	0	0	0	0	0	0	0	0	0
SAMEA1316419		11	Germany	Germany	Developed country	Swine	1992	Unknown	0	0	0	0	0	0	0	0	0	0	0	0	0	0	0	0	0	0	0	0	0	0	0	0	0	0	0	0	0	0	0	0	0
SAMEA1316454		15	USA	USA	Developed country	Swine	1992	Trachea	0	0	0	0	0	0	0	0	0	0	0	0	0	0	0	0	0	0	0	0	0	0	0	0	0	0	0	0	0	0	0	0	0
SAMEA1530115		3	Japan	Japan	Developed country	Swine	1992	Other	0	0	0	0	0	0	0	0	0	0	0	0	0	0	0	0	0	0	0	0	0	0	0	0	0	0	0	0	0	0	0	0	0
SAMEA1530116		4	Japan	Japan	Developed country	Swine	1992	Other	0	0	0	0	0	0	0	0	0	0	0	0	0	0	0	0	0	0	0	0	0	0	0	0	0	0	0	0	0	0	0	0	0
SAMEA1530117	3	5	Japan	Japan	Developed country	Swine	1986	Lung	0	0	0	0	0	0	0	0	0	0	0	0	0	0	0	0	0	0	0	0	0	0	0	0	0	0	0	0	0	0	0	0	0
SAMEA1530121	3	2	Japan	Japan	Developed country	Swine	1992	Other	0	0	0	0	0	0	0	0	0	0	0	0	0	0	0	0	0	0	0	0	0	0	0	0	0	0	0	0	0	0	0	0	0
SAMEA1530150		8	Sweden	Sweden	Developed country	Swine	1992	Unknown	0	0	0	0	0	0	0	0	0	0	0	0	0	0	0	0	0	0	0	0	0	0	0	0	0	0	0	0	0	0	0	0	0
SAMEA1530156		6	Unknown	Unknown	Unknown	Unknown	Unknown	Unknown	0	0	0	0	0	0	0	0	0	0	0	0	0	0	0	0	0	0	0	0	0	0	0	0	0	0	0	0	0	0	0	0	0
SAMEA1530159		7	Sweden	Sweden	Developed country	Swine	1992	Unknown	0	0	0	0	0	0	0	0	0	0	0	0	0	0	0	0	0	0	0	0	0	0	0	0	0	0	0	0	0	0	0	0	0
SAMEA1530195		10	Japan	Japan	Developed country	Swine	1992	Unknown	0	0	0	0	0	0	0	0	0	0	0	0	0	0	0	0	0	0	0	0	0	0	0	0	0	0	0	0	0	0	0	0	0
SAMEA1530196		9	Germany	Germany	Developed country	Swine	1992	Unknown	0	0	0	0	0	0	0	0	0	0	0	0	0	0	0	0	0	0	0	0	0	0	0	0	0	0	0	0	0	0	0	0	0
SAMEA1530201		13	USA	USA	Developed country	Swine	1992	Unknown	0	0	0	0	0	0	0	0	0	0	0	0	0	0	0	0	0	0	0	0	0	0	0	0	0	0	0	0	0	0	0	0	0
SAMEA1530202	4	12	Germany	Germany	Developed country	Swine	1992	Trachea	0	0	0	0	0	0	0	0	0	0	0	0	0	0	0	0	0	0	0	0	0	0	0	0	0	0	0	0	0	0	0	0	0
SAMEA1682488		1	Unknown	Unknown	Unknown	Swine	1992	Other	0	0	0	0	0	0	0	0	0	0	0	0	0	0	0	0	0	0	0	0	0	0	0	0	0	0	0	0	0	0	0	0	0

## Sheet: Supplemental data S3
Strain ID	Clade	Serovar_msmX	Country	Country_include_province	Country_type	Host	Year	Isolation_source	flgE	flgF	flgH	fliA	fliL	gmhA/lpcA	kdsA	mbtH-like	wcbS	capD	cdtA	cdtB	cdtC	cirA	espP1	espP2	fimB	fumC	fur	hsdR	hsdS	htrA	lpxL	lpxM	lsgB	malQ	nanH	napA	nhaC	oapA	ompP1	ompP2	ompP5	opsX	palA	pilA	pilB	pilC	pilD	potD	ptsH
10		7	China	China:Hubei	Developing country	Swine	2022	Lung	0	0	0	0	0	1	1	0	0	1	1	0	1	0	0	0	0	1	1	1	0	1	1	1	0	1	1	1	0	1	1	1	1	1	1	1	1	1	1	1	1
102		11	China	China:Hebei	Developing country	Swine	2024	Lung	0	0	0	0	0	1	1	0	0	1	1	1	1	0	0	0	0	1	1	1	0	1	1	1	0	1	1	1	0	1	1	1	1	1	1	1	1	1	1	1	1
104		Unknown	China	China:Hubei	Developing country	Swine	2023	Lung	0	0	0	0	0	0	1	0	0	0	1	0	1	0	0	0	0	1	1	0	0	1	1	1	0	1	1	1	0	1	1	1	1	1	1	1	1	1	1	1	1
106	1	5	China	China:Hubei	Developing country	Swine	2023	Lung	0	0	0	0	0	1	1	0	0	1	1	0	1	1	1	1	1	1	1	1	0	1	1	1	1	1	1	1	1	1	1	1	1	1	1	1	1	1	1	1	1
108		13	China	China:Jiangxi	Developing country	Swine	2022	Trachea	0	0	0	0	0	1	1	0	0	1	1	0	1	0	0	0	0	1	1	1	0	1	1	1	0	1	1	1	0	1	1	1	1	1	1	1	1	1	1	1	1
109	1	5	China	China:Jiangxi	Developing country	Swine	2021	Lung	1	0	0	0	0	1	1	0	0	1	1	0	1	1	1	1	1	1	1	1	0	1	1	1	1	1	1	1	1	1	1	1	1	1	1	1	1	1	1	1	1
11		1	China	China:Inner Mongolia	Developing country	Swine	2022	Lung	0	0	0	0	0	1	1	0	0	1	1	0	1	0	0	0	0	1	1	1	0	1	1	1	0	1	1	1	0	1	1	1	1	1	1	1	1	1	1	1	1
110	1	12	China	China:Shaanxi	Developing country	Swine	2022	Lung	0	0	0	0	0	1	1	0	0	1	0	0	1	1	1	1	1	1	1	1	0	1	1	1	1	1	1	1	1	1	1	1	1	1	1	1	1	1	1	1	1
111	1	5	China	China:Guangdong	Developing country	Swine	2024	Joint	0	0	0	0	0	1	1	0	0	1	1	0	1	1	1	1	1	1	1	1	0	1	1	1	1	1	1	1	1	1	1	1	1	1	1	1	1	1	1	1	1
113		4	China	China:Guangdong	Developing country	Swine	2020	Lung	0	0	0	0	0	1	1	0	0	0	0	1	1	1	0	0	1	1	1	1	0	1	1	1	0	1	1	1	1	1	1	1	1	1	1	1	1	1	1	1	1
114		4	China	China:Shanxi	Developing country	Swine	2022	Lung	0	0	0	0	0	1	1	0	0	0	0	0	1	1	1	1	1	1	1	1	0	1	1	1	0	1	1	1	1	1	1	1	1	1	1	1	1	1	1	1	1
116	2	5	China	China:Hubei	Developing country	Swine	2022	Lung	0	0	0	0	0	1	1	0	0	1	1	1	1	1	0	0	1	1	1	1	0	1	1	1	1	1	1	1	1	1	1	1	1	1	1	1	1	1	1	1	1
117	2	12	China	China:Hubei	Developing country	Swine	2022	Lung	0	0	0	0	0	1	1	0	0	1	1	1	1	1	0	0	1	1	1	1	0	1	1	1	1	1	1	1	1	1	1	1	1	1	1	1	1	1	1	1	1
118	1	12	China	China:Jiangxi	Developing country	Swine	2022	Lung	0	0	0	0	0	1	1	0	0	1	0	0	1	1	1	1	1	1	1	1	0	1	1	1	1	1	1	1	1	1	1	1	1	1	1	1	1	1	1	1	1
119	3	5	China	China:Gansu	Developing country	Swine	2022	Lung	0	0	0	0	0	1	1	0	0	1	1	1	1	1	0	0	1	1	1	1	0	1	1	1	1	1	1	1	1	1	1	1	1	1	1	1	1	1	1	1	1
120		11	China	China:Guangdong	Developing country	Swine	2022	Lung	0	0	0	0	0	1	0	0	0	1	0	1	0	0	0	0	0	1	1	1	0	1	1	1	0	1	1	1	0	1	1	1	1	1	1	1	1	1	1	1	1
123		11	China	China:Hunan	Developing country	Swine	2023	Lung	0	0	0	0	0	1	0	0	0	1	0	1	0	0	0	0	0	1	1	1	0	1	1	1	0	1	1	1	0	1	1	1	1	1	1	1	1	1	1	1	1
124		4	China	China:Henan	Developing country	Swine	2022	Lung	0	0	0	0	0	1	1	0	0	0	0	0	1	1	1	1	1	1	1	1	0	1	1	1	0	1	1	1	1	1	1	1	1	1	1	1	1	1	1	1	1
125		4	China	China:Guangxi	Developing country	Swine	2022	Lung	0	0	0	0	0	1	1	0	0	0	0	1	1	1	0	0	1	1	1	1	0	1	1	1	0	1	1	1	1	1	1	1	1	1	1	1	1	1	1	1	1
127		4	China	China:Jiangxi	Developing country	Swine	2022	Lung	0	0	0	0	0	1	1	0	0	0	1	1	1	1	0	0	1	1	1	1	0	1	1	1	0	1	1	1	1	1	1	1	1	1	1	1	1	1	1	1	1
128	1	5	China	China:Jiangxi	Developing country	Swine	2022	Lung	0	0	0	0	0	1	1	0	0	1	1	0	1	1	1	1	1	1	1	1	0	1	1	1	1	1	1	1	1	1	1	1	1	1	1	1	1	1	1	1	1
131	1	5	China	China:Guangdong	Developing country	Swine	2024	Lung	0	0	0	0	0	1	1	0	0	1	1	0	1	1	1	1	1	1	1	1	0	1	1	1	1	1	1	1	1	1	1	1	1	1	1	1	1	1	1	1	1
132		7	China	China:Shaanxi	Developing country	Swine	2022	Lung	0	0	0	0	0	1	1	0	0	1	1	0	1	0	0	0	0	1	1	1	0	1	1	1	0	1	1	1	0	1	1	1	1	1	1	1	1	1	1	1	1
133		11	China	China:Yunnan	Developing country	Swine	2022	Lung	0	0	0	0	0	1	1	0	0	1	1	1	1	0	0	0	0	1	1	1	0	1	1	1	0	1	1	1	0	1	1	1	1	1	1	1	1	1	1	1	1
134		13	China	China:Hubei	Developing country	Swine	2022	Lung	0	0	0	0	0	1	1	0	0	1	1	0	1	0	0	0	0	1	1	1	0	1	1	1	0	1	1	1	0	1	1	1	1	1	1	1	1	1	1	1	1
135		4	China	China:Guangdong	Developing country	Swine	2022	Lung	0	0	0	0	0	1	1	0	0	0	1	1	1	1	1	1	1	1	1	1	0	1	1	1	0	1	1	1	1	1	1	1	1	1	1	1	1	1	1	1	1
137		4	China	China:Guangdong	Developing country	Swine	2022	Lung	0	0	0	0	0	1	1	0	0	0	1	1	1	1	0	0	1	1	1	1	0	1	1	1	0	1	1	1	1	1	1	1	1	1	1	1	1	1	1	1	1
138		11	China	China:Gansu	Developing country	Swine	2023	Lung	0	0	0	0	0	1	1	0	0	1	1	1	1	0	0	0	0	1	1	1	0	1	1	1	0	1	1	1	0	1	1	1	1	1	1	1	1	1	1	1	1
139	1	5	China	China:Jiangxi	Developing country	Swine	2021	Lung	0	0	0	0	0	1	1	0	0	1	1	0	1	1	1	1	1	1	1	1	0	1	1	1	1	1	1	1	1	1	1	1	1	1	1	1	1	1	1	1	1
142	1	5	China	China:Jiangxi	Developing country	Swine	2022	Lung	0	0	0	0	0	1	1	0	0	1	1	0	1	1	1	1	1	1	1	1	0	1	1	1	1	1	1	1	1	1	1	1	1	1	1	1	1	1	1	1	1
143	1	12	China	China:Gansu	Developing country	Swine	2021	Lung	0	0	0	0	0	1	1	0	0	1	1	1	1	1	0	0	1	1	1	1	0	1	1	1	1	1	1	1	1	1	1	1	1	1	1	1	1	1	1	1	1
144		14	China	China:Jiangxi	Developing country	Swine	2022	Lung	0	0	0	0	0	1	1	0	0	1	1	1	1	1	1	1	1	1	1	1	0	1	1	1	0	1	1	1	1	1	1	1	1	1	1	1	1	1	1	1	1
145		4	China	China:Jiangxi	Developing country	Swine	2022	Lung	0	0	0	0	0	1	1	0	0	0	1	1	1	0	0	0	0	1	1	1	0	1	1	1	0	1	1	1	0	1	1	1	1	1	1	1	1	1	1	1	1
146		14	China	China:Jiangxi	Developing country	Swine	2022	Lung	0	0	0	0	0	1	1	0	0	1	1	1	1	1	1	1	1	1	1	1	0	1	1	1	0	1	1	1	1	1	1	1	1	1	1	1	1	1	1	1	1
147		11	China	China:Zhejiang	Developing country	Swine	2025	Lung	0	0	0	0	0	1	1	0	0	1	1	1	1	0	0	0	0	1	1	1	0	1	1	1	0	1	1	1	0	1	1	1	1	1	1	1	1	1	1	1	1
148		4	China	China:Guangdong	Developing country	Swine	2023	Lung	0	0	0	0	0	1	1	0	0	0	0	1	1	0	0	1	0	1	1	1	0	1	1	1	0	1	1	1	0	1	1	0	1	1	1	1	1	1	1	1	1
149		4	China	China:Jiangxi	Developing country	Swine	2022	Lung	0	0	0	0	0	1	1	0	0	0	1	1	1	1	0	0	1	1	1	1	0	1	1	1	0	1	1	1	1	1	1	1	1	1	1	1	1	1	1	1	1
15		Unknown	China	China:Hubei	Developing country	Swine	2023	Lung	0	0	0	0	0	1	1	0	0	0	1	0	0	0	0	0	0	1	1	1	0	1	1	1	0	1	1	1	0	1	1	1	1	1	1	1	1	1	1	1	1
150	1	2	China	China:Hubei	Developing country	Swine	2020	Lung	0	0	0	0	0	1	1	0	0	1	1	0	1	0	0	0	0	1	1	1	0	1	1	1	0	1	1	1	0	1	1	1	1	1	1	1	1	1	1	1	1
152		11	China	China:Hubei	Developing country	Swine	2022	Lung	0	0	0	0	0	1	0	0	0	1	0	1	0	0	0	0	0	1	1	1	0	1	1	1	0	1	1	1	0	1	1	1	1	1	1	1	1	1	1	1	1
153		4	China	China:Jiangxi	Developing country	Swine	2022	Lung	0	0	0	0	0	1	1	0	0	0	1	1	1	1	0	0	1	1	1	1	0	1	1	1	0	1	1	1	1	1	1	1	1	1	1	1	1	1	1	1	1
154		4	China	China:Sichuan	Developing country	Swine	2022	Lung	0	0	0	0	0	1	1	0	0	0	0	1	1	1	0	0	1	1	1	1	0	1	1	1	0	1	1	1	1	1	1	1	1	1	1	1	1	1	1	1	1
155	4	5	China	China:Fujian	Developing country	Swine	2022	Lung	0	0	0	0	0	1	1	0	0	1	1	1	1	1	0	0	1	1	1	1	0	1	1	1	1	1	1	1	1	1	1	1	1	1	1	1	1	1	1	1	1
156	1	12	China	China:Guangdong	Developing country	Swine	2022	Lung	0	0	0	0	0	1	1	0	0	1	1	1	1	1	1	1	1	1	1	1	0	1	1	1	1	1	0	1	1	1	1	1	1	1	1	1	1	1	1	1	1
157	2	2	China	China:Sichuan	Developing country	Swine	2022	Lung	0	0	0	0	0	1	1	0	0	1	1	1	1	0	1	1	0	1	1	1	0	1	1	1	0	1	1	1	0	1	1	1	1	1	1	1	1	1	1	1	1
159		4	China	China:Hebei	Developing country	Swine	2022	Lung	0	0	0	0	0	1	1	0	0	0	1	1	1	1	1	1	1	1	1	1	0	1	1	1	0	1	1	1	1	1	1	1	1	1	1	1	1	1	1	1	1
16		7	China	China:Hebei	Developing country	Swine	2022	Lung	0	0	0	0	0	1	1	0	0	1	1	0	1	0	0	0	0	1	1	1	0	1	1	1	0	1	1	1	0	1	1	1	1	1	1	1	1	1	1	1	1
160	3	5	China	China:Hunan	Developing country	Swine	2023	Lung	0	0	0	0	0	1	1	0	0	1	1	1	1	1	0	0	1	1	1	1	0	1	1	1	1	1	1	1	1	1	1	1	1	1	1	1	1	1	1	1	1
18		11	China	China:Sichuan	Developing country	Swine	2022	Lung	0	0	0	0	0	1	0	0	0	1	0	1	0	0	0	0	0	1	1	1	0	1	1	1	0	1	1	1	0	1	1	1	1	1	1	1	1	1	1	1	1
2	1	5	China	China:Shaanxi	Developing country	Swine	2022	Lung	0	0	0	0	0	1	1	0	0	1	1	0	1	1	1	1	1	1	1	1	0	1	1	1	1	1	1	1	1	1	1	1	1	1	1	1	1	1	1	1	1
20	1	12	China	China:Guangdong	Developing country	Swine	2022	Lung	0	0	0	0	0	1	1	0	0	1	1	1	1	1	0	0	1	1	1	1	0	1	1	1	1	1	1	1	1	1	1	1	1	1	1	1	1	1	1	1	1
21		1	China	China:Guangxi	Developing country	Swine	2023	Lung	0	0	0	0	0	1	1	0	0	1	1	0	1	0	0	0	0	1	1	1	0	1	1	1	0	1	1	1	0	1	1	1	1	1	1	1	1	1	1	1	1
23		14	China	China:Hunan	Developing country	Swine	2024	Lung	0	0	0	0	0	1	1	0	0	1	0	1	1	1	1	1	1	1	1	1	0	1	1	1	0	1	1	1	1	1	1	1	1	1	1	1	1	1	1	1	1
24		Unknown	China	China:Hubei	Developing country	Swine	2023	Lung	0	0	0	0	0	0	0	0	0	0	0	0	0	0	0	0	0	0	0	0	0	0	0	0	0	0	0	0	0	0	0	0	0	0	0	0	0	0	0	0	0
25	4	5	China	China:Hubei	Developing country	Swine	2023	Lung	0	0	0	0	0	1	1	0	0	1	1	1	1	1	0	0	1	1	1	1	0	1	1	1	1	1	1	1	1	1	1	1	1	1	1	1	1	1	1	1	1
28		4	China	China:Guangdong	Developing country	Swine	2023	Lung	0	0	0	0	0	1	1	0	0	0	1	1	1	0	0	0	0	1	1	1	0	1	1	1	0	1	1	1	0	1	1	1	1	1	1	1	1	1	1	1	1
29		Unknown	China	China:Hubei	Developing country	Swine	2022	Lung	0	0	0	0	0	1	1	0	0	0	1	1	1	0	0	0	0	1	1	1	0	1	1	1	0	1	1	1	0	1	1	1	1	1	1	1	1	1	1	1	1
3		7	China	China:Hunan	Developing country	Swine	2023	Lung	0	0	0	0	0	1	1	0	0	1	0	1	1	0	0	0	0	1	1	1	0	1	1	1	0	1	1	1	0	1	1	1	1	1	1	1	1	1	1	1	1
30	2	2	China	China:Jiangxi	Developing country	Swine	2022	Lung	0	0	0	0	0	1	1	0	0	1	1	1	1	0	0	0	0	1	1	1	0	1	1	1	0	1	1	1	0	1	1	0	1	1	1	1	1	1	1	1	1
31	1	2	China	China:Henan	Developing country	Swine	2022	Lung	0	0	0	0	0	1	1	0	0	1	1	0	1	0	0	0	0	1	1	1	0	1	1	1	0	1	1	1	0	1	1	1	1	1	1	1	1	1	1	1	1
32	3	12	China	China:Guangdong	Developing country	Swine	2023	Lung	0	0	0	0	0	1	1	0	0	1	1	1	1	1	1	1	1	1	1	1	0	1	1	1	1	1	1	1	1	1	1	1	1	1	1	1	1	1	1	1	1
34		15	China	China:Jiangxi	Developing country	Swine	2022	Lung	0	0	0	0	0	1	1	0	0	1	0	0	0	0	0	0	0	1	1	1	0	1	1	1	0	1	1	1	0	1	1	1	1	1	1	1	1	1	1	1	1
35		4	China	China:Guangdong	Developing country	Swine	2022	Lung	0	0	0	0	0	1	1	0	0	0	1	1	1	1	1	1	1	1	1	1	0	1	1	1	0	1	1	1	1	1	1	1	1	1	1	1	1	1	1	1	1
36	2	2	China	China:Hubei	Developing country	Swine	2023	Lung	0	0	0	0	0	1	1	0	0	1	0	1	1	0	1	1	0	1	1	1	0	1	1	1	0	1	1	1	0	1	1	1	1	1	1	1	1	1	1	1	1
38		11	China	China:Jiangxi	Developing country	Swine	2021	Lung	0	0	0	0	0	1	1	0	0	1	1	1	1	0	0	0	0	1	1	1	0	1	1	1	0	1	1	1	0	1	1	1	1	1	1	1	1	1	1	1	1
4	2	2	China	China:Jiangxi	Developing country	Swine	2022	Lung	0	0	0	0	0	1	1	0	0	1	1	1	1	0	0	0	0	1	1	1	0	1	1	1	0	1	1	1	0	1	1	0	1	1	1	1	1	1	1	1	1
40	2	5	China	China:Zhejiang	Developing country	Swine	2024	Lung	0	0	0	0	0	1	1	0	0	1	1	1	1	1	1	1	1	1	1	1	0	1	1	1	1	1	1	1	1	1	1	1	1	1	1	1	1	1	1	1	1
42		13	China	China:Hubei	Developing country	Swine	2023	Lung	0	0	0	0	0	1	1	0	0	1	1	1	1	0	0	0	1	1	1	1	0	1	1	1	0	1	1	1	1	1	1	1	1	1	1	1	1	1	1	1	1
44		7	China	China:Hubei	Developing country	Swine	2022	Lung	0	0	0	0	0	1	1	0	0	1	1	0	1	0	0	0	0	1	1	1	0	1	1	1	0	1	0	1	0	1	1	1	1	1	1	1	1	1	1	1	1
47	3	5	China	China:Zhejiang	Developing country	Swine	2024	Joint	0	0	0	0	0	1	1	0	0	1	1	1	1	1	0	0	1	1	1	1	0	1	1	1	1	1	1	1	1	1	1	1	1	1	1	1	1	1	1	1	1
48		Unknown	China	China:Guangdong	Developing country	Swine	2023	Lung	0	0	0	0	0	1	1	0	0	1	1	0	1	0	0	0	0	1	1	1	0	1	1	1	0	1	1	1	0	1	1	1	1	1	1	1	1	1	1	1	1
49	3	12	China	China:Guangdong	Developing country	Swine	2022	Lung	0	0	0	0	0	1	1	0	0	1	1	1	1	1	1	1	1	1	1	1	0	1	1	1	1	1	1	1	1	1	1	1	1	1	1	1	1	1	1	1	1
50		4	China	China:Hainan	Developing country	Swine	2024	Lung	0	0	0	0	0	1	1	0	0	0	0	0	1	1	0	0	1	1	1	1	0	1	1	1	0	1	1	1	1	1	1	1	1	1	1	1	1	1	1	1	1
51	2	12	China	China:Hubei	Developing country	Swine	2022	Lung	0	0	0	0	0	1	1	0	0	1	1	0	0	1	0	0	1	1	1	1	0	1	1	1	1	1	1	1	1	1	1	1	1	1	1	1	1	1	1	1	1
53		14	China	China:Gansu	Developing country	Swine	2022	Lung	0	0	0	0	0	1	1	0	0	1	1	1	1	1	0	0	1	1	1	1	1	1	1	1	0	1	1	1	1	1	1	1	1	1	1	1	1	1	1	1	1
55		9	China	China:Hunan	Developing country	Swine	2024	Lung	0	0	0	0	0	1	1	0	0	1	1	1	0	0	0	0	0	1	1	0	0	1	1	1	0	1	1	1	0	1	1	1	1	1	1	1	1	1	1	1	1
57		4	China	China:Hebei	Developing country	Swine	2022	Trachea	0	0	0	0	0	1	1	0	0	0	1	0	1	1	0	0	1	1	1	1	0	1	1	1	0	1	1	1	1	1	1	1	1	1	1	1	1	1	1	1	1
58		4	China	China:Jiangxi	Developing country	Swine	2022	Lung	0	0	0	0	0	1	1	0	0	0	0	0	1	1	0	0	1	1	1	1	0	1	1	1	0	1	1	1	1	1	1	1	1	1	1	1	1	1	1	1	1
6	1	5	China	China:Hubei	Developing country	Swine	2023	Lung	0	0	0	0	0	1	1	0	0	1	0	1	1	1	1	1	1	1	1	1	0	1	1	1	1	1	1	1	1	1	1	1	1	1	1	1	1	1	1	1	1
62		4	China	China:Zhejiang	Developing country	Swine	2022	Lung	0	0	0	0	0	1	1	0	0	0	1	1	1	1	0	0	1	1	1	1	0	1	1	1	0	1	1	1	1	1	1	1	1	1	1	1	1	1	1	1	1
63		11	China	China:Guangdong	Developing country	Swine	2021	Lung	0	0	0	0	0	1	1	0	0	1	1	1	1	0	0	0	0	1	1	1	0	1	1	1	0	1	1	1	0	1	1	1	1	1	1	1	1	1	1	1	1
64		13	China	China:Guangdong	Developing country	Swine	2022	Lung	0	0	0	0	0	1	1	0	0	1	1	1	1	0	0	0	0	1	1	1	0	1	1	1	0	1	1	1	0	1	1	1	1	1	1	1	1	1	1	1	1
65	2	5	China	China:Jiangxi	Developing country	Swine	2022	Lung	0	0	0	0	0	1	1	0	0	1	1	1	1	1	1	1	1	1	1	1	0	1	1	1	1	1	1	1	1	1	1	1	1	1	1	1	1	1	1	1	1
66	1	12	China	China:Hubei	Developing country	Swine	2022	Lung	0	0	0	0	0	1	1	0	0	1	0	1	1	1	0	0	1	1	1	1	0	1	1	1	1	1	1	1	1	1	1	1	1	1	1	1	1	1	1	1	1
67	2	12	China	China:Jiangsu	Developing country	Swine	2022	Lung	0	0	0	0	0	1	1	0	0	1	1	1	1	1	0	0	1	1	1	1	0	1	1	1	1	1	1	1	1	1	1	1	1	1	1	1	1	1	1	1	1
69		4	China	China:Jiangxi	Developing country	Swine	2022	Lung	0	0	0	0	0	1	1	0	0	0	1	1	1	1	0	0	1	1	1	1	0	1	1	1	0	1	1	1	1	1	1	1	1	1	1	1	1	1	1	1	1
7	1	5	China	China:Hubei	Developing country	Swine	2023	Lung	0	0	0	0	0	1	1	0	0	1	0	1	1	1	1	1	1	1	1	1	0	1	1	1	1	1	1	1	1	1	1	1	1	1	1	1	1	1	1	1	1
70		4	China	China:Hebei	Developing country	Swine	2022	Lung	0	0	0	0	0	1	1	0	0	0	1	1	1	1	0	0	1	1	1	1	0	1	1	1	0	1	1	1	1	1	1	1	1	1	1	1	1	1	1	1	1
72		4	China	China:Guangdong	Developing country	Swine	2022	Lung	0	0	0	0	0	1	1	0	0	0	1	1	1	1	1	1	1	1	1	1	0	1	1	1	0	1	1	1	1	1	1	1	1	1	1	1	1	1	1	1	1
73		10	China	China:Jiangxi	Developing country	Swine	2024	Lung	0	0	0	0	0	1	1	0	0	1	0	1	1	0	0	0	0	1	1	0	0	1	1	1	0	1	1	1	0	1	1	1	1	1	1	1	1	1	1	1	1
75		13	China	China:Guangdong	Developing country	Swine	2022	Lung	0	0	0	0	0	1	1	0	0	1	1	1	1	0	0	0	0	1	1	1	0	1	1	1	0	1	1	1	0	1	1	1	1	1	1	1	1	1	1	1	1
79		7	China	China:Hubei	Developing country	Swine	2020	Lung	0	0	0	0	0	1	1	0	0	1	1	0	1	0	0	0	0	1	1	1	0	1	1	1	0	1	1	1	0	1	1	1	1	1	1	1	1	1	1	1	1
8		13	China	China:Hubei	Developing country	Swine	2021	Lung	0	0	0	0	0	1	1	0	0	1	1	0	1	0	0	0	1	1	1	1	0	1	1	1	0	1	1	1	1	1	1	1	1	1	1	1	1	1	1	1	1
81	4	5	China	China:Jiangxi	Developing country	Swine	2024	Lung	0	0	0	0	0	1	1	0	0	1	1	0	1	0	1	1	1	1	1	1	0	1	1	1	1	1	1	1	1	1	1	1	1	1	1	1	1	1	1	1	1
84	4	5	China	China:Hubei	Developing country	Swine	2022	Trachea	0	0	0	0	0	1	1	0	0	1	1	1	1	1	0	0	0	1	1	1	0	1	1	1	1	1	1	1	1	1	1	1	1	1	1	1	1	1	1	1	1
86	1	12	China	China:Xinjiang	Developing country	Swine	2024	Lung	0	0	0	0	0	1	1	0	0	1	0	1	1	1	0	0	1	1	1	1	0	1	1	1	1	1	1	1	1	1	1	1	1	1	1	1	1	1	1	1	1
87		7	China	China:Sichuan	Developing country	Swine	2022	Lung	0	0	0	0	0	1	1	0	0	1	0	0	1	0	0	0	0	1	1	1	0	1	1	1	0	1	1	1	0	1	1	1	1	1	1	1	1	1	1	1	1
89	1	5	China	China:Shaanxi	Developing country	Swine	2022	Lung	0	0	0	0	0	1	1	0	0	1	1	0	1	1	1	1	1	1	1	1	0	1	1	1	1	1	1	1	1	1	1	1	1	1	1	1	1	1	1	1	1
95	1	5	China	China:Guangdong	Developing country	Swine	2024	Lung	0	0	0	0	0	1	1	0	0	1	0	1	1	1	1	1	1	1	1	1	0	1	1	1	1	1	1	1	1	1	1	1	1	1	1	1	1	1	1	1	1
96		7	China	China:Hubei	Developing country	Swine	2024	Lung	0	0	0	0	0	1	1	0	0	1	0	0	1	0	0	0	0	1	1	1	0	1	1	1	0	1	1	1	0	1	1	1	1	1	1	1	1	1	1	1	1
98	1	5	China	China:Guangdong	Developing country	Swine	2023	Lung	0	0	0	0	0	1	1	0	0	1	1	0	1	1	1	1	1	1	1	1	0	1	1	1	1	1	1	1	1	1	1	1	1	1	1	1	1	1	1	1	1
99		4	China	China:Sichuan	Developing country	Swine	2022	Lung	0	0	0	0	0	1	1	0	0	0	0	1	1	1	1	1	1	1	1	1	0	1	1	1	0	1	1	1	1	1	1	1	1	1	1	1	1	1	1	1	1
GCA_000021885.1	1	5	China	China	Developing country	Swine	Unknown	Unknown	0	0	0	0	0	1	1	0	0	1	1	1	1	1	1	1	1	1	1	1	1	1	1	1	1	1	1	1	1	1	1	1	1	1	1	1	1	1	1	1	1
GCA_000172375.2		Unknown	USA	USA	Developed country	Swine	Unknown	Lung	0	0	0	0	0	1	0	0	0	1	1	1	1	1	0	0	0	1	1	1	0	1	1	0	1	1	1	0	0	1	0	1	1	0	1	0	0	0	0	1	1
GCA_000439395.1	4	12	Unknown	Unknown	Unknown	Unknown	Unknown	Unknown	0	0	0	0	0	1	1	0	0	1	1	1	1	1	1	1	1	1	1	1	0	1	1	1	1	1	1	1	1	1	1	1	1	1	1	1	1	1	1	1	1
GCA_000444545.1	3	5	Japan	Japan	Developed country	Swine	1986	Lung	0	0	0	0	0	1	1	0	0	1	1	1	1	1	1	1	1	1	1	1	0	1	1	1	1	1	1	1	0	1	1	1	1	1	1	1	1	1	1	1	1
GCA_000444565.1		3	Japan	Japan	Developed country	Swine	1986	Nose	0	0	0	0	0	1	1	0	0	0	1	1	1	0	0	0	0	1	1	0	0	1	0	1	0	1	0	1	0	1	1	0	1	1	1	0	0	1	0	1	1
GCA_000444585.1		13	USA	USA	Developed country	Swine	Unknown	Joint	0	0	0	0	0	1	1	0	0	0	1	1	1	0	0	0	0	1	1	0	0	1	1	0	0	1	0	0	0	1	0	1	1	1	1	1	1	1	1	1	0
GCA_000444605.1		1	USA	USA	Developed country	Swine	Unknown	Lung	0	0	0	0	0	1	1	0	0	1	1	1	1	0	0	0	0	1	1	1	0	1	1	0	0	1	0	1	0	1	1	1	1	1	1	1	1	1	1	1	1
GCA_000444625.1		15	USA	USA	Developed country	Swine	1992	Lung	0	0	0	0	0	1	1	0	0	1	1	1	1	1	1	0	0	1	1	1	0	1	1	0	0	1	1	1	1	1	1	1	1	1	1	0	0	0	0	1	1
GCA_000444645.1		11	Germany	Germany	Developed country	Swine	1992	Trachea	0	0	0	0	0	1	0	0	0	1	1	1	1	0	0	0	0	0	1	1	0	0	1	1	0	1	0	1	0	1	1	0	1	1	1	0	0	0	1	1	1
GCA_000444665.1		9	Sweden	Sweden	Developed country	Swine	1992	Unknown	0	0	0	0	0	1	1	0	0	1	1	1	1	0	0	0	0	0	1	1	0	0	1	1	0	1	0	1	0	1	1	1	1	1	1	1	1	1	1	1	1
GCA_000444685.1		7	Switzerland	Switzerland	Developed country	Swine	1992	Nose	0	0	0	0	0	1	0	0	0	1	1	1	1	0	0	0	0	0	1	1	0	0	1	0	0	1	0	1	0	1	1	1	0	1	1	0	1	1	1	0	0
GCA_000444705.1		Unknown	Japan	Japan	Developed country	Swine	1986	Nose	0	0	0	0	0	1	0	0	0	1	1	0	0	0	0	0	0	1	1	0	0	1	1	0	0	1	0	1	0	0	1	0	1	0	1	0	0	0	0	1	1
GCA_000478405.1		4	China	China	Developing country	Swine	Unknown	Unknown	0	0	0	0	0	1	1	0	0	0	0	1	0	1	0	0	1	1	1	1	0	1	1	1	0	1	1	1	1	1	1	1	1	1	1	1	1	1	1	1	1
GCA_000558945.1		13	USA	USA	Developed country	Unknown	Unknown	Unknown	0	0	0	0	0	1	1	0	0	1	1	1	1	1	1	1	1	1	1	1	0	1	1	1	0	1	1	1	1	1	1	1	1	1	1	1	1	1	1	1	1
GCA_000600995.1	3	5	Japan	Japan	Developed country	Swine	Unknown	Blood	0	0	0	0	0	1	1	0	0	1	1	1	1	1	1	1	1	1	1	1	0	1	1	1	1	1	1	1	1	1	1	1	0	1	1	1	1	1	1	1	1
GCA_000688815.1		4	USA	USA	Developed country	Swine	Unknown	Lung	0	0	0	0	0	1	1	0	0	0	0	1	1	0	0	1	0	1	1	1	0	1	1	1	0	1	1	1	0	1	1	1	1	1	1	1	1	1	1	1	1
GCA_000688835.1		Unknown	USA	USA	Developed country	Swine	Unknown	Lung	0	0	0	0	0	1	1	0	0	1	1	0	1	0	0	0	0	1	1	1	0	1	1	1	0	1	1	1	0	1	1	1	1	0	1	1	1	0	0	0	1
GCA_000688855.1	2	12	USA	USA	Developed country	Swine	Unknown	Lung	0	0	0	0	0	1	1	0	0	1	0	0	1	1	0	0	1	1	1	1	0	1	1	1	1	1	1	1	1	1	1	1	1	1	1	1	1	1	1	1	1
GCA_000690655.1		4	USA	USA	Developed country	Swine	2011	Lung	0	0	0	0	0	1	0	0	0	0	1	0	1	1	0	0	1	1	1	1	0	1	1	1	0	1	1	1	1	1	1	1	1	1	1	1	1	1	1	1	1
GCA_000690675.1		4	USA	USA	Developed country	Swine	2012	Lung	0	0	0	0	0	1	1	0	0	0	1	1	1	1	0	0	1	1	1	1	0	1	1	1	0	1	1	1	1	1	1	1	1	1	1	1	1	1	1	1	1
GCA_000731865.1		6	Spain	Spain	Developed country	Swine	2006	Nose	0	0	0	0	0	1	0	0	0	1	0	0	1	0	0	0	0	1	1	1	0	1	1	1	0	1	1	1	0	1	1	0	1	1	1	1	1	1	1	1	1
GCA_000742795.1	3	5	China	China	Developing country	Unknown	2013	Lung	0	0	0	0	0	1	1	0	0	1	1	1	1	1	1	1	1	1	1	1	0	1	1	1	1	1	1	1	1	1	1	1	1	1	1	1	1	1	1	1	1
GCA_000751055.1	3	5	Unknown	Unknown	Unknown	Unknown	Unknown	Unknown	0	0	0	0	0	1	1	0	0	1	1	1	1	1	0	1	1	1	1	1	0	1	1	1	1	1	1	1	1	1	1	1	1	1	1	1	1	1	1	1	1
GCA_001611775.1		11	China	China	Developing country	Swine	2014	Unknown	0	0	0	0	0	1	1	0	0	1	1	1	1	0	0	1	0	1	1	1	0	1	1	1	0	1	1	1	0	1	1	1	1	1	1	1	1	1	1	1	1
GCA_001877015.1		Unknown	Brazil	Brazil	Developing country	Swine	2013	Lung	0	0	0	0	0	1	1	0	0	1	0	0	1	1	0	0	1	1	1	1	0	0	1	1	0	0	1	1	1	1	1	1	1	1	1	1	1	1	1	1	1
GCA_001938125.1		6	Japan	Japan	Developed country	Swine	Unknown	Nose	0	0	0	0	0	1	1	0	0	1	0	1	0	0	0	0	0	1	1	0	0	1	1	1	0	1	1	1	0	1	1	1	1	1	1	1	1	1	1	1	1
GCA_001938205.1		4	China	China:Guangdong	Developing country	Swine	2007	Lymphaden	0	0	0	0	0	1	1	0	0	0	1	1	1	1	1	1	1	1	1	1	0	1	1	1	0	1	1	1	1	1	1	1	1	1	1	1	1	1	1	1	1
GCA_001938215.1		4	China	China:Guangdong	Developing country	Swine	2008	Blood	0	0	0	0	0	1	1	0	0	0	1	0	1	1	0	0	1	1	1	1	0	1	1	1	0	1	1	1	1	1	1	1	1	1	1	1	1	1	1	1	1
GCA_001938245.1		4	China	China:Guangdong	Developing country	Swine	2008	Joint	0	0	0	0	0	1	1	0	0	0	1	0	1	1	0	0	1	1	1	1	0	1	1	1	0	1	1	1	1	1	1	1	1	1	1	1	1	1	1	1	1
GCA_001938255.1		Unknown	China	China:Guangdong	Developing country	Swine	2008	Brain	0	0	0	0	0	1	1	0	0	0	1	0	1	1	0	0	1	1	1	1	0	1	1	1	0	1	1	1	1	1	1	1	1	1	1	1	1	1	1	1	1
GCA_001938285.1		Unknown	China	China:Heilongjiang	Developing country	Swine	2009	Lung	0	0	0	0	0	1	1	0	0	1	1	0	0	0	0	0	0	1	1	1	0	1	1	1	0	1	1	1	0	1	1	1	1	1	1	1	1	1	1	1	1
GCA_001938295.1		Unknown	China	China:Jiangsu	Developing country	Swine	2009	Lung	0	0	0	0	0	1	1	0	0	1	1	0	1	0	0	0	0	1	1	1	0	1	1	1	0	1	1	1	0	1	1	1	1	1	1	1	1	1	1	1	1
GCA_001938325.1		10	China	China:Guangdong	Developing country	Swine	2008	Lung	0	0	0	0	0	1	1	0	0	1	1	0	0	0	0	0	0	1	1	0	0	1	1	1	0	1	1	1	0	1	1	1	1	1	1	1	1	1	1	1	1
GCA_001938335.1		10	China	China:Jiangsu	Developing country	Swine	2009	Lung	0	0	0	0	0	1	1	0	0	1	1	0	0	0	0	0	0	1	1	0	0	1	1	1	0	1	1	1	0	1	1	1	1	1	1	1	1	1	1	1	1
GCA_001938355.1		11	China	China:Heilongjiang	Developing country	Swine	2009	Lung	0	0	0	0	0	1	1	0	0	1	0	1	0	0	0	0	0	1	1	1	0	1	1	1	0	1	1	1	0	1	1	1	1	1	1	1	1	1	1	1	1
GCA_001938365.1		Unknown	China	China:Jiangsu	Developing country	Swine	2008	Lung	0	0	0	0	0	1	1	0	0	1	1	0	1	0	0	0	0	1	1	1	0	1	1	1	0	1	1	1	0	1	1	1	1	1	1	1	1	1	1	1	1
GCA_001938405.1		10	China	China:Guangdong	Developing country	Swine	2008	Lymphaden	0	0	0	0	0	1	1	0	0	1	1	0	0	0	0	0	0	1	1	0	0	1	1	1	0	1	1	1	0	1	1	1	1	1	1	1	1	1	1	1	1
GCA_002015085.1		4	United Kingdom	United Kingdom	Developed country	Unknown	1934	Unknown	0	0	0	0	0	1	1	0	0	0	1	1	1	0	0	1	0	1	1	1	0	1	1	1	0	1	1	1	0	1	1	1	1	1	1	1	1	1	1	1	1
GCA_002055565.1	3	2	China	China:Fujian	Developing country	Swine	2012	Unknown	0	0	0	0	0	1	1	0	0	1	1	1	1	0	0	1	0	1	1	1	0	1	1	1	0	1	1	1	0	1	1	1	1	1	1	1	1	1	1	1	1
GCA_002777395.1		9	Sweden	Sweden	Developed country	Swine	1992	Unknown	0	0	0	0	0	1	1	0	0	1	1	1	1	0	0	0	0	1	1	1	0	1	1	1	0	1	1	1	0	1	1	1	1	1	1	1	1	1	1	1	1
GCA_002777455.1	3	5	Japan	Japan	Developed country	Swine	1986	Lung	0	0	0	0	0	1	1	0	0	1	1	1	1	1	1	1	1	1	1	1	0	1	1	1	1	1	1	1	1	1	1	1	1	1	1	1	1	1	1	1	1
GCA_003286935.1	3	5	USA	USA	Developed country	Swine	Unknown	Lung	0	0	0	0	0	1	1	0	0	1	1	1	1	1	0	1	1	1	1	1	0	1	1	1	1	1	1	1	1	1	1	1	1	1	1	1	1	1	1	1	1
GCA_003288155.1	4	5	China	China:Shanghai	Developing country	Swine	2016	Lung	0	0	0	0	0	1	1	0	0	1	1	1	1	1	1	1	1	1	1	1	0	1	1	1	1	1	1	1	1	1	1	1	1	1	1	1	1	1	1	1	1
GCA_008330065.1		4	China	China:Guangdong	Developing country	Swine	2017	Unknown	0	0	0	0	0	1	1	0	0	0	1	1	1	0	1	1	1	1	1	1	0	1	1	1	0	1	1	1	1	1	1	1	1	1	1	1	1	1	1	1	1
GCA_009707445.1	3	5	China	China:Sichuan	Developing country	Swine	2019	Unknown	0	0	0	0	0	1	1	0	0	1	1	1	1	1	1	1	1	1	1	1	0	1	1	1	1	1	1	1	1	1	1	1	1	1	1	1	1	1	1	1	1
GCA_009796325.1		7	China	China	Developing country	Swine	2007	Heart	0	0	0	0	0	1	1	0	0	1	1	1	1	0	0	0	0	1	1	1	0	1	1	1	0	1	1	1	0	1	1	1	1	1	1	1	1	1	1	1	1
GCA_009796335.1		13	China	China	Developing country	Swine	2011	Thoracic cavity	0	0	0	0	0	1	1	0	0	1	1	0	0	1	0	0	1	1	1	1	0	1	1	1	0	1	1	1	1	1	1	1	1	1	1	1	1	1	1	1	1
GCA_009796365.1		13	China	China	Developing country	Swine	2011	Abdominal Cavity	0	0	0	0	0	1	1	0	0	1	1	1	1	0	0	0	0	1	1	1	0	1	1	1	0	1	1	1	0	1	1	1	1	1	1	1	1	1	1	1	1
GCA_009796375.1		13	China	China	Developing country	Swine	2012	Liver	0	0	0	0	0	1	1	0	0	1	1	1	1	0	0	0	0	1	1	1	0	1	1	1	0	1	1	1	0	1	1	1	1	1	1	1	1	1	1	1	1
GCA_009796385.1	1	5	China	China	Developing country	Swine	2008	Heart	0	0	0	0	0	1	1	0	0	1	1	1	0	1	0	0	1	1	1	1	0	1	1	1	1	1	1	1	1	1	1	1	1	1	1	1	1	1	1	1	1
GCA_009796425.1		14	China	China	Developing country	Swine	2012	Lung	0	0	0	0	0	1	1	0	0	1	1	1	0	1	0	0	1	1	1	1	0	1	1	1	0	1	1	1	1	1	1	1	1	1	1	1	1	1	1	1	1
GCA_009796435.1		4	China	China	Developing country	Swine	2008	Brain	0	0	0	0	0	1	1	0	0	0	1	1	0	1	0	0	1	1	1	1	0	1	1	1	0	1	1	1	1	1	1	1	1	1	1	1	1	1	1	1	1
GCA_009796465.1	4	5	China	China	Developing country	Swine	2008	Heart	0	0	0	0	0	1	1	0	0	1	0	1	0	1	0	0	1	1	1	1	0	1	1	1	1	1	1	1	1	1	1	1	1	1	1	1	1	1	1	1	1
GCA_009796475.1		10	China	China	Developing country	Swine	2008	Other	0	0	0	0	0	1	1	0	0	1	0	0	0	0	0	0	0	1	1	0	0	1	1	1	0	1	1	1	0	1	1	1	1	1	1	1	1	1	1	1	1
GCA_009796485.1		4	China	China	Developing country	Swine	2008	Spleen	0	0	0	0	0	1	1	0	0	0	0	1	0	1	0	0	1	1	1	1	0	1	1	1	0	1	1	1	1	1	1	1	1	1	1	1	1	1	1	1	1
GCA_009796525.1		1	China	China	Developing country	Swine	2010	Spleen	0	0	0	0	0	1	1	0	0	1	1	0	1	0	0	0	0	1	1	1	0	1	1	1	0	1	1	1	0	1	1	1	1	1	1	1	1	1	1	1	1
GCA_009796535.1		4	China	China	Developing country	Swine	2010	Spleen	0	0	0	0	0	1	1	0	0	0	1	0	0	1	0	0	1	1	1	1	0	1	1	1	0	1	1	1	1	1	1	1	1	1	1	1	1	1	1	1	1
GCA_009796565.1	3	5	China	China	Developing country	Swine	2010	Lung	0	0	0	0	0	1	1	0	0	1	0	1	0	1	0	0	1	1	1	1	0	1	1	1	1	1	1	1	1	1	1	1	1	1	1	1	1	1	1	1	1
GCA_009796575.1	1	12	China	China	Developing country	Swine	2008	Joint	0	0	0	0	0	1	1	0	0	1	0	1	0	1	0	0	1	1	1	1	0	1	1	1	1	1	1	1	1	1	1	1	1	1	1	1	1	1	1	1	1
GCA_009796585.1		14	China	China	Developing country	Swine	2016	Liver	0	0	0	0	0	1	1	0	0	1	0	1	1	1	0	0	1	1	1	1	0	1	1	1	0	1	1	1	1	1	1	1	1	1	1	1	1	1	1	1	1
GCA_009796625.1		4	China	China	Developing country	Swine	Unknown	Lung	0	0	0	0	0	1	1	0	0	0	1	0	1	1	0	0	1	1	1	1	0	1	1	1	0	1	1	1	1	1	1	1	1	1	1	1	1	1	1	1	1
GCA_009796645.1		13	China	China	Developing country	Swine	2016	Unknown	0	0	0	0	0	1	1	0	0	1	0	1	1	1	0	0	1	1	1	0	0	1	1	1	0	1	1	1	1	1	1	1	1	1	1	1	1	1	1	1	1
GCA_009796655.1		4	China	China	Developing country	Swine	2013	Heart	0	0	0	0	0	1	1	0	0	0	1	1	1	0	0	0	0	1	1	1	0	1	1	1	0	1	1	1	0	1	1	1	1	1	1	1	1	1	1	1	1
GCA_009796675.1		14	China	China	Developing country	Swine	2013	Trachea	0	0	0	0	0	1	1	0	0	1	1	1	1	1	0	0	1	1	1	1	0	1	1	1	0	1	1	1	1	1	1	1	1	1	1	1	1	1	1	1	1
GCA_009796695.1		13	China	China	Developing country	Swine	2013	Lung	0	0	0	0	0	1	1	0	0	1	1	1	1	0	0	0	0	1	1	1	0	1	1	1	0	1	1	1	0	1	1	1	1	1	1	1	1	1	1	1	1
GCA_009796725.1		4	China	China	Developing country	Swine	2014	Heart	0	0	0	0	0	1	1	0	0	0	0	1	0	1	0	1	1	1	1	1	0	1	1	1	0	1	1	1	1	1	1	1	1	1	1	1	1	1	1	1	1
GCA_009796885.1	4	5	China	China	Developing country	Swine	2008	Heart	0	0	0	0	0	1	1	0	0	1	1	1	1	1	0	0	1	1	1	1	0	1	1	1	1	1	1	1	1	1	1	1	1	1	1	1	1	1	1	1	1
GCA_009796895.1		13	China	China	Developing country	Swine	2011	Heart	0	0	0	0	0	1	1	0	0	1	1	1	1	0	0	0	0	1	1	1	0	1	1	1	0	1	1	1	0	1	1	1	1	1	1	1	1	1	1	1	1
GCA_009796905.1		13	China	China	Developing country	Swine	2012	Joint	0	0	0	0	0	1	1	0	0	1	1	1	1	0	0	0	0	1	1	1	0	1	1	1	0	1	1	1	0	1	1	1	1	1	1	1	1	1	1	1	1
GCA_009796955.1		4	China	China	Developing country	Swine	2011	Heart	0	0	0	0	0	1	1	0	0	0	0	0	1	1	0	0	1	1	1	1	0	1	1	1	0	1	1	1	1	1	1	1	1	1	1	1	1	1	1	1	1
GCA_009796985.1		4	China	China	Developing country	Swine	2008	Other	0	0	0	0	0	1	1	0	0	0	1	0	0	1	0	0	1	1	1	1	0	1	1	1	0	1	0	1	1	1	1	1	1	1	1	1	1	1	1	0	1
GCA_009797005.1		14	China	China	Developing country	Swine	2008	Lung	0	0	0	0	0	1	1	0	0	1	1	1	1	1	0	0	1	1	1	1	0	1	1	1	0	1	1	1	1	1	1	1	1	1	1	1	1	1	1	1	1
GCA_009797015.1		7	China	China	Developing country	Swine	2014	Lymphaden	0	0	0	0	0	1	1	0	0	1	1	1	1	0	1	1	0	1	1	1	0	1	1	1	0	1	1	1	0	1	1	1	1	1	1	1	1	1	1	1	1
GCA_009797055.1	4	2	China	China	Developing country	Swine	2009	Heart	0	0	0	0	0	1	1	0	0	1	1	1	1	0	0	0	0	1	1	1	0	1	1	1	0	1	0	1	0	1	1	1	1	1	1	1	1	1	1	1	1
GCA_009797065.1		11	China	China	Developing country	Swine	2008	Lung	0	0	0	0	0	1	1	0	0	1	1	1	0	1	0	0	1	1	1	1	0	1	1	1	0	1	1	1	1	1	1	1	1	1	1	1	1	1	1	1	1
GCA_009797105.1		14	China	China	Developing country	Swine	2015	Heart	0	0	0	0	0	1	1	0	0	1	0	0	1	1	0	0	1	1	1	1	0	1	1	1	0	1	1	1	1	1	1	1	1	1	1	1	1	1	1	1	1
GCA_009797125.1		4	China	China	Developing country	Swine	2010	Lung	0	0	0	0	0	1	1	0	0	0	1	0	1	1	0	0	1	1	1	1	0	1	1	1	0	1	1	1	1	1	1	1	1	1	1	1	1	1	1	1	1
GCA_009797135.1	1	5	China	China	Developing country	Swine	2010	Liver	0	0	0	0	0	1	1	0	0	1	0	0	0	1	0	0	1	1	1	1	0	1	1	1	1	1	1	1	1	1	1	1	1	1	1	1	1	1	1	1	1
GCA_009797145.1		4	China	China	Developing country	Swine	2010	Spleen	0	0	0	0	0	1	1	0	0	0	1	0	1	1	0	0	1	1	1	1	0	1	1	1	0	1	1	1	1	1	1	1	1	1	1	1	1	1	1	1	1
GCA_009797165.1	1	5	China	China	Developing country	Swine	2015	Lung	0	0	0	0	0	1	1	0	0	1	0	1	1	1	1	1	1	1	1	1	0	1	1	1	1	1	1	1	1	1	1	1	1	1	1	1	1	1	1	1	1
GCA_009797205.1	1	5	China	China	Developing country	Swine	2015	Heart	0	0	0	0	0	1	1	0	0	1	0	0	1	1	0	0	1	1	1	1	0	1	1	1	1	1	1	1	1	1	1	1	1	1	1	1	1	1	1	1	1
GCA_009797225.1		1	China	China	Developing country	Swine	2010	Thoracic cavity	0	0	0	0	0	1	1	0	0	1	1	0	1	0	0	0	0	1	1	1	0	1	1	1	0	1	1	1	0	1	1	1	1	1	1	1	1	1	1	1	1
GCA_009797235.1	3	5	China	China	Developing country	Swine	2010	Heart	0	0	0	0	0	1	1	0	0	1	1	1	1	1	0	0	1	1	1	1	0	1	1	1	1	1	1	1	1	1	1	1	1	1	1	1	1	1	1	1	1
GCA_009797245.1	1	5	China	China	Developing country	Swine	2015	Liver	0	0	0	0	0	1	1	0	0	1	0	0	0	1	0	0	1	1	1	1	0	1	1	1	1	1	1	1	1	1	1	1	1	1	1	1	1	1	1	1	1
GCA_009797285.1		4	China	China	Developing country	Swine	2015	Heart	0	0	0	0	0	1	1	0	0	0	1	0	0	1	0	0	1	1	1	1	0	1	1	1	0	1	1	1	1	1	1	1	1	1	1	1	1	1	1	1	1
GCA_009797295.1		14	China	China	Developing country	Swine	2015	Lung	0	0	0	0	0	1	1	0	0	1	0	0	0	1	0	1	1	1	1	1	0	1	1	1	0	1	1	1	1	1	1	1	1	1	1	1	1	1	1	1	1
GCA_009797325.1		1	China	China	Developing country	Swine	2016	Spleen	0	0	0	0	0	1	1	0	0	1	1	1	1	0	0	0	0	1	1	1	0	1	1	1	0	1	1	1	0	1	1	1	1	1	1	1	1	1	1	1	1
GCA_009797335.1		14	China	China	Developing country	Swine	2012	Brain	0	0	0	0	0	1	1	0	0	1	1	1	0	1	0	0	1	1	1	1	0	1	1	1	0	1	1	1	1	1	1	1	1	1	1	1	1	1	1	1	1
GCA_009797355.1		4	China	China	Developing country	Swine	2008	Heart	0	0	0	0	0	1	1	0	0	0	0	1	1	1	0	0	1	1	1	1	0	1	1	1	0	1	1	1	1	1	1	1	1	1	1	1	1	1	1	1	1
GCA_009797365.1		15	China	China	Developing country	Swine	2013	Lung	0	0	0	0	0	1	1	0	0	1	1	0	1	0	0	0	0	1	1	0	0	1	1	1	0	1	1	1	0	1	1	1	1	1	1	1	1	1	1	1	1
GCA_009797405.1		Unknown	China	China	Developing country	Swine	2013	Heart	0	0	0	0	0	1	1	0	0	0	0	0	0	1	0	0	1	1	1	1	0	1	1	1	0	1	1	1	1	1	1	1	1	1	1	1	1	1	1	1	1
GCA_009797425.1	4	2	China	China	Developing country	Swine	2013	Lung	0	0	0	0	0	1	1	0	0	1	1	1	1	0	0	0	0	1	1	1	0	1	1	1	0	1	0	1	0	1	1	1	1	1	1	1	1	1	1	1	1
GCA_009797435.1		15	China	China	Developing country	Swine	2013	Lung	0	0	0	0	0	1	1	0	0	1	0	1	0	0	0	0	0	1	1	1	0	1	1	1	0	1	1	1	0	1	1	1	1	1	1	1	1	1	1	1	1
GCA_009797455.1	5	2	China	China	Developing country	Swine	2013	Liver	0	0	0	0	0	1	1	0	0	1	1	1	1	1	0	0	0	1	1	1	0	1	1	1	0	1	1	1	0	1	1	1	1	1	1	1	1	1	1	1	1
GCA_009797475.1		7	China	China	Developing country	Swine	2013	Heart	0	0	0	0	0	1	1	0	0	1	0	0	1	0	0	0	0	1	1	1	0	1	1	1	0	1	1	1	0	1	1	1	1	1	1	1	1	1	1	1	1
GCA_009797495.1		13	China	China	Developing country	Swine	2013	Trachea	0	0	0	0	0	1	1	0	0	1	0	1	1	1	0	0	1	1	1	1	0	1	1	1	0	1	1	1	1	1	1	1	1	1	1	1	1	1	1	1	1
GCA_009797525.1		13	China	China	Developing country	Swine	2012	Heart	0	0	0	0	0	1	1	0	0	1	1	1	1	1	0	0	1	1	1	1	0	1	1	1	0	1	1	1	1	1	1	1	1	1	1	1	1	1	1	1	1
GCA_009797545.1		10	China	China	Developing country	Swine	2014	Heart	0	0	0	0	0	1	0	0	0	1	0	0	1	0	0	0	0	1	1	0	0	1	1	1	0	1	1	1	0	1	1	1	1	1	1	1	1	1	1	1	1
GCA_009827875.1		4	China	China:Sichuan	Developing country	Swine	2016	Lung	0	0	0	0	0	1	1	0	0	0	0	1	1	1	1	1	1	1	1	1	0	1	1	1	0	1	1	1	1	1	1	1	1	1	1	1	1	1	1	1	1
GCA_009827935.1	4	2	China	China:Sichuan	Developing country	Swine	2015	Lung	0	0	0	0	0	1	1	0	0	1	0	1	1	0	0	1	0	1	1	1	0	1	1	1	0	1	0	1	0	1	1	1	1	1	1	1	1	1	1	1	1
GCA_009827955.1	4	5	China	China:Sichuan	Developing country	Swine	2016	Lung	0	0	0	0	0	1	1	0	0	1	1	0	1	1	1	1	1	1	1	1	0	1	1	1	1	1	1	1	1	1	1	1	1	1	1	1	1	1	1	1	1
GCA_009827965.1		13	China	China:Sichuan	Developing country	Swine	2014	Lung	0	0	0	0	0	1	1	0	0	1	0	0	1	0	0	0	0	1	1	0	0	1	1	1	0	1	1	1	0	1	1	1	1	1	1	1	1	1	1	1	1
GCA_009831435.1		4	China	China	Developing country	Swine	2017	Unknown	0	0	0	0	0	1	1	0	0	0	1	1	1	1	1	1	1	1	1	1	0	1	1	1	0	1	1	1	1	1	1	1	1	1	1	1	1	1	1	1	1
GCA_011044275.1		7	Unknown	Unknown	Unknown	Swine	2016	Other	0	0	0	0	0	1	1	0	0	1	1	1	1	0	0	1	0	1	1	1	0	1	1	1	0	1	1	1	0	1	1	1	1	1	1	0	0	0	0	1	1
GCA_011044295.1		7	Unknown	Unknown	Unknown	Swine	2016	Unknown	0	0	0	0	0	1	1	0	0	1	1	1	1	0	0	1	0	1	1	1	0	1	1	1	0	1	1	1	0	1	1	1	1	1	1	1	1	1	1	1	1
GCA_011044315.1		7	Unknown	Unknown	Unknown	Swine	2017	Unknown	0	0	0	0	0	1	1	0	0	1	1	1	1	0	0	1	0	1	1	1	0	1	1	1	0	1	1	1	0	1	1	1	1	1	1	1	1	1	1	1	1
GCA_013285285.1		8	China	China:Henan	Developing country	Swine	2017	Unknown	0	0	0	0	0	1	1	0	0	1	1	1	1	0	0	0	0	1	1	0	0	1	1	1	0	1	1	1	0	1	1	1	1	1	1	1	1	1	1	1	1
GCA_013373555.1		4	China	China:Fujian	Developing country	Swine	2017	Lung	0	0	0	0	0	1	1	0	0	0	1	1	1	1	1	1	1	1	1	1	0	1	1	1	0	1	1	1	1	1	1	1	1	1	1	1	1	1	1	1	1
GCA_015832095.1	6	2	China	China:Jiangsu	Developing country	Swine	2020	Lung	0	0	0	0	0	1	1	0	0	1	1	1	1	0	0	1	0	1	1	1	0	1	1	1	0	1	1	1	0	1	1	1	1	1	1	1	1	1	1	1	1
GCA_016845695.1	2	2	China	China:Hubei	Developing country	Swine	2018	Unknown	0	0	0	0	0	1	1	0	0	1	1	1	1	0	0	1	0	1	1	1	0	1	1	1	0	1	1	1	0	1	1	1	1	1	1	1	1	1	1	1	1
GCA_017352235.1		4	China	China:Henan	Developing country	Swine	2018	Unknown	0	0	0	0	0	1	1	0	0	0	1	1	1	1	1	1	1	1	1	1	0	1	1	1	0	1	1	1	1	1	1	1	1	1	1	1	1	1	1	1	1
GCA_017352255.1	1	2	China	China:Henan	Developing country	Swine	2018	Unknown	0	0	0	0	0	1	1	0	0	1	1	1	1	0	0	1	0	1	1	1	0	1	1	1	0	1	1	1	0	1	1	1	1	1	1	1	1	1	1	1	1
GCA_017352275.1		4	China	China:Jiangxi	Developing country	Swine	2018	Unknown	0	0	0	0	0	1	1	0	0	0	1	1	1	1	1	1	1	1	1	1	0	1	1	1	0	1	1	1	1	1	1	1	1	1	1	1	1	1	1	1	1
GCA_017352295.1	2	2	China	China:Jiangxi	Developing country	Swine	2018	Unknown	0	0	0	0	0	1	1	0	0	1	1	1	1	0	0	1	0	1	1	1	0	1	1	1	0	1	1	1	0	1	1	1	1	1	1	1	1	1	1	1	1
GCA_024799765.1		4	Austria	Austria	Developed country	Swine	2020	Unknown	0	0	0	0	0	1	1	0	0	0	1	1	1	0	0	1	0	1	1	1	0	1	1	1	0	1	1	1	0	1	1	1	1	1	1	1	1	1	1	1	1
GCA_025393275.1		1	Peru	Peru	Developing country	Swine	2020	Unknown	0	0	0	0	0	1	1	0	0	1	1	1	1	0	0	0	0	1	1	1	0	1	1	1	0	1	1	1	0	1	1	0	1	1	1	1	1	1	1	1	1
GCA_025393295.1		7	Peru	Peru	Developing country	Swine	2020	Unknown	0	0	0	0	0	1	1	0	0	1	1	1	1	0	1	1	0	1	1	1	0	1	1	1	0	1	1	1	0	1	1	1	1	1	1	1	1	1	1	1	1
GCA_025393315.1		Unknown	Canada	Canada	Developed country	Swine	2020	Unknown	0	0	0	0	0	1	1	0	0	1	1	1	1	0	1	1	0	1	1	1	0	1	1	1	0	1	1	1	0	1	1	1	1	1	1	1	1	0	1	1	1
GCA_025393325.1		7	Peru	Peru	Developing country	Swine	2020	Unknown	0	0	0	0	0	1	1	0	0	1	1	1	1	0	1	1	0	1	1	1	0	1	1	1	0	1	1	1	0	1	1	1	1	1	1	1	1	1	1	1	1
GCA_025393335.1		4	USA	USA	Developed country	Swine	2020	Unknown	0	0	0	0	0	1	1	0	0	0	1	1	0	0	0	1	0	1	1	1	0	1	1	1	0	1	1	1	0	1	1	1	1	1	1	1	1	0	1	1	1
GCA_025393385.1		Unknown	USA	USA	Developed country	Swine	2020	Unknown	0	0	0	0	0	1	1	0	0	1	1	0	1	0	0	0	0	1	1	1	0	1	1	1	0	1	1	1	0	1	1	1	1	1	1	1	1	1	1	1	1
GCA_025393415.1		4	USA	USA	Developed country	Swine	2020	Unknown	0	0	0	0	0	1	1	0	0	0	1	1	1	0	1	1	0	1	1	1	0	1	1	1	0	1	1	1	0	1	1	1	1	1	1	1	1	1	1	1	1
GCA_025393435.1		Unknown	USA	USA	Developed country	Swine	2019	Unknown	0	0	0	0	0	1	1	0	0	1	0	1	1	0	1	1	0	1	1	1	0	1	1	1	0	1	1	1	0	1	1	1	1	1	1	1	1	1	1	1	1
GCA_025393455.1		7	USA	USA	Developed country	Swine	2019	Unknown	0	0	0	0	0	1	1	0	0	1	0	1	1	0	1	1	0	1	1	1	0	1	1	1	0	1	1	1	0	1	1	1	1	1	1	1	1	1	1	1	1
GCA_025393475.1		Unknown	Mexico	Mexico	Developing country	Swine	2020	Unknown	0	0	0	0	0	1	1	0	0	1	0	0	1	0	1	1	0	1	1	1	0	1	1	1	0	1	1	1	0	1	1	1	1	1	1	1	1	0	1	1	1
GCA_025393485.1	3	2	Mexico	Mexico	Developing country	Swine	2020	Unknown	0	0	0	0	0	1	1	0	0	1	1	1	1	0	0	0	0	1	1	1	0	1	1	1	0	1	1	1	0	1	1	1	1	1	1	1	1	1	1	1	1
GCA_025393555.1		Unknown	USA	USA	Developed country	Swine	2017	Unknown	0	0	0	0	0	1	1	0	0	1	0	1	1	1	0	0	1	1	1	1	0	1	1	1	1	1	1	1	1	1	1	1	1	1	1	1	1	0	1	1	1
GCA_025393575.1		Unknown	USA	USA	Developed country	Swine	2017	Unknown	0	0	0	0	0	1	1	0	0	1	0	1	1	0	0	0	0	1	1	1	0	1	1	1	0	1	1	1	0	1	1	1	1	1	1	1	1	0	1	1	1
GCA_025393585.1		13	USA	USA	Developed country	Swine	2017	Unknown	0	0	0	0	0	1	1	0	0	1	1	1	1	0	0	0	0	1	1	1	0	1	1	1	0	1	1	1	0	1	1	1	1	1	1	1	1	0	1	1	1
GCA_025393615.1	6	2	USA	USA	Developed country	Swine	2017	Unknown	0	0	0	0	0	1	1	0	0	1	1	0	1	0	0	0	0	1	1	1	0	1	1	1	0	1	1	1	0	1	1	0	1	1	1	1	1	1	1	1	1
GCA_025393635.1		Unknown	USA	USA	Developed country	Swine	2017	Unknown	0	0	0	0	0	1	1	0	0	1	1	0	1	0	0	0	0	1	1	1	0	1	1	1	0	1	1	1	0	1	1	1	1	1	1	1	1	1	1	1	1
GCA_025393655.1		4	USA	USA	Developed country	Swine	2021	Unknown	0	0	0	0	0	1	1	0	0	0	1	1	1	0	0	0	0	1	1	1	0	1	1	1	0	1	1	1	0	1	1	1	1	1	1	1	1	0	1	1	1
GCA_025393665.1		4	USA	USA	Developed country	Swine	2021	Unknown	0	0	0	0	0	1	1	0	0	0	1	1	1	0	0	0	0	1	1	1	0	1	1	1	0	1	1	1	0	1	1	1	1	1	1	1	1	1	1	1	1
GCA_025393685.1		4	USA	USA	Developed country	Swine	2021	Unknown	0	0	0	0	0	1	1	0	0	0	1	1	1	0	0	0	0	1	1	1	0	1	1	1	0	1	1	1	0	1	1	1	1	1	1	1	1	1	1	1	1
GCA_025393715.1		7	USA	USA	Developed country	Swine	2021	Unknown	0	0	0	0	0	1	1	0	0	1	1	1	1	0	0	0	0	1	1	1	0	1	1	1	0	1	1	1	0	1	1	1	1	1	1	1	1	0	1	1	1
GCA_025393735.1	7	2	USA	USA	Developed country	Swine	2021	Unknown	0	0	0	0	0	1	1	0	0	1	0	0	1	0	0	0	0	1	1	1	0	1	1	1	0	1	1	1	0	1	1	1	1	1	1	1	1	1	1	1	1
GCA_025393755.1		13	USA	USA	Developed country	Swine	2021	Unknown	0	0	0	0	0	1	1	0	0	1	1	1	1	0	0	0	0	1	1	1	0	1	1	1	0	1	1	1	0	1	1	1	1	1	1	1	1	1	1	1	1
GCA_025393775.1		Unknown	USA	USA	Developed country	Swine	2021	Unknown	0	0	0	0	0	1	1	0	0	1	1	1	1	0	1	1	0	1	1	1	0	1	1	1	0	1	1	1	0	1	1	1	1	1	1	1	1	1	1	1	1
GCA_025393795.1		8	USA	USA	Developed country	Swine	2021	Unknown	0	0	0	0	0	1	1	0	0	1	1	0	1	0	0	0	0	1	1	1	0	1	1	1	0	1	1	1	0	1	1	1	1	1	1	1	1	0	1	1	1
GCA_025393805.1		7	USA	USA	Developed country	Swine	2021	Unknown	0	0	0	0	0	1	1	0	0	1	1	1	1	0	1	1	0	1	1	1	0	1	1	1	0	1	1	1	0	1	1	1	1	1	1	1	1	1	0	1	1
GCA_025393835.1		7	USA	USA	Developed country	Swine	2021	Unknown	0	0	0	0	0	1	1	0	0	1	1	1	1	0	1	1	0	1	1	1	0	1	1	1	0	1	1	1	0	1	1	1	1	1	1	1	1	1	1	1	1
GCA_025393845.1		13	USA	USA	Developed country	Swine	2021	Unknown	0	0	0	0	0	1	1	0	0	1	1	1	0	0	0	0	0	1	1	1	0	1	1	1	0	1	1	1	0	1	1	1	1	1	1	1	1	1	1	1	1
GCA_025393875.1		13	USA	USA	Developed country	Swine	2021	Unknown	0	0	0	0	0	1	1	0	0	1	1	1	1	0	0	0	0	1	1	1	0	1	1	1	0	1	1	1	0	1	1	1	1	1	1	1	1	1	1	1	1
GCA_025393895.1		7	Canada	Canada	Developed country	Swine	2021	Unknown	0	0	0	0	0	1	1	0	0	1	1	1	1	0	1	1	0	1	1	1	0	1	1	1	0	1	1	1	0	1	1	1	1	1	1	1	1	1	1	1	1
GCA_025393915.1		7	Canada	Canada	Developed country	Swine	2021	Unknown	0	0	0	0	0	1	1	0	0	1	1	1	1	0	1	1	0	1	1	1	0	1	1	1	0	1	1	1	0	1	1	1	1	1	1	1	1	1	1	1	1
GCA_025393935.1		4	USA	USA	Developed country	Swine	2021	Unknown	0	0	0	0	0	1	1	0	0	0	1	1	1	0	0	0	0	1	1	1	0	1	1	1	0	1	1	1	0	1	1	1	1	1	1	1	1	1	1	1	1
GCA_025393965.1		13	USA	USA	Developed country	Swine	2020	Unknown	0	0	0	0	0	1	1	0	0	1	1	1	1	0	0	1	0	1	1	1	0	1	1	1	0	1	1	1	0	1	0	1	1	1	1	1	1	1	1	1	1
GCA_025393995.1		7	USA	USA	Developed country	Swine	2021	Unknown	0	0	0	0	0	1	1	0	0	1	1	1	1	0	1	1	0	1	1	1	0	1	1	1	0	1	1	1	0	1	1	1	1	1	1	1	1	1	1	1	1
GCA_025394005.1		7	USA	USA	Developed country	Swine	2020	Unknown	0	0	0	0	0	1	1	0	0	1	1	1	1	0	1	1	0	1	1	1	0	1	1	1	0	1	1	1	0	1	1	1	1	1	1	1	1	1	1	1	1
GCA_025394035.1	5	12	USA	USA	Developed country	Swine	2020	Unknown	0	0	0	0	0	1	1	0	0	1	1	1	1	1	0	0	1	1	1	1	0	1	1	1	0	1	1	1	1	1	1	1	1	1	1	1	1	1	1	1	1
GCA_025394045.1		7	USA	USA	Developed country	Swine	2020	Unknown	0	0	0	0	0	1	1	0	0	1	1	1	1	0	1	1	0	1	1	1	0	1	1	1	0	1	1	1	0	1	1	1	1	1	1	1	1	1	1	1	1
GCA_025394075.1		7	USA	USA	Developed country	Swine	2020	Unknown	0	0	0	0	0	1	1	0	0	1	0	1	1	0	1	1	0	1	1	1	0	1	1	1	0	1	1	1	0	1	1	1	1	1	1	1	1	1	1	1	1
GCA_025394085.1		7	USA	USA	Developed country	Swine	2020	Unknown	0	0	0	0	0	1	1	0	0	1	1	1	1	0	1	1	0	1	1	1	0	1	1	1	0	1	1	1	0	1	1	1	1	1	1	1	1	1	1	1	1
GCA_025394095.1		7	USA	USA	Developed country	Swine	2020	Unknown	0	0	0	0	0	1	1	0	0	1	1	1	1	0	1	1	0	1	1	1	0	1	1	1	0	1	1	1	0	1	1	1	1	1	1	1	1	1	1	1	1
GCA_025394135.1		7	Chile	Chile	Developing country	Swine	2020	Unknown	0	0	0	0	0	1	1	0	0	1	1	1	1	0	1	1	0	1	1	1	0	1	1	1	0	1	1	1	0	1	1	1	1	1	1	1	1	1	1	1	1
GCA_025394145.1		7	Chile	Chile	Developing country	Swine	2020	Unknown	0	0	0	0	0	1	1	0	0	1	1	1	1	0	1	1	0	1	1	1	0	1	1	1	0	1	1	1	0	1	1	1	1	1	1	1	1	1	1	1	1
GCA_025394175.1		7	USA	USA	Developed country	Swine	2020	Unknown	0	0	0	0	0	1	1	0	0	1	1	1	1	0	1	1	0	1	1	1	0	1	1	1	0	1	1	1	0	1	1	1	1	1	1	1	1	1	1	1	1
GCA_025394185.1		Unknown	Chile	Chile	Developing country	Swine	2020	Unknown	0	0	0	0	0	1	1	0	0	1	1	1	1	0	1	1	0	1	1	1	0	1	1	1	0	1	1	1	0	1	1	1	1	1	1	1	1	1	1	1	1
GCA_025394195.1		7	Chile	Chile	Developing country	Swine	2020	Unknown	0	0	0	0	0	1	1	0	0	1	1	1	1	0	1	1	0	1	1	1	0	1	1	1	0	1	1	1	0	1	1	1	1	1	1	1	1	1	1	1	1
GCA_025394235.1		7	Chile	Chile	Developing country	Swine	2020	Unknown	0	0	0	0	0	1	1	0	0	1	1	1	1	0	1	1	0	1	1	1	0	1	1	1	0	1	1	1	0	1	1	1	1	1	1	1	1	1	0	1	1
GCA_025394255.1		7	Peru	Peru	Developing country	Swine	2020	Unknown	0	0	0	0	0	1	1	0	0	1	1	1	1	0	1	1	0	1	1	1	0	1	1	1	0	1	1	1	0	1	1	1	1	1	1	1	1	1	1	1	1
GCA_025394275.1		7	Peru	Peru	Developing country	Swine	2020	Unknown	0	0	0	0	0	1	1	0	0	1	1	1	1	0	1	1	0	1	1	1	0	1	1	1	0	1	1	1	0	0	1	1	1	1	1	1	1	1	1	1	1
GCA_025394285.1		7	Peru	Peru	Developing country	Swine	2020	Unknown	0	0	0	0	0	1	1	0	0	1	1	1	1	0	1	1	0	1	1	1	0	1	1	1	0	1	1	1	0	1	1	1	1	1	1	1	1	1	1	1	1
GCA_025394315.1		4	USA	USA	Developed country	Swine	2020	Unknown	0	0	0	0	0	1	1	0	0	0	1	1	1	0	0	1	0	1	1	1	0	1	1	1	0	1	1	1	0	1	1	1	1	1	1	1	1	1	1	1	1
GCA_025394335.1		Unknown	USA	USA	Developed country	Swine	2020	Unknown	0	0	0	0	0	1	1	0	0	0	1	1	1	0	0	1	0	1	1	1	0	1	1	1	0	1	1	1	0	1	1	1	1	1	1	1	1	1	1	1	1
GCA_025394355.1		Unknown	USA	USA	Developed country	Swine	2020	Unknown	0	0	0	0	0	1	1	0	0	1	1	1	1	0	1	1	0	1	1	1	0	1	1	1	0	1	1	1	0	1	1	1	1	1	1	1	1	1	1	1	1
GCA_025394375.1		13	USA	USA	Developed country	Swine	2020	Unknown	0	0	0	0	0	1	1	0	0	1	1	1	1	0	1	1	0	1	1	1	0	1	1	1	0	1	1	1	0	1	1	1	1	1	1	1	1	1	1	1	1
GCA_025394395.1	2	2	USA	USA	Developed country	Swine	2020	Unknown	0	0	0	0	0	1	1	0	0	1	1	1	1	0	1	1	0	1	1	1	0	1	1	1	0	1	1	1	0	1	1	1	1	1	1	1	1	1	1	1	1
GCA_025394415.1		7	USA	USA	Developed country	Swine	2020	Unknown	0	0	0	0	0	1	1	0	0	1	1	1	1	0	1	1	0	1	1	1	0	1	1	1	0	1	1	1	0	1	1	1	1	1	1	1	1	1	1	1	1
GCA_025394435.1		6	USA	USA	Developed country	Swine	2020	Unknown	0	0	0	0	0	1	1	0	0	1	1	1	1	0	1	1	0	1	1	1	0	1	1	1	0	1	1	1	0	1	0	1	1	1	1	1	1	1	1	1	1
GCA_025394445.1		4	USA	USA	Developed country	Swine	2020	Unknown	0	0	0	0	0	1	1	0	0	0	1	1	1	1	0	0	0	1	1	1	0	1	1	1	0	1	1	1	0	1	1	1	1	1	1	1	1	1	1	1	1
GCA_025394475.1		6	USA	USA	Developed country	Swine	2020	Unknown	0	0	0	0	0	1	1	0	0	1	1	1	1	0	1	1	0	1	1	1	0	1	1	1	0	1	1	1	0	1	0	1	1	1	1	1	1	1	1	1	1
GCA_025394485.1		Unknown	USA	USA	Developed country	Swine	2020	Unknown	0	0	0	0	0	1	1	0	0	1	1	1	1	0	1	1	0	1	1	1	0	1	1	1	0	1	1	1	0	1	1	1	1	1	1	1	1	1	1	1	1
GCA_025394515.1		6	USA	USA	Developed country	Swine	2020	Unknown	0	0	0	0	0	1	1	0	0	1	1	1	1	0	1	1	0	1	1	1	0	1	1	1	0	1	1	1	0	1	1	1	1	1	1	1	1	1	1	1	1
GCA_025394535.1		7	USA	USA	Developed country	Swine	2020	Unknown	0	0	0	0	0	1	1	0	0	1	1	1	1	0	1	1	0	1	1	1	0	1	1	1	0	1	1	1	0	1	1	1	1	1	1	1	1	1	1	1	1
GCA_025394555.1		4	USA	USA	Developed country	Swine	2020	Unknown	0	0	0	0	0	1	1	0	0	0	1	1	1	1	0	1	0	1	1	1	0	1	1	1	0	1	1	1	0	1	1	1	1	1	1	1	1	0	1	1	1
GCA_025394575.1		Unknown	USA	USA	Developed country	Swine	2020	Unknown	0	0	0	0	0	1	1	0	0	1	1	1	1	0	1	1	0	1	1	1	0	1	1	1	0	1	1	1	0	1	1	1	1	1	1	1	1	1	1	1	1
GCA_025394595.1		Unknown	USA	USA	Developed country	Swine	2019	Unknown	0	0	0	0	0	1	1	0	0	1	1	0	1	0	0	0	0	1	1	0	0	1	1	1	0	1	1	1	0	1	0	0	1	1	1	1	1	1	1	1	1
GCA_025394615.1		Unknown	USA	USA	Developed country	Swine	2019	Unknown	0	0	0	0	0	1	1	0	0	1	1	1	1	0	1	1	0	1	1	1	0	1	1	1	0	1	1	1	0	1	1	1	1	1	1	1	1	1	1	1	1
GCA_025394635.1		4	USA	USA	Developed country	Swine	2019	Unknown	0	0	0	0	0	1	1	0	0	0	1	1	1	0	0	0	0	1	1	1	0	1	1	1	0	1	1	1	0	1	1	1	1	1	1	1	1	1	1	1	1
GCA_025394645.1	2	2	USA	USA	Developed country	Swine	2018	Unknown	0	0	0	0	0	1	1	0	0	1	1	1	1	0	1	1	0	1	1	1	0	1	1	1	0	1	1	1	0	1	1	1	1	1	1	1	1	1	1	1	1
GCA_025394675.1		Unknown	USA	USA	Developed country	Swine	2018	Unknown	0	0	0	0	0	1	1	0	0	1	1	1	1	0	1	1	0	1	1	1	0	1	1	1	0	1	1	1	0	1	1	1	1	1	1	1	1	1	1	1	1
GCA_025394695.1		7	USA	USA	Developed country	Swine	2020	Unknown	0	0	0	0	0	1	1	0	0	1	0	1	1	0	1	1	0	1	1	1	0	1	1	1	0	1	1	1	0	1	1	1	1	1	1	1	1	1	1	1	1
GCA_025394705.1	2	2	USA	USA	Developed country	Swine	2018	Unknown	0	0	0	0	0	1	1	0	0	1	1	1	1	0	1	1	0	1	1	1	0	1	1	1	0	1	1	1	0	1	0	1	1	1	1	1	1	1	1	1	1
GCA_025394735.1		4	USA	USA	Developed country	Swine	2020	Unknown	0	0	0	0	0	1	1	0	0	0	1	1	1	0	0	1	0	1	1	1	0	1	1	1	0	1	1	1	0	1	1	1	1	1	1	1	1	1	1	1	1
GCA_025394755.1		Unknown	USA	USA	Developed country	Swine	2020	Unknown	0	0	0	0	0	1	1	0	0	1	1	1	1	0	0	0	0	1	1	1	0	1	1	1	0	1	1	1	0	1	1	1	1	1	1	1	1	0	1	1	1
GCA_025394775.1	2	2	USA	USA	Developed country	Swine	2018	Unknown	0	0	0	0	0	1	1	0	0	1	1	1	1	0	1	1	0	1	1	1	0	1	1	1	0	1	1	1	0	1	1	1	1	1	1	1	1	1	1	1	1
GCA_025394795.1		4	USA	USA	Developed country	Swine	2019	Unknown	0	0	0	0	0	1	1	0	0	0	1	1	1	1	0	0	0	1	1	1	0	1	1	1	0	1	1	1	0	1	1	1	1	1	1	1	1	1	1	1	1
GCA_025394815.1		7	USA	USA	Developed country	Swine	2020	Unknown	0	0	0	0	0	1	1	0	0	1	0	1	1	0	1	1	0	1	1	1	0	1	1	1	0	1	1	1	0	1	1	1	1	1	1	1	1	1	1	1	1
GCA_025394835.1		7	USA	USA	Developed country	Swine	2020	Unknown	0	0	0	0	0	1	1	0	0	1	0	0	1	0	0	0	0	1	1	1	0	1	1	1	0	1	1	1	0	1	1	1	1	1	1	1	1	1	1	1	1
GCA_025394845.1		Unknown	USA	USA	Developed country	Swine	2020	Unknown	0	0	0	0	0	1	1	0	0	0	1	1	1	0	0	1	0	1	1	1	0	1	1	1	0	1	1	1	0	1	1	1	1	1	1	1	1	0	1	1	1
GCA_025394875.1		Unknown	USA	USA	Developed country	Swine	2020	Unknown	0	0	0	0	0	1	1	0	0	1	0	0	1	0	0	1	0	1	1	1	0	1	1	1	0	1	1	1	0	1	1	1	1	1	1	1	1	1	1	1	1
GCA_025394915.1		4	USA	USA	Developed country	Swine	2020	Unknown	0	0	0	0	0	1	1	0	0	0	1	1	1	0	0	1	0	1	1	1	0	1	1	1	0	1	1	1	0	1	1	1	1	1	1	1	1	1	1	1	1
GCA_025394955.1		7	USA	USA	Developed country	Swine	2020	Unknown	0	0	0	0	0	1	1	0	0	1	0	0	1	0	1	1	0	1	1	1	0	1	1	1	0	1	1	1	0	1	0	1	1	1	1	1	1	1	1	1	1
GCA_025394975.1		7	USA	USA	Developed country	Swine	2020	Unknown	0	0	0	0	0	1	1	0	0	0	0	1	1	0	1	1	0	1	1	1	0	1	1	1	0	1	1	1	0	1	1	1	1	1	1	1	1	1	1	1	1
GCA_025394985.1		Unknown	USA	USA	Developed country	Swine	2020	Unknown	0	0	0	0	0	1	1	0	0	1	0	0	1	0	1	1	0	1	1	1	0	1	1	1	0	1	1	1	0	1	1	1	1	1	1	1	1	1	1	1	1
GCA_025395005.1		7	USA	USA	Developed country	Swine	2019	Unknown	0	0	0	0	0	1	1	0	0	1	1	1	1	0	1	1	0	1	1	1	0	1	1	1	0	1	1	1	0	1	1	1	1	1	1	1	1	1	1	1	1
GCA_025395075.1		Unknown	USA	USA	Developed country	Swine	2019	Unknown	0	0	0	0	0	1	1	0	0	1	1	1	1	0	0	0	0	1	1	1	0	1	1	1	0	1	1	1	0	1	1	1	1	1	1	1	1	1	1	1	1
GCA_025395715.1		4	USA	USA	Developed country	Swine	2020	Unknown	0	0	0	0	0	1	1	0	0	0	0	1	1	0	1	0	0	1	1	1	0	1	1	1	0	1	1	1	0	1	1	1	1	1	1	1	1	1	1	1	1
GCA_025395725.1	3	5	Canada	Canada	Developed country	Swine	2018	Unknown	0	0	0	0	0	1	1	0	0	1	1	1	1	1	0	0	1	1	1	1	0	1	1	1	1	1	1	1	1	1	1	1	1	1	1	1	1	1	1	1	1
GCA_025395775.1		7	USA	USA	Developed country	Swine	2020	Unknown	0	0	0	0	0	1	1	0	0	1	0	1	0	0	1	1	0	1	1	1	0	1	1	1	0	1	1	1	0	1	1	1	1	1	1	1	1	1	1	1	1
GCA_025395855.1	3	5	Canada	Canada	Developed country	Swine	2018	Unknown	0	0	0	0	0	1	1	0	0	1	1	1	1	1	0	0	1	1	1	1	0	1	1	1	1	1	1	1	1	1	1	1	1	1	1	1	1	1	1	1	1
GCA_025395875.1		13	Canada	Canada	Developed country	Swine	2018	Unknown	0	0	0	0	0	1	1	0	0	1	1	1	1	1	0	0	1	1	1	1	0	1	1	1	0	1	1	1	1	1	1	1	1	1	1	1	1	1	1	1	1
GCA_025395885.1		Unknown	Canada	Canada	Developed country	Swine	2018	Unknown	0	0	0	0	0	1	1	0	0	1	1	1	0	1	0	0	1	1	1	1	0	1	1	1	0	1	1	1	1	1	1	1	1	1	1	1	1	0	1	0	1
GCA_025395935.1		13	Canada	Canada	Developed country	Swine	2018	Unknown	0	0	0	0	0	1	1	0	0	1	1	1	1	1	0	0	1	1	1	1	0	1	1	1	0	1	1	1	1	1	1	1	1	1	1	1	1	1	1	1	1
GCA_025395975.1		13	Canada	Canada	Developed country	Swine	2018	Unknown	0	0	0	0	0	1	1	0	0	1	1	1	1	1	0	0	1	1	1	1	0	1	1	1	0	1	1	1	1	1	1	1	1	1	1	1	1	1	1	1	1
GCA_025396015.1		13	Denmark	Denmark	Developed country	Swine	2019	Unknown	0	0	0	0	0	1	1	0	0	1	1	1	0	0	0	0	0	1	1	1	0	1	1	1	0	1	1	1	0	1	1	1	1	1	1	1	1	1	1	1	1
GCA_025396075.1		13	Denmark	Denmark	Developed country	Swine	2019	Unknown	0	0	0	0	0	1	1	0	0	1	1	1	0	0	0	0	0	1	1	1	0	1	1	1	0	1	1	1	0	1	1	1	1	1	1	1	1	1	1	1	1
GCA_025396085.1		13	Denmark	Denmark	Developed country	Swine	2019	Unknown	0	0	0	0	0	1	1	0	0	1	1	1	0	0	0	0	0	1	1	1	0	1	1	1	0	1	1	1	0	1	1	1	1	1	1	1	1	1	1	1	1
GCA_025396115.1		13	USA	USA	Developed country	Swine	2018	Unknown	0	0	0	0	0	1	1	0	0	1	1	1	1	0	0	0	0	1	1	1	0	1	1	1	0	1	1	1	0	1	1	1	1	1	1	1	1	1	1	1	1
GCA_025396135.1		13	Denmark	Denmark	Developed country	Swine	2019	Unknown	0	0	0	0	0	1	1	0	0	1	1	1	0	0	0	0	0	1	1	1	0	1	1	1	0	1	1	1	0	1	1	1	1	1	1	1	1	1	1	1	1
GCA_025396155.1		4	USA	USA	Developed country	Swine	2018	Unknown	0	0	0	0	0	1	1	0	0	0	1	1	1	0	0	0	0	1	1	1	0	1	1	1	0	1	1	1	0	1	1	1	1	1	1	1	1	1	1	1	1
GCA_025396175.1		Unknown	USA	USA	Developed country	Swine	2018	Unknown	0	0	0	0	0	1	1	0	0	1	0	1	1	0	1	1	0	1	1	1	0	1	1	1	0	1	1	1	0	1	1	1	1	1	1	1	1	1	1	1	1
GCA_025396195.1		Unknown	USA	USA	Developed country	Swine	2018	Unknown	0	0	0	0	0	1	1	0	0	1	1	1	1	0	1	1	0	1	1	1	0	1	1	1	0	1	1	1	0	1	1	1	1	1	1	1	1	1	1	1	1
GCA_025396215.1	2	2	USA	USA	Developed country	Swine	2018	Unknown	0	0	0	0	0	1	1	0	0	1	0	1	1	0	1	1	0	1	1	1	0	1	1	1	0	1	1	1	0	1	1	1	1	1	1	1	1	0	1	1	1
GCA_025396235.1		1	Chile	Chile	Developing country	Swine	2020	Unknown	0	0	0	0	0	1	1	0	0	1	0	1	1	0	0	1	0	1	1	1	0	1	1	1	0	1	1	1	0	1	1	1	1	1	1	1	1	1	1	1	1
GCA_025396255.1		Unknown	Chile	Chile	Developing country	Swine	2020	Unknown	0	0	0	0	0	1	1	0	0	1	0	1	1	0	0	1	0	1	1	1	0	1	1	1	0	1	1	1	0	1	1	1	1	1	1	1	1	1	1	1	1
GCA_025396265.1		Unknown	USA	USA	Developed country	Swine	2019	Unknown	0	0	0	0	0	1	1	0	0	1	1	1	1	0	0	0	0	1	1	1	0	1	1	1	0	1	1	1	0	1	1	1	1	1	1	1	1	1	0	1	1
GCA_025396295.1		13	USA	USA	Developed country	Swine	2018	Unknown	0	0	0	0	0	1	1	0	0	1	1	1	1	0	0	0	0	1	1	1	0	1	1	1	0	1	1	1	0	1	1	1	1	1	1	1	1	1	1	1	1
GCA_025396305.1		Unknown	Chile	Chile	Developing country	Swine	2020	Unknown	0	0	0	0	0	1	1	0	0	1	1	1	1	0	0	0	0	1	1	1	0	1	1	1	0	1	1	1	0	1	1	1	1	1	1	1	1	1	1	1	1
GCA_025396335.1	3	5	Canada	Canada	Developed country	Swine	2019	Unknown	0	0	0	0	0	1	1	0	0	1	0	1	1	1	0	0	1	1	1	1	0	1	1	1	1	1	1	1	1	1	1	1	1	1	1	1	1	1	1	1	1
GCA_025396355.1		13	USA	USA	Developed country	Swine	2019	Unknown	0	0	0	0	0	1	1	0	0	1	1	1	1	0	0	0	0	1	1	1	0	1	1	1	0	1	1	1	0	1	1	1	1	1	1	1	1	1	1	1	1
GCA_025396375.1		Unknown	USA	USA	Developed country	Swine	2019	Unknown	0	0	0	0	0	1	1	0	0	1	1	1	1	0	0	0	0	1	1	1	0	1	1	1	0	1	1	1	0	1	1	1	1	1	1	1	1	1	1	1	1
GCA_025396395.1		7	USA	USA	Developed country	Swine	2019	Unknown	0	0	0	0	0	1	1	0	0	1	0	1	1	0	1	1	0	1	1	1	0	1	1	1	0	1	1	1	0	1	1	1	1	1	1	1	1	1	1	1	1
GCA_025396415.1	3	2	USA	USA	Developed country	Swine	2018	Unknown	0	0	0	0	0	1	1	0	0	1	1	1	1	0	0	0	0	1	1	1	0	1	1	1	0	1	1	1	0	1	1	1	1	1	1	1	1	1	1	1	1
GCA_025396435.1		13	USA	USA	Developed country	Swine	2019	Unknown	0	0	0	0	0	1	1	0	0	1	1	1	1	0	0	0	0	1	1	0	0	1	1	1	0	1	1	1	0	1	1	1	1	1	1	1	1	1	1	1	1
GCA_025396445.1		Unknown	USA	USA	Developed country	Swine	2019	Unknown	0	0	0	0	0	1	1	0	0	1	1	0	1	0	0	0	0	1	1	1	0	1	1	1	0	1	1	1	0	1	1	0	1	1	1	1	1	1	1	1	1
GCA_025396475.1		13	USA	USA	Developed country	Swine	2019	Unknown	0	0	0	0	0	1	1	0	0	1	1	1	1	0	1	0	0	1	1	0	0	1	1	1	0	1	1	1	0	1	1	1	1	1	1	1	1	1	1	1	1
GCA_025396495.1		4	USA	USA	Developed country	Swine	2019	Unknown	0	0	0	0	0	1	1	0	0	0	1	1	1	0	0	0	0	1	1	1	0	1	1	1	0	1	1	1	0	1	1	1	1	1	1	1	1	1	1	1	1
GCA_025396505.1		Unknown	USA	USA	Developed country	Swine	2018	Unknown	0	0	0	0	0	1	1	0	0	1	1	1	1	1	0	0	1	1	1	1	0	1	1	1	0	1	1	1	1	1	1	1	1	1	1	1	1	1	1	1	1
GCA_025396535.1		Unknown	USA	USA	Developed country	Swine	2019	Unknown	0	0	0	0	0	1	1	0	0	1	1	1	1	1	0	1	1	1	1	1	0	1	1	1	0	1	1	1	1	1	1	1	1	1	1	1	1	1	1	1	1
GCA_025396545.1		7	USA	USA	Developed country	Swine	2019	Unknown	0	0	0	0	0	1	1	0	0	1	0	1	1	0	0	0	0	1	1	1	0	1	1	1	0	1	1	1	0	1	1	1	1	1	1	1	1	1	1	1	1
GCA_025396555.1		13	USA	USA	Developed country	Swine	2018	Unknown	0	0	0	0	0	1	1	0	0	1	1	1	1	0	0	1	0	1	1	1	0	1	1	1	0	1	0	1	0	1	1	1	1	1	1	1	1	1	1	1	1
GCA_025396595.1		4	USA	USA	Developed country	Swine	2019	Unknown	0	0	0	0	0	1	1	0	0	0	0	1	1	1	0	0	0	1	1	1	0	1	1	1	0	1	1	1	1	1	1	1	1	1	1	1	1	1	1	1	1
GCA_025396605.1		Unknown	USA	USA	Developed country	Swine	2019	Unknown	0	0	0	0	0	1	1	0	0	1	0	1	1	0	0	0	0	1	1	1	0	1	1	1	0	1	0	1	0	1	1	1	1	1	1	1	1	1	1	1	1
GCA_025396635.1		4	USA	USA	Developed country	Swine	2019	Unknown	0	0	0	0	0	1	1	0	0	0	1	0	1	0	0	0	0	1	1	1	0	1	1	1	0	1	1	1	0	1	1	1	1	1	1	1	1	1	0	1	1
GCA_025396655.1		1	USA	USA	Developed country	Swine	2019	Unknown	0	0	0	0	0	1	1	0	0	1	1	1	0	0	0	0	0	1	1	1	0	1	1	1	0	1	1	1	0	1	1	1	1	1	1	1	1	1	1	1	1
GCA_025396665.1		Unknown	USA	USA	Developed country	Swine	2018	Unknown	0	0	0	0	0	1	1	0	0	1	1	1	1	0	1	1	0	1	1	1	0	1	1	1	0	1	0	1	0	1	1	1	1	1	1	1	1	1	1	1	1
GCA_025396675.1		4	USA	USA	Developed country	Swine	2017	Unknown	0	0	0	0	0	1	1	0	0	0	1	1	1	1	1	1	1	1	1	1	0	1	1	1	0	1	1	1	1	1	1	1	1	1	1	1	1	1	1	1	1
GCA_025396715.1		13	USA	USA	Developed country	Swine	2018	Unknown	0	0	0	0	0	1	1	0	0	1	1	1	1	0	0	0	0	1	1	1	0	1	1	1	0	1	0	1	0	1	1	1	1	1	1	1	1	1	1	1	1
GCA_025396735.1		Unknown	USA	USA	Developed country	Swine	2015	Unknown	0	0	0	0	0	1	1	0	0	0	1	1	1	1	1	1	1	1	1	1	0	1	1	1	0	1	1	1	1	1	1	1	1	1	1	1	1	1	1	1	1
GCA_025396745.1		7	USA	USA	Developed country	Swine	2017	Unknown	0	0	0	0	0	1	1	0	0	1	0	1	1	0	1	1	0	1	1	1	0	1	1	1	0	1	1	1	0	1	1	1	1	1	1	1	1	1	1	1	1
GCA_025396755.1		7	Canada	Canada	Developed country	Swine	2017	Unknown	0	0	0	0	0	1	1	0	0	1	0	1	1	0	1	1	0	1	1	1	0	1	1	1	0	1	1	1	0	1	1	1	1	1	1	1	1	1	1	1	1
GCA_025396795.1	7	2	USA	USA	Developed country	Swine	2017	Unknown	0	0	0	0	0	1	1	0	0	1	1	1	1	0	0	0	0	1	1	1	0	1	1	1	0	1	1	1	0	1	1	1	1	1	1	1	1	1	1	1	1
GCA_025396815.1		7	USA	USA	Developed country	Swine	2016	Unknown	0	0	0	0	0	1	1	0	0	1	0	1	1	0	1	1	0	1	1	1	0	1	1	1	0	1	1	1	0	1	1	1	1	1	1	1	1	1	1	1	1
GCA_025396825.1		7	USA	USA	Developed country	Swine	2016	Unknown	0	0	0	0	0	1	1	0	0	1	0	1	0	0	1	1	0	1	1	1	0	1	1	1	0	1	1	1	0	1	1	1	1	1	1	1	1	1	1	1	1
GCA_025396835.1		7	USA	USA	Developed country	Swine	2018	Unknown	0	0	0	0	0	1	1	0	0	1	1	1	1	0	0	0	0	1	1	1	0	1	1	1	0	1	1	1	0	1	1	1	1	1	1	1	1	1	1	1	1
GCA_025396875.1		Unknown	USA	USA	Developed country	Swine	2016	Unknown	0	0	0	0	0	1	1	0	0	0	1	1	1	1	1	1	1	1	1	1	0	1	1	1	0	1	1	1	1	1	1	1	1	1	1	1	1	1	1	1	1
GCA_025396885.1		7	USA	USA	Developed country	Swine	2017	Unknown	0	0	0	0	0	1	1	0	0	1	0	1	1	0	1	1	0	1	1	1	0	1	1	1	0	1	1	1	0	1	1	1	1	1	1	1	1	1	1	1	1
GCA_025396915.1		13	USA	USA	Developed country	Swine	2018	Unknown	0	0	0	0	0	1	1	0	0	1	1	1	1	0	0	0	0	1	1	1	1	1	1	1	0	1	1	1	0	1	1	1	1	1	1	1	1	1	1	1	1
GCA_025396935.1		7	USA	USA	Developed country	Swine	2018	Unknown	0	0	0	0	0	1	1	0	0	1	0	1	1	0	1	1	0	1	1	1	0	1	1	1	0	1	1	1	0	1	1	1	1	1	1	1	1	1	1	1	1
GCA_025396945.1		7	USA	USA	Developed country	Swine	2018	Unknown	0	0	0	0	0	1	1	0	0	1	0	1	1	0	1	1	0	1	1	1	0	1	1	1	0	1	1	1	0	1	1	1	1	1	1	1	1	1	1	1	1
GCA_025396955.1		4	USA	USA	Developed country	Swine	2018	Unknown	0	0	0	0	0	1	1	0	0	0	1	0	1	0	0	0	0	1	1	1	0	1	1	1	0	1	1	1	0	1	1	1	1	1	1	1	1	1	1	1	1
GCA_025396995.1		7	USA	USA	Developed country	Swine	2018	Unknown	0	0	0	0	0	1	1	0	0	1	0	1	1	0	1	1	0	1	1	1	0	1	1	1	0	1	1	1	0	1	1	1	1	1	1	1	1	1	1	1	1
GCA_025397015.1		Unknown	USA	USA	Developed country	Swine	2018	Unknown	0	0	0	0	0	1	1	0	0	1	1	1	1	0	0	0	0	1	1	1	0	1	1	1	0	1	1	1	0	1	1	0	1	1	1	1	1	0	1	1	1
GCA_025397035.1		7	USA	USA	Developed country	Swine	2017	Unknown	0	0	0	0	0	1	1	0	0	1	0	1	1	0	1	1	0	1	1	1	0	1	1	1	0	1	1	1	0	1	1	1	1	1	1	1	1	1	1	1	1
GCA_025397045.1		7	USA	USA	Developed country	Swine	2017	Unknown	0	0	0	0	0	1	1	0	0	1	0	1	1	0	1	1	0	1	1	1	0	1	1	1	0	1	1	1	0	1	1	1	1	1	1	1	1	1	1	1	1
GCA_025397055.1		15	Canada	Canada	Developed country	Swine	2018	Unknown	0	0	0	0	0	1	1	0	0	1	0	1	1	0	0	0	0	1	1	0	0	1	1	1	0	1	1	1	0	1	1	1	1	1	1	1	1	1	1	1	1
GCA_025397095.1		7	USA	USA	Developed country	Swine	2018	Unknown	0	0	0	0	0	1	1	0	0	0	1	1	1	0	0	0	0	1	1	1	0	1	1	1	0	1	1	1	0	1	1	1	1	1	1	1	1	1	1	1	1
GCA_025397115.1		7	Canada	Canada	Developed country	Swine	2017	Unknown	0	0	0	0	0	1	1	0	0	1	0	1	0	0	1	1	0	1	1	1	0	1	1	1	0	1	1	1	0	1	1	1	1	1	1	1	1	1	1	1	1
GCA_025397125.1		Unknown	Canada	Canada	Developed country	Swine	2018	Unknown	0	0	0	0	0	1	1	0	0	1	0	0	1	0	0	0	0	1	1	1	0	1	1	1	0	1	1	1	0	1	1	1	1	1	1	1	1	1	1	1	1
GCA_025397155.1		Unknown	Canada	Canada	Developed country	Swine	2018	Unknown	0	0	0	0	0	1	1	0	0	1	0	0	1	0	0	0	0	1	1	1	0	1	1	1	0	1	0	1	0	1	1	1	1	1	1	1	1	1	1	1	1
GCA_025397165.1		8	USA	USA	Developed country	Swine	2019	Unknown	0	0	0	0	0	1	1	0	0	0	1	0	1	0	0	0	0	1	1	1	0	1	1	1	0	1	1	1	0	1	1	0	1	1	1	1	1	1	0	1	1
GCA_025397195.1		Unknown	Canada	Canada	Developed country	Swine	2018	Unknown	0	0	0	0	0	1	1	0	0	0	1	1	1	0	0	0	0	1	1	1	0	1	1	1	0	1	1	1	0	1	1	1	1	1	1	1	1	0	1	1	1
GCA_025397215.1		Unknown	Canada	Canada	Developed country	Swine	2018	Unknown	0	0	0	0	0	1	1	0	0	0	1	0	1	0	0	0	0	1	1	1	0	1	1	1	0	1	1	1	0	1	1	0	1	1	1	1	1	0	0	1	1
GCA_025397255.1		4	USA	USA	Developed country	Swine	2019	Unknown	0	0	0	0	0	1	1	0	0	0	1	1	0	0	0	0	0	1	1	1	0	1	1	1	0	1	1	1	0	1	1	1	1	1	1	1	1	1	1	1	1
GCA_025397265.1		Unknown	USA	USA	Developed country	Swine	2018	Unknown	0	0	0	0	0	1	1	0	0	0	0	1	1	0	1	1	0	1	1	1	1	1	1	1	0	1	1	1	0	1	1	1	1	1	1	1	1	1	1	1	1
GCA_025397365.1		Unknown	Canada	Canada	Developed country	Swine	2018	Unknown	0	0	0	0	0	1	1	0	0	0	1	0	1	0	0	0	0	1	1	1	0	1	1	1	0	1	1	1	0	1	1	1	1	1	1	1	1	1	1	1	1
GCA_025397395.1	2	12	USA	USA	Developed country	Swine	2018	Unknown	0	0	0	0	0	1	1	0	0	1	1	1	1	1	0	0	1	1	1	1	0	1	1	1	0	1	1	1	1	1	1	1	1	1	1	1	1	1	1	1	1
GCA_025397415.1	2	12	USA	USA	Developed country	Swine	2018	Unknown	0	0	0	0	0	1	1	0	0	1	0	0	1	1	0	0	1	1	1	1	0	1	1	1	0	1	1	1	1	1	1	1	1	1	1	1	1	1	1	1	1
GCA_025397435.1		7	Canada	Canada	Developed country	Swine	2017	Unknown	0	0	0	0	0	1	1	0	0	1	0	1	1	0	1	1	0	1	1	1	0	1	1	1	0	1	1	1	0	1	1	1	1	1	1	1	1	1	1	1	1
GCA_025460945.1		4	USA	USA	Developed country	Swine	2021	Unknown	0	0	0	0	0	1	1	0	0	0	0	0	1	0	1	1	0	1	1	1	0	1	1	1	0	1	1	1	0	1	1	1	1	1	1	1	1	1	1	1	1
GCA_025460965.1		4	USA	USA	Developed country	Swine	2021	Unknown	0	0	0	0	0	1	1	0	0	0	0	0	1	0	1	1	0	1	1	1	0	1	1	1	0	1	1	1	0	1	1	1	1	1	1	1	1	1	1	1	1
GCA_025460985.1		7	USA	USA	Developed country	Swine	2021	Unknown	0	0	0	0	0	1	1	0	0	1	1	1	1	0	1	1	0	1	1	1	0	1	1	1	0	1	1	1	0	1	1	1	1	1	1	1	1	1	1	1	1
GCA_025461025.1		7	USA	USA	Developed country	Swine	2021	Unknown	0	0	0	0	0	1	1	0	0	1	1	1	1	0	1	1	0	1	1	1	0	1	1	1	0	1	1	1	0	1	1	1	1	1	1	1	1	1	1	1	1
GCA_028680335.1		14	Canada	Canada	Developed country	Unknown	Unknown	Unknown	0	0	0	0	0	1	1	0	0	1	0	0	1	1	0	0	1	1	1	1	0	1	1	1	0	1	1	1	1	1	1	1	1	1	1	1	1	1	1	1	1
GCA_028680415.1		Unknown	Canada	Canada	Developed country	Unknown	Unknown	Unknown	0	0	0	0	0	1	1	0	0	1	1	1	1	1	1	1	0	1	1	1	0	1	1	1	0	1	1	1	1	1	1	1	1	1	1	1	1	1	1	1	1
GCA_028680435.1	4	12	Canada	Canada	Developed country	Unknown	Unknown	Unknown	0	0	0	0	0	1	1	0	0	1	1	1	0	1	0	0	1	1	1	1	0	1	1	1	1	1	1	1	1	1	1	1	1	1	1	1	1	1	1	1	1
GCA_028680455.1		4	Canada	Canada	Developed country	Unknown	Unknown	Unknown	0	0	0	0	0	1	1	0	0	0	0	1	1	0	0	0	0	1	1	1	0	1	1	1	0	1	1	1	0	1	1	1	1	1	1	1	1	1	1	1	1
GCA_028680475.1		10	Canada	Canada	Developed country	Unknown	Unknown	Unknown	0	0	0	0	0	1	0	0	0	1	1	1	0	0	0	0	0	1	1	0	0	1	1	1	0	1	1	1	0	1	1	1	1	1	1	1	1	1	1	1	1
GCA_028680495.1		8	Canada	Canada	Developed country	Unknown	Unknown	Unknown	0	0	0	0	0	1	1	0	0	1	1	1	1	0	0	0	0	1	1	0	0	1	1	1	0	1	1	1	0	1	1	0	1	1	1	1	1	1	0	1	1
GCA_028680515.1		Unknown	Canada	Canada	Developed country	Unknown	Unknown	Unknown	0	0	0	0	0	1	1	0	0	1	1	1	1	0	0	0	0	1	1	1	0	1	1	1	0	1	1	1	0	1	1	1	1	1	1	1	1	0	1	1	1
GCA_028680525.1		3	Canada	Canada	Developed country	Unknown	Unknown	Unknown	0	0	0	0	0	1	1	0	0	0	0	1	1	0	0	0	0	1	1	0	0	1	1	1	0	1	1	1	0	1	1	0	1	1	1	1	1	1	1	1	1
GCA_028887685.1	8	2	Mexico	Mexico	Developing country	Swine	2022	Unknown	0	0	0	0	0	1	1	0	0	1	1	1	1	0	0	0	0	1	1	1	0	1	1	1	0	1	1	1	0	1	1	1	1	1	1	1	1	1	1	1	1
GCA_028887715.1		7	Mexico	Mexico	Developing country	Swine	2022	Unknown	0	0	0	0	0	1	1	0	0	1	1	1	1	0	0	0	0	1	1	1	0	1	1	1	0	1	1	1	0	1	1	1	1	1	1	1	1	1	1	1	1
GCA_028887735.1	8	2	Mexico	Mexico	Developing country	Swine	2022	Oral	0	0	0	0	0	1	1	0	0	1	1	1	1	0	1	0	0	1	1	1	0	1	1	1	0	1	1	1	0	1	1	1	1	1	1	1	1	1	1	1	1
GCA_028887755.1	8	2	Mexico	Mexico	Developing country	Swine	2022	Unknown	0	0	0	0	0	1	1	0	0	1	1	1	1	0	0	0	0	1	1	1	0	1	1	1	0	1	1	1	0	1	1	1	1	1	1	1	1	1	1	1	1
GCA_028887785.1		Unknown	Mexico	Mexico	Developing country	Swine	2022	Oral	0	0	0	0	0	1	1	0	0	1	1	1	1	0	0	0	0	1	1	1	0	1	1	1	0	1	1	1	0	1	1	1	1	1	1	1	1	1	1	1	1
GCA_028887805.1		Unknown	Mexico	Mexico	Developing country	Swine	2022	Oral	0	0	0	0	0	1	1	0	0	1	1	1	1	0	0	0	0	1	1	1	0	1	1	1	0	1	1	1	0	1	1	1	1	1	1	1	1	1	1	1	1
GCA_028887825.1	8	2	Mexico	Mexico	Developing country	Swine	2022	Oral	0	0	0	0	0	1	1	0	0	1	1	1	1	0	0	0	0	1	1	1	0	1	1	1	0	1	1	1	0	1	1	1	1	1	1	1	1	1	1	1	1
GCA_028887845.1		13	USA	USA	Developed country	Swine	2022	Spleen	0	0	0	0	0	1	1	0	0	1	1	1	1	0	0	1	0	1	1	1	0	1	1	1	0	1	1	1	0	1	0	1	1	1	1	1	1	1	1	1	1
GCA_028887865.1		7	Mexico	Mexico	Developing country	Swine	2022	Oral	0	0	0	0	0	1	1	0	0	1	1	1	1	0	0	0	0	1	1	1	0	1	1	1	0	1	1	1	0	1	0	1	1	1	1	1	1	1	1	1	1
GCA_028887885.1	8	2	Mexico	Mexico	Developing country	Swine	2022	Oral	0	0	0	0	0	1	1	0	0	1	1	1	1	0	0	0	0	1	1	1	0	1	1	1	0	1	1	1	0	1	1	1	1	1	1	1	1	1	1	1	1
GCA_028887905.1		4	USA	USA	Developed country	Swine	2022	Heart	0	0	0	0	0	1	1	0	0	0	1	1	1	1	0	0	1	1	1	1	0	1	1	1	0	1	1	1	1	1	1	1	1	1	1	1	1	1	1	1	1
GCA_028887925.1		4	USA	USA	Developed country	Swine	2022	Unknown	0	0	0	0	0	1	1	0	0	0	1	1	1	0	1	0	0	1	1	1	0	1	1	1	0	1	1	1	0	1	0	1	1	1	1	1	1	1	1	1	1
GCA_028887945.1		7	USA	USA	Developed country	Swine	2022	Unknown	0	0	0	0	0	1	1	0	0	1	1	1	1	0	1	1	0	1	1	1	0	1	1	1	0	1	1	1	0	1	1	1	1	1	1	1	1	1	1	1	1
GCA_028887965.1		Unknown	USA	USA	Developed country	Swine	2022	Unknown	0	0	0	0	0	1	1	0	0	1	1	1	1	1	0	0	1	1	1	1	0	1	1	1	1	1	1	1	1	1	1	1	1	1	1	1	1	1	1	1	1
GCA_028887985.1		7	Mexico	Mexico	Developing country	Swine	2022	Unknown	0	0	0	0	0	1	1	0	0	1	1	1	1	0	1	1	0	1	1	1	0	1	1	1	0	1	1	1	0	1	1	1	1	1	1	1	1	1	1	1	1
GCA_028888005.1		7	Mexico	Mexico	Developing country	Swine	2022	Unknown	0	0	0	0	0	1	1	0	0	1	1	1	1	0	1	1	0	1	1	1	0	1	1	1	0	1	1	1	0	1	1	1	1	1	1	1	1	1	1	1	1
GCA_028888025.1		7	Mexico	Mexico	Developing country	Swine	2022	Unknown	0	0	0	0	0	1	1	0	0	1	1	1	1	0	0	0	0	1	1	1	0	1	1	1	0	1	1	1	0	1	1	1	1	1	1	1	1	1	1	1	1
GCA_028888045.1		13	Mexico	Mexico	Developing country	Swine	2022	Brain	0	0	0	0	0	1	1	0	0	1	1	1	1	0	1	1	0	1	1	1	0	1	1	1	0	1	1	1	0	1	1	1	1	1	1	1	1	1	1	1	1
GCA_028890515.1		13	USA	USA	Developed country	Swine	2022	Lung	0	0	0	0	0	1	1	0	0	1	1	1	1	0	0	1	0	1	1	1	0	1	1	1	0	1	1	1	0	1	1	1	1	1	1	1	1	1	1	1	1
GCA_028890545.1		Unknown	Mexico	Mexico	Developing country	Swine	2022	Unknown	0	0	0	0	0	1	1	0	0	1	1	1	1	0	0	1	0	1	1	1	0	1	1	1	0	1	1	1	0	1	1	1	1	1	1	1	1	1	1	1	1
GCA_028890565.1		Unknown	Mexico	Mexico	Developing country	Swine	2022	Unknown	0	0	0	0	0	1	1	0	0	1	1	1	1	0	1	1	0	1	1	1	0	1	1	1	0	1	1	1	0	1	1	1	1	1	1	1	1	1	1	1	1
GCA_028890585.1		4	USA	USA	Developed country	Swine	2022	Lung	0	0	0	0	0	1	1	0	0	0	1	1	1	0	0	0	0	1	1	1	0	1	1	1	0	1	1	1	0	1	1	1	1	1	1	1	1	1	1	1	1
GCA_028890605.1		Unknown	Mexico	Mexico	Developing country	Swine	2022	Unknown	0	0	0	0	0	1	1	0	0	1	1	1	1	0	0	0	0	1	1	1	0	1	1	1	0	1	1	1	0	1	1	1	1	1	1	1	1	0	1	1	1
GCA_028890625.1		Unknown	USA	USA	Developed country	Swine	2022	Lung	0	0	0	0	0	1	1	0	0	1	1	1	1	1	0	0	1	1	1	1	0	1	1	1	0	1	1	1	1	1	1	1	1	1	1	1	1	1	1	1	1
GCA_028890645.1		Unknown	USA	USA	Developed country	Swine	2022	Heart	0	0	0	0	0	1	1	0	0	1	1	1	1	0	0	0	0	1	1	1	0	1	1	1	0	1	1	1	0	1	1	1	1	1	1	1	1	0	0	1	1
GCA_028890665.1	7	2	USA	USA	Developed country	Swine	2021	Lung	0	0	0	0	0	1	1	0	0	1	0	0	1	0	0	0	0	1	1	1	0	1	1	1	0	1	1	1	0	1	1	1	1	1	1	1	1	1	1	1	1
GCA_028890685.1	7	2	Mexico	Mexico	Developing country	Swine	2022	Brain	0	0	0	0	0	1	1	0	0	1	0	0	1	0	0	0	0	1	1	1	0	1	1	1	0	1	1	1	0	1	1	1	1	1	1	1	1	1	1	1	1
GCA_028890705.1		4	USA	USA	Developed country	Swine	2022	Lung	0	0	0	0	0	1	1	0	0	0	1	1	1	0	0	1	0	1	1	1	0	1	1	1	0	1	1	1	0	1	1	1	1	1	1	1	1	1	1	1	1
GCA_028890725.1		13	Mexico	Mexico	Developing country	Swine	2022	Brain	0	0	0	0	0	1	1	0	0	1	1	1	1	0	0	1	0	1	1	1	0	1	1	1	0	1	1	1	0	1	1	1	1	1	1	1	1	1	1	1	1
GCA_028890745.1	7	2	Mexico	Mexico	Developing country	Swine	2022	Brain	0	0	0	0	0	1	1	0	0	1	0	0	1	0	0	1	0	1	1	1	0	1	1	1	0	1	1	1	0	1	1	1	1	1	1	1	1	1	1	1	1
GCA_028890765.1		Unknown	USA	USA	Developed country	Swine	2022	Heart	0	0	0	0	0	1	1	0	0	1	1	1	1	1	0	0	1	1	1	1	0	1	1	1	1	1	0	1	1	1	1	1	1	1	1	1	1	1	1	1	1
GCA_028890785.1		13	USA	USA	Developed country	Swine	2021	Brain	0	0	0	0	0	1	1	0	0	1	1	1	1	0	0	1	0	1	1	1	0	1	1	1	0	1	1	1	0	1	0	1	1	1	1	1	1	1	1	1	1
GCA_028890805.1		15	USA	USA	Developed country	Swine	2021	Lung	0	0	0	0	0	1	1	0	0	1	1	1	1	0	0	0	0	1	1	1	0	1	1	1	0	1	1	1	0	1	1	1	1	1	1	1	1	1	1	1	1
GCA_028890825.1		Unknown	Mexico	Mexico	Developing country	Swine	2021	Brain	0	0	0	0	0	1	1	0	0	1	0	1	1	1	1	1	1	1	1	1	0	1	1	1	0	1	0	1	1	1	1	1	1	1	1	1	1	1	1	1	1
GCA_028890845.1		Unknown	Mexico	Mexico	Developing country	Swine	2021	Joint	0	0	0	0	0	1	1	0	0	1	1	1	1	0	0	1	0	1	1	1	0	1	1	1	0	1	1	1	0	1	0	1	0	1	1	1	1	0	1	1	1
GCA_028890865.1		4	USA	USA	Developed country	Swine	2021	Heart	0	0	0	0	0	1	1	0	0	0	1	1	1	0	0	0	0	1	1	1	0	1	1	1	0	1	1	1	0	1	1	1	1	1	1	1	1	1	1	1	1
GCA_028890905.1	7	2	USA	USA	Developed country	Swine	2021	Lung	0	0	0	0	0	1	1	0	0	1	0	0	1	0	0	1	0	1	1	1	0	1	1	1	0	1	1	1	0	1	0	1	1	1	1	1	1	1	1	1	1
GCA_028890925.1	3	5	USA	USA	Developed country	Swine	2021	Lung	0	0	0	0	0	1	1	0	0	1	1	1	1	1	0	0	1	1	1	1	0	1	1	1	1	1	0	1	1	1	1	1	1	1	1	1	1	1	1	1	1
GCA_028890945.1		Unknown	USA	USA	Developed country	Swine	2021	Liver	0	0	0	0	0	1	1	0	0	1	1	1	1	0	1	1	0	1	1	1	0	1	1	1	0	1	1	1	0	1	1	1	1	1	1	1	1	1	0	1	1
GCA_028890965.1	5	12	USA	USA	Developed country	Swine	2021	Brain	0	0	0	0	0	1	1	0	0	1	1	1	1	1	0	0	1	1	1	1	0	1	1	1	0	1	1	1	1	1	1	1	1	1	1	1	1	1	1	1	1
GCA_028890985.1	5	12	USA	USA	Developed country	Swine	2021	Brain	0	0	0	0	0	1	1	0	0	1	1	1	1	1	0	0	1	1	1	1	0	1	1	1	0	1	1	1	1	1	1	1	1	1	1	1	1	1	1	1	1
GCA_028891005.1		13	USA	USA	Developed country	Swine	2021	Joint	0	0	0	0	0	1	1	0	0	1	1	1	1	0	0	0	0	1	1	1	0	1	1	1	0	1	1	1	0	1	1	1	1	1	1	1	1	1	1	1	1
GCA_028891025.1		7	USA	USA	Developed country	Swine	2021	Thoracic cavity	0	0	0	0	0	1	1	0	0	1	1	1	1	0	1	1	0	1	1	1	0	1	1	1	0	1	1	1	0	1	1	1	1	1	1	1	1	1	1	1	1
GCA_028891045.1		Unknown	USA	USA	Developed country	Swine	2021	Lung	0	0	0	0	0	1	1	0	0	0	1	1	1	0	0	1	0	1	1	1	0	1	1	1	0	1	1	1	0	1	1	1	1	1	1	1	1	1	1	1	1
GCA_029625665.1		Unknown	China	China:Guangdong	Developing country	Swine	2017	Lung	0	0	0	0	0	1	1	0	0	1	1	0	1	0	0	0	0	1	1	1	0	1	1	1	0	1	1	1	0	1	1	1	1	1	1	1	1	1	1	1	1
GCA_029762435.1		9	China	China:Fujian	Developing country	Swine	2022	Lung	0	0	0	0	0	1	1	0	0	1	1	1	1	0	0	0	0	1	1	0	0	1	1	1	0	1	1	1	0	1	1	1	1	1	1	1	1	1	1	1	1
GCA_029762455.1		Unknown	China	China:Fujian	Developing country	Swine	2021	Lung	0	0	0	0	0	1	1	0	0	0	1	1	1	0	0	1	0	1	1	0	0	1	1	1	0	1	1	1	0	1	1	1	1	1	1	1	1	1	1	1	1
GCA_029762655.1		6	China	China:Hubei	Developing country	Swine	2017	Lung	0	0	0	0	0	1	0	0	0	1	1	1	1	0	0	0	0	1	1	1	0	1	1	1	0	1	1	1	0	1	1	1	1	1	1	1	1	1	1	1	1
GCA_029762675.1		11	China	China:Hebei	Developing country	Swine	2017	Lung	0	0	0	0	0	1	1	0	0	1	1	0	1	0	0	0	0	1	1	1	0	1	1	1	0	1	1	1	0	1	1	1	1	1	1	1	1	1	1	1	1
GCA_029762695.1		Unknown	China	China:Hubei	Developing country	Swine	2017	Trachea	0	0	0	0	0	1	1	0	0	0	1	1	1	1	0	0	1	1	1	1	0	1	1	1	0	1	1	1	1	1	1	1	1	1	1	1	1	1	1	1	1
GCA_029762705.1		4	China	China:Hubei	Developing country	Swine	2017	Lung	0	0	0	0	0	1	1	0	0	0	1	0	1	1	0	0	1	1	1	1	0	1	1	1	0	1	1	1	1	1	1	1	1	1	1	1	1	1	1	1	1
GCA_029762735.1		1	China	China:Hubei	Developing country	Swine	2017	Lung	0	0	0	0	0	1	1	0	0	1	1	0	1	0	0	0	0	1	1	1	0	1	1	1	0	1	1	1	0	1	1	0	1	1	1	1	1	1	1	1	1
GCA_029762765.1		13	China	China:Guangdong	Developing country	Swine	2017	Brain	0	0	0	0	0	1	1	0	0	1	1	1	1	1	0	0	1	1	1	1	0	1	1	1	0	1	1	1	1	1	1	1	1	1	1	1	1	1	1	1	1
GCA_029762795.1		7	China	China:Henan	Developing country	Swine	2017	Lung	0	0	0	0	0	1	1	0	0	1	1	0	1	0	0	0	0	1	1	1	0	1	1	1	0	1	1	1	0	1	1	1	1	1	1	1	1	1	1	1	1
GCA_029762815.1		1	China	China:Henan	Developing country	Swine	2017	Brain	0	0	0	0	0	1	1	0	0	1	1	0	1	0	0	0	0	1	1	1	0	1	1	1	0	1	1	1	0	1	1	1	1	1	1	1	1	1	1	1	1
GCA_029762825.1		7	China	China:Hebei	Developing country	Swine	2017	Lung	0	0	0	0	0	1	1	0	0	1	1	0	1	0	0	0	0	1	1	1	0	1	1	1	0	1	1	1	0	1	1	1	1	1	1	1	1	1	1	1	1
GCA_029762855.1		13	China	China:Henan	Developing country	Swine	2017	Lung	0	0	0	0	0	1	1	0	0	1	1	1	1	0	0	0	0	1	1	1	0	1	1	1	0	1	1	1	0	1	1	1	1	1	1	1	1	1	1	1	1
GCA_029762875.1	1	12	China	China:Hubei	Developing country	Swine	2017	Trachea	0	0	0	0	0	1	1	0	0	1	1	1	0	1	0	0	1	1	1	1	0	1	1	1	1	1	1	1	1	1	1	1	1	1	1	1	1	1	1	1	1
GCA_029762895.1		4	China	China:Guangdong	Developing country	Swine	2017	Trachea	0	0	0	0	0	1	1	0	0	0	1	1	1	1	0	0	1	1	1	1	0	1	1	1	0	1	1	1	1	1	1	1	1	1	1	1	1	1	1	1	1
GCA_029762915.1		13	China	China:Hubei	Developing country	Swine	2017	Nose	0	0	0	0	0	1	1	0	0	1	1	0	1	0	0	0	0	1	1	1	0	1	1	1	0	1	1	1	0	1	1	1	1	1	1	1	1	1	1	1	1
GCA_029762925.1		4	China	China:Hubei	Developing country	Swine	2017	Trachea	0	0	0	0	0	1	1	0	0	0	1	0	1	1	0	0	1	1	1	1	0	1	1	1	0	1	1	1	1	1	1	1	1	1	1	1	1	1	1	1	1
GCA_029762935.1		Unknown	China	China:Guangdong	Developing country	Swine	2017	Brain	0	0	0	0	0	1	1	0	0	1	1	1	1	1	0	0	1	1	1	1	0	1	1	1	0	1	1	1	1	1	1	1	1	1	1	1	1	1	1	1	1
GCA_029762975.1	1	12	China	China:Henan	Developing country	Swine	2017	Trachea	0	0	0	0	0	1	1	0	0	1	1	1	0	1	0	0	1	1	1	1	0	1	1	1	1	1	1	1	1	1	1	1	1	1	1	1	1	1	1	1	1
GCA_029762995.1	2	12	China	China:Jiangxi	Developing country	Swine	2017	Lung	0	0	0	0	0	1	1	0	0	1	1	0	1	1	0	0	1	1	1	1	0	1	1	1	1	1	1	1	1	1	1	1	1	1	1	1	1	1	1	1	1
GCA_029763015.1		11	China	China:Jiangxi	Developing country	Swine	2017	Lung	0	0	0	0	0	1	1	0	0	1	1	1	1	0	0	0	0	1	1	1	0	1	1	1	0	1	1	1	0	1	1	1	1	1	1	1	1	1	1	1	1
GCA_029763035.1		4	China	China:Jiangxi	Developing country	Swine	2018	Lung	0	0	0	0	0	1	1	0	0	0	1	1	1	1	0	0	1	1	1	1	0	1	1	1	0	1	1	1	1	1	1	1	1	1	1	1	1	1	1	1	1
GCA_029763045.1		4	China	China:Jiangxi	Developing country	Swine	2017	Lung	0	0	0	0	0	1	1	0	0	0	1	1	1	1	0	0	1	1	1	1	0	1	1	1	0	1	1	1	1	1	1	1	1	1	1	1	1	1	1	1	1
GCA_029763055.1		13	China	China:Jiangxi	Developing country	Swine	2018	Lung	0	0	0	0	0	1	1	0	0	1	1	1	1	1	0	0	1	1	1	1	0	1	1	1	0	1	1	1	1	1	1	1	1	1	1	1	1	1	1	1	1
GCA_029763095.1	4	5	China	China:Guangdong	Developing country	Swine	2018	Lung	0	0	0	0	0	1	1	0	0	1	1	0	1	1	0	0	1	1	1	1	0	1	1	1	1	1	1	1	1	1	1	1	1	1	1	1	1	1	1	1	1
GCA_029763115.1		Unknown	China	China:Guangdong	Developing country	Swine	2018	Lung	0	0	0	0	0	1	1	0	0	0	1	0	1	1	0	0	1	1	1	1	0	1	1	1	0	1	1	1	1	1	1	1	1	1	1	1	1	1	1	1	1
GCA_029763135.1		4	China	China:Jiangxi	Developing country	Swine	2018	Lung	0	0	0	0	0	1	1	0	0	0	1	1	1	1	0	0	1	1	1	1	0	1	1	1	0	1	1	1	1	1	1	1	1	1	1	1	1	1	1	1	1
GCA_029763155.1		Unknown	China	China:Jiangxi	Developing country	Swine	2018	Trachea	0	0	0	0	0	1	1	0	0	0	1	1	1	1	0	0	1	1	1	1	0	1	1	1	0	1	1	1	1	1	1	1	1	1	1	1	1	1	1	1	1
GCA_029763175.1		13	China	China:Jiangxi	Developing country	Swine	2018	Lung	0	0	0	0	0	1	1	0	0	1	1	1	1	1	0	0	1	1	1	1	0	1	1	1	0	1	1	1	1	1	1	1	1	1	1	1	1	1	1	1	1
GCA_029763185.1		4	China	China:Jiangxi	Developing country	Swine	2018	Lung	0	0	0	0	0	1	1	0	0	0	1	1	1	1	0	0	1	1	1	1	0	1	1	1	0	1	1	1	1	1	1	1	1	1	1	1	1	1	1	1	1
GCA_029763215.1		13	China	China:Hubei	Developing country	Swine	2018	Lung	0	0	0	0	0	1	1	0	0	1	1	1	1	0	0	0	0	1	1	1	0	1	1	1	0	1	1	1	0	1	1	1	1	1	1	1	1	1	1	1	1
GCA_029763225.1		7	China	China:Jiangxi	Developing country	Swine	2018	Lung	0	0	0	0	0	1	1	0	0	1	1	1	0	0	0	0	0	1	1	1	0	1	1	1	0	1	1	1	0	1	1	1	1	1	1	1	1	1	1	1	1
GCA_029763255.1		4	China	China:Hebei	Developing country	Swine	2018	Lung	0	0	0	0	0	1	1	0	0	0	1	1	1	1	0	0	1	1	1	1	0	1	1	1	0	1	1	1	1	1	1	1	1	1	1	1	1	1	1	1	1
GCA_029763275.1		14	China	China:Hubei	Developing country	Swine	2018	Lung	0	0	0	0	0	1	1	0	0	1	1	0	0	1	0	0	1	1	1	1	0	1	1	1	0	1	1	1	1	1	1	1	1	1	1	1	1	1	1	1	1
GCA_029763295.1		7	China	China:Henan	Developing country	Swine	2018	Lung	0	0	0	0	0	1	1	0	0	1	1	1	1	0	0	0	0	1	1	0	0	1	1	1	0	1	1	1	0	1	1	1	1	1	1	1	1	1	1	1	1
GCA_029763315.1		4	China	China:Henan	Developing country	Swine	2018	Lung	0	0	0	0	0	1	1	0	0	0	1	0	1	1	0	0	1	1	1	1	0	1	1	1	0	1	1	1	1	1	1	1	1	1	1	1	1	1	1	1	1
GCA_029763325.1	3	2	China	China:Hebei	Developing country	Swine	2018	Lung	0	0	0	0	0	1	1	0	0	1	1	1	1	0	0	0	0	1	1	1	0	1	1	1	0	1	1	1	0	1	1	1	1	1	1	1	1	1	1	1	1
GCA_029763355.1		9	China	China:Henan	Developing country	Swine	2018	Trachea	0	0	0	0	0	1	0	0	0	1	1	0	1	0	0	0	0	1	1	0	0	1	1	1	0	1	1	1	0	1	1	1	1	1	1	1	1	1	1	1	1
GCA_029763375.1		4	China	China:Henan	Developing country	Swine	2018	Lung	0	0	0	0	0	1	1	0	0	0	1	0	1	1	0	0	1	1	1	1	0	1	1	1	0	1	1	1	1	1	1	1	1	1	1	1	1	1	1	1	1
GCA_029763395.1		4	China	China:Henan	Developing country	Swine	2018	Lung	0	0	0	0	0	1	1	0	0	0	1	1	1	1	0	0	1	1	1	1	0	1	1	1	0	1	1	1	1	1	1	1	1	1	1	1	1	1	1	1	1
GCA_029763415.1		Unknown	China	China:Henan	Developing country	Swine	2018	Lung	0	0	0	0	0	1	1	0	0	1	1	1	0	1	0	0	1	1	1	1	0	1	1	1	0	1	1	1	1	1	1	1	1	1	1	1	1	1	1	1	1
GCA_029763435.1		14	China	China:Henan	Developing country	Swine	2018	Lung	0	0	0	0	0	1	1	0	0	1	1	1	1	1	0	0	1	1	1	1	0	1	1	1	0	1	1	1	1	1	1	1	1	1	1	1	1	1	1	1	1
GCA_029763455.1		14	China	China:Hubei	Developing country	Swine	2019	Lung	0	0	0	0	0	1	1	0	0	1	1	1	1	1	0	0	1	1	1	1	1	1	1	1	0	1	1	1	1	1	1	1	1	1	1	1	1	1	1	1	1
GCA_029763465.1		4	China	China:Hebei	Developing country	Swine	2018	Lung	0	0	0	0	0	1	1	0	0	0	1	1	1	1	0	0	1	1	1	1	0	1	1	1	0	1	1	1	1	1	1	1	1	1	1	1	1	1	1	1	1
GCA_029763495.1		1	China	China:Jiangxi	Developing country	Swine	2018	Lung	0	0	0	0	0	1	1	0	0	1	1	0	1	0	0	0	0	1	1	1	0	1	1	1	0	1	1	1	0	1	1	1	1	1	1	1	1	1	1	1	1
GCA_029763515.1	4	5	China	China:Hebei	Developing country	Swine	2019	Lung	0	0	0	0	0	1	1	0	0	1	1	0	1	1	0	0	1	1	1	1	0	1	1	1	1	1	1	1	1	1	1	1	1	1	1	1	1	1	1	1	1
GCA_029763535.1	2	12	China	China:Hebei	Developing country	Swine	2019	Trachea	0	0	0	0	0	1	1	0	0	1	1	0	1	1	0	0	1	1	1	1	0	1	1	1	1	1	1	1	1	1	1	1	1	1	1	1	1	1	1	1	1
GCA_029763555.1		4	China	China:Hubei	Developing country	Swine	2019	Lung	0	0	0	0	0	1	1	0	0	0	1	0	1	1	0	0	1	1	1	1	0	1	1	1	0	1	1	1	1	1	1	1	1	1	1	1	1	1	1	1	1
GCA_029763575.1	3	2	China	China:Hubei	Developing country	Swine	2019	Lung	0	0	0	0	0	1	0	0	0	1	1	0	1	0	0	0	0	1	1	1	0	1	1	1	0	1	0	1	0	1	1	1	1	1	1	1	1	1	1	1	1
GCA_029763585.1	3	5	China	China:Hubei	Developing country	Swine	2019	Lung	0	0	0	0	0	1	1	0	0	1	1	0	1	1	0	0	1	1	1	1	0	1	1	1	1	1	1	1	1	1	1	1	1	1	1	1	1	1	1	1	1
GCA_029763615.1	1	2	China	China:Hebei	Developing country	Swine	2019	Lung	0	0	0	0	0	1	1	0	0	1	1	1	1	0	0	0	0	1	1	1	0	1	1	1	0	1	1	1	0	1	1	1	1	1	1	1	1	1	1	1	1
GCA_029763635.1	3	2	China	China:Hebei	Developing country	Swine	2019	Lung	0	0	0	0	0	1	1	0	0	1	1	1	1	0	0	0	0	1	1	1	0	1	1	1	0	1	1	1	0	1	1	1	1	1	1	1	1	1	1	1	1
GCA_029763655.1		13	China	China:Hebei	Developing country	Swine	2019	Lung	0	0	0	0	0	1	1	0	0	1	1	1	1	0	0	0	0	1	1	1	0	1	1	1	0	1	1	1	0	1	1	1	1	1	1	1	1	1	1	1	1
GCA_029763675.1	3	5	China	China:Hebei	Developing country	Swine	2019	Trachea	0	0	0	0	0	1	1	0	0	1	1	1	1	1	0	0	1	1	1	1	0	1	1	1	1	1	1	1	1	1	1	1	1	1	1	1	1	1	1	1	1
GCA_029763695.1		10	China	China:Hebei	Developing country	Swine	2019	Lung	0	0	0	0	0	1	1	0	0	1	1	0	1	0	0	0	0	1	1	0	0	1	1	1	0	1	1	1	0	1	1	1	1	1	1	1	1	1	1	1	1
GCA_029763715.1		13	China	China:Hebei	Developing country	Swine	2019	Trachea	0	0	0	0	0	1	1	0	0	1	1	1	1	0	0	0	0	1	1	1	0	1	1	1	0	1	1	1	0	1	1	1	1	1	1	1	1	1	1	1	1
GCA_029763735.1		11	China	China:Hubei	Developing country	Swine	2019	Trachea	0	0	0	0	0	1	0	0	0	1	1	0	1	0	0	0	0	1	1	1	0	1	1	1	0	1	1	1	0	1	1	1	1	1	1	1	1	1	1	1	1
GCA_029763775.1	4	2	China	China:Hubei	Developing country	Swine	2019	Lung	0	0	0	0	0	1	1	0	0	1	1	1	1	0	0	0	0	1	1	1	0	1	1	1	0	1	1	1	0	1	1	1	1	1	1	1	1	1	1	1	1
GCA_029763795.1	2	5	China	China:Hubei	Developing country	Swine	2019	Lung	0	0	0	0	0	1	1	0	0	1	1	0	1	1	0	0	1	1	1	1	0	1	1	1	1	1	1	1	1	1	1	1	1	1	1	1	1	1	1	1	1
GCA_029763805.1		4	China	China:Hubei	Developing country	Swine	2019	Lung	0	0	0	0	0	1	1	0	0	0	1	1	1	1	0	0	1	1	1	1	0	1	1	1	0	1	1	1	1	1	1	1	1	1	1	1	1	1	1	1	1
GCA_029763835.1		9	China	China:Hubei	Developing country	Swine	2020	Lung	0	0	0	0	0	1	1	0	0	1	1	0	1	0	0	0	0	1	1	0	0	1	1	1	0	1	1	1	0	1	1	1	1	1	1	1	1	1	1	1	1
GCA_029763855.1	3	5	China	China:Hubei	Developing country	Swine	2020	Lung	0	0	0	0	0	1	1	0	0	1	1	0	1	1	0	0	1	1	1	1	0	1	1	1	1	1	1	1	1	1	1	1	1	1	1	1	1	1	1	1	1
GCA_029763875.1		13	China	China:Hubei	Developing country	Swine	2020	Lung	0	0	0	0	0	1	1	0	0	1	1	1	1	1	0	0	1	1	1	1	0	1	1	1	0	1	1	1	1	1	1	1	1	1	1	1	1	1	1	1	1
GCA_029763895.1	3	5	China	China:Hebei	Developing country	Swine	2020	Trachea	0	0	0	0	0	1	1	0	0	1	1	1	1	1	0	0	1	1	1	1	0	1	1	1	1	1	1	1	1	1	1	1	1	1	1	1	1	1	1	1	1
GCA_029763915.1		Unknown	China	China:Hubei	Developing country	Swine	2020	Trachea	0	0	0	0	0	1	1	0	0	0	1	1	1	0	0	0	0	1	1	1	0	1	1	1	0	1	1	1	0	1	1	1	1	1	1	1	1	1	1	1	1
GCA_029763935.1	3	5	China	China:Hubei	Developing country	Swine	2020	Lung	0	0	0	0	0	1	1	0	0	1	1	0	1	1	0	0	1	1	1	1	0	1	1	1	1	1	1	1	1	1	1	1	1	1	1	1	1	1	1	1	1
GCA_029763955.1		13	China	China:Hebei	Developing country	Swine	2020	Lung	0	0	0	0	0	1	1	0	0	1	1	1	0	0	0	0	0	1	1	1	0	1	1	1	0	1	1	1	0	1	1	1	1	1	1	1	1	1	1	1	1
GCA_029763975.1		13	China	China:Henan	Developing country	Swine	2020	Lung	0	0	0	0	0	1	1	0	0	1	1	1	0	0	0	0	0	1	1	1	0	1	1	1	0	1	1	1	0	1	1	1	1	1	1	1	1	1	1	1	1
GCA_029764225.1		11	China	China:Anhui	Developing country	Swine	2020	Lung	0	0	0	0	0	1	1	0	0	1	1	1	1	0	0	0	0	1	1	1	0	1	1	1	0	1	1	1	0	1	1	1	1	1	1	1	1	1	1	1	1
GCA_029764245.1		7	China	China:Hubei	Developing country	Swine	2020	Lung	0	0	0	0	0	1	1	0	0	1	1	1	0	0	0	0	0	1	1	1	0	1	1	1	0	1	1	1	0	1	1	1	1	1	1	1	1	1	1	1	1
GCA_029764255.1		8	China	China:Anhui	Developing country	Swine	2020	Lung	0	0	0	0	0	1	1	0	0	1	1	0	1	0	0	0	0	1	1	0	0	1	1	1	0	1	1	1	0	1	1	1	1	1	1	0	1	1	1	1	1
GCA_029764295.1	3	5	China	China:Hubei	Developing country	Swine	2020	Lung	0	0	0	0	0	1	1	0	0	1	1	0	1	1	0	0	1	1	1	1	0	1	1	1	1	1	1	1	1	1	1	1	1	1	1	1	1	1	1	1	1
GCA_029764315.1	1	2	China	China:Hubei	Developing country	Swine	2020	Lung	0	0	0	0	0	1	1	0	0	1	1	1	1	0	0	0	0	1	1	1	0	1	1	1	0	1	1	1	0	1	1	1	1	1	1	1	1	1	1	1	1
GCA_029764335.1		9	China	China:Hubei	Developing country	Swine	2020	Lung	0	0	0	0	0	1	1	0	0	1	1	1	1	0	0	0	0	1	1	1	0	1	1	1	0	1	1	1	0	1	1	1	1	1	1	1	1	1	1	1	1
GCA_029764345.1	1	5	China	China:Hubei	Developing country	Swine	2021	Lung	0	0	0	0	0	1	1	0	0	1	1	1	1	1	0	0	1	1	1	1	0	1	1	1	1	1	1	1	1	1	1	1	1	1	1	1	1	1	1	1	1
GCA_029764355.1		4	China	China:Hubei	Developing country	Swine	2020	Lung	0	0	0	0	0	1	1	0	0	0	1	0	1	1	0	0	1	1	1	1	0	1	1	1	0	1	1	1	1	1	1	1	1	1	1	1	1	1	1	1	1
GCA_029764395.1		8	China	China:Hubei	Developing country	Swine	2020	Lung	0	0	0	0	0	1	0	0	0	1	1	0	1	0	0	0	0	1	1	0	0	1	1	1	0	1	1	1	0	1	1	1	1	1	1	1	1	1	1	1	1
GCA_029764435.1		4	China	China:Hubei	Developing country	Swine	2021	Lung	0	0	0	0	0	1	1	0	0	0	1	1	1	1	0	0	1	1	1	1	0	1	1	1	0	1	1	1	1	1	1	1	1	1	1	1	1	1	1	1	1
GCA_029764445.1		Unknown	China	China:Hubei	Developing country	Swine	2021	Lung	0	0	0	0	0	1	1	0	0	0	1	0	1	0	0	0	0	1	1	1	0	1	1	1	0	1	1	1	0	1	1	1	1	1	1	1	1	1	1	1	1
GCA_029764475.1		11	China	China:Henan	Developing country	Swine	2021	Lung	0	0	0	0	0	1	1	0	0	1	1	1	1	0	0	0	0	1	1	0	0	1	1	1	0	1	1	1	0	1	1	1	1	1	1	1	1	1	1	1	1
GCA_029764495.1		3	China	China:Hubei	Developing country	Swine	2021	Lung	0	0	0	0	0	1	1	0	0	0	1	0	0	0	0	0	0	1	1	0	0	1	1	1	0	1	1	1	0	1	1	1	1	1	1	1	1	1	1	1	1
GCA_029764515.1		Unknown	China	China:Henan	Developing country	Swine	2021	Lung	0	0	0	0	0	1	1	0	0	0	1	1	1	0	0	0	0	1	1	1	0	1	1	1	0	1	1	1	0	1	1	1	1	1	1	1	1	1	1	1	1
GCA_029764535.1		10	China	China:Hubei	Developing country	Swine	2021	Lung	0	0	0	0	0	1	1	0	0	1	1	0	1	0	0	0	0	1	1	1	0	1	1	1	0	1	1	1	0	1	1	1	1	1	1	1	1	1	1	1	1
GCA_029764555.1		9	China	China:Hubei	Developing country	Swine	2021	Lung	0	0	0	0	0	1	1	0	0	1	1	0	1	0	0	1	0	1	1	0	0	1	1	1	0	1	1	1	0	1	1	1	1	1	1	1	1	1	1	1	1
GCA_029764565.1		9	China	China:Hebei	Developing country	Swine	2021	Lung	0	0	0	0	0	1	1	0	0	1	1	0	1	0	0	0	0	1	1	1	0	1	1	1	0	1	1	1	0	1	1	1	1	1	1	1	1	1	1	1	1
GCA_029764595.1		6	China	China:Hubei	Developing country	Swine	2021	Lung	0	0	0	0	0	1	0	0	0	1	1	0	1	0	0	0	0	1	1	0	0	1	1	1	0	1	0	1	0	1	1	1	1	1	1	1	1	1	1	1	1
GCA_029764615.1	1	12	China	China:Hubei	Developing country	Swine	2021	Lung	0	0	0	0	0	1	1	0	0	1	1	1	1	1	0	0	1	1	1	1	0	1	1	1	1	1	1	1	1	1	1	1	1	1	1	1	1	1	1	1	1
GCA_029764635.1		Unknown	China	China:Hubei	Developing country	Swine	2021	Lung	0	0	0	0	0	1	1	0	0	0	1	0	0	0	0	0	0	1	1	1	0	1	1	1	0	1	1	1	0	1	1	1	1	1	1	1	1	1	1	1	1
GCA_029764645.1	1	5	China	China:Hubei	Developing country	Swine	2021	Lung	0	0	0	0	0	1	1	0	0	1	1	0	1	1	0	0	1	1	1	1	0	1	1	1	1	1	1	1	1	1	1	1	1	1	1	1	1	1	1	1	1
GCA_029764675.1		Unknown	China	China:Hubei	Developing country	Swine	2021	Lung	0	0	0	0	0	1	1	0	0	0	1	0	1	0	0	0	0	1	1	1	0	1	1	1	0	1	1	1	0	1	1	1	1	1	1	1	1	1	1	1	1
GCA_029764685.1		11	China	China:Hebei	Developing country	Swine	2021	Lung	0	0	0	0	0	1	1	0	0	1	1	1	1	0	0	0	0	1	1	1	0	1	1	1	0	1	1	1	0	1	1	1	1	1	1	1	1	1	1	1	1
GCA_029766855.1		13	China	China:Hubei	Developing country	Swine	2021	Trachea	0	0	0	0	0	1	1	0	0	1	1	0	1	0	0	0	0	1	1	1	0	1	1	1	0	1	1	1	0	1	1	1	1	1	1	1	1	1	1	1	1
GCA_029766865.1		7	China	China:Hubei	Developing country	Swine	2021	Trachea	0	0	0	0	0	1	1	0	0	1	1	1	1	0	0	0	0	1	1	1	0	1	1	1	0	1	1	1	0	1	1	1	1	1	1	1	1	1	1	1	1
GCA_029766875.1	1	2	China	China:Hubei	Developing country	Swine	2021	Lung	0	0	0	0	0	1	1	0	0	1	1	1	0	0	0	0	0	1	1	1	0	1	1	1	0	1	1	1	0	1	1	1	1	1	1	1	1	1	1	1	1
GCA_029766915.1		7	China	China:Anhui	Developing country	Swine	2021	Trachea	0	0	0	0	0	1	1	0	0	1	1	1	1	0	0	0	0	1	1	1	0	1	1	1	0	1	1	1	0	1	1	1	1	1	1	1	1	1	1	1	1
GCA_029766935.1		7	China	China:Hubei	Developing country	Swine	2022	Trachea	0	0	0	0	0	1	1	0	0	1	1	0	1	0	0	0	0	1	1	1	0	1	1	1	0	1	1	1	0	1	1	1	1	1	1	1	1	1	1	1	1
GCA_029766955.1		11	China	China:Hubei	Developing country	Swine	2022	Brain	0	0	0	0	0	1	0	0	0	1	1	0	1	0	0	0	0	1	1	1	0	1	1	1	0	1	1	1	0	1	1	1	1	1	1	1	1	1	1	1	1
GCA_029766975.1		8	China	China:Hubei	Developing country	Swine	2022	Trachea	0	0	0	0	0	1	1	0	0	1	1	0	1	0	0	0	0	1	1	0	0	1	1	1	0	1	1	1	0	1	1	1	1	1	1	1	1	1	1	1	1
GCA_029766995.1		4	China	China:Hubei	Developing country	Swine	2022	Lung	0	0	0	0	0	1	1	0	0	0	1	1	1	1	0	0	1	1	1	1	0	1	1	1	0	1	1	1	1	1	1	1	1	1	1	1	1	1	1	1	1
GCA_029767285.1		13	China	China:Hubei	Developing country	Swine	2021	Lung	0	0	0	0	0	1	1	0	0	1	1	0	1	0	0	0	0	1	1	1	0	1	1	1	0	1	1	1	0	1	1	1	1	1	1	1	1	1	1	1	1
GCA_029767315.1		4	China	China:Hubei	Developing country	Swine	2021	Lung	0	0	0	0	0	1	1	0	0	0	1	1	1	1	0	0	1	1	1	1	0	1	1	1	0	1	1	1	1	1	1	1	1	1	1	1	1	1	1	1	1
GCA_029767325.1	1	5	China	China:Hubei	Developing country	Swine	2021	Joint	0	0	0	0	0	1	1	0	0	1	1	1	1	1	0	0	1	1	1	1	1	1	1	1	1	1	1	1	1	1	1	1	1	1	1	1	1	1	1	1	1
GCA_029767355.1	2	12	China	China:Anhui	Developing country	Swine	2021	Lung	0	0	0	0	0	1	1	0	0	1	1	0	1	1	0	0	1	1	1	1	0	1	1	1	1	1	1	1	1	1	1	1	1	1	1	1	1	1	1	1	1
GCA_029767375.1	2	2	China	China:Hubei	Developing country	Swine	2021	Nose	0	0	0	0	0	1	1	0	0	1	1	0	1	0	0	0	0	1	1	1	0	1	1	1	0	1	1	1	0	1	1	1	1	1	1	1	1	1	1	1	1
GCA_029767395.1		Unknown	China	China:Hubei	Developing country	Swine	2021	Trachea	0	0	0	0	0	1	1	0	0	0	1	0	1	0	0	0	0	1	1	1	0	1	1	1	0	1	1	1	0	1	1	1	1	1	1	1	1	1	1	1	1
GCA_029767415.1		13	China	China:Hubei	Developing country	Swine	2021	Lung	0	0	0	0	0	1	1	0	0	1	1	1	1	0	0	0	0	1	1	1	0	1	1	1	0	1	1	1	0	1	1	1	1	1	1	1	1	1	1	1	1
GCA_029767425.1		6	China	China:Anhui	Developing country	Swine	2021	Trachea	0	0	0	0	0	1	1	0	0	1	1	1	1	0	0	0	0	1	1	1	0	1	1	1	0	1	1	1	0	1	1	1	1	1	1	1	1	1	1	1	1
GCA_029767455.1	3	2	China	China:Hubei	Developing country	Swine	2021	Trachea	0	0	0	0	0	1	1	0	0	1	1	1	1	0	0	0	0	1	1	1	0	1	1	1	0	1	0	1	0	1	1	1	1	1	1	1	1	1	1	1	1
GCA_029767475.1	6	2	China	China:Hebei	Developing country	Swine	2021	Lung	0	0	0	0	0	1	1	0	0	1	1	1	1	0	0	0	0	1	1	0	0	1	1	1	0	1	1	1	0	1	1	1	1	1	1	1	1	1	1	1	1
GCA_029767485.1	5	5	China	China:Hubei	Developing country	Swine	2021	Lung	0	0	0	0	0	1	1	0	0	1	1	1	1	1	0	0	0	1	1	1	0	1	1	1	1	1	1	1	1	1	1	1	1	1	1	1	1	1	1	1	1
GCA_029767495.1	1	2	China	China:Henan	Developing country	Swine	2021	Lung	0	0	0	0	0	1	1	0	0	1	1	1	1	0	0	0	0	1	1	1	0	1	1	1	0	1	1	1	0	1	1	1	1	1	1	1	1	1	1	1	1
GCA_029767505.1	1	2	China	China:Hubei	Developing country	Swine	2021	Trachea	0	0	0	0	0	1	1	0	0	1	1	1	0	0	0	0	0	1	1	1	0	1	1	1	0	1	1	1	0	1	1	1	1	1	1	1	1	1	1	1	1
GCA_029767525.1		11	China	China:Hubei	Developing country	Swine	2021	Brain	0	0	0	0	0	1	1	0	0	1	1	0	1	0	0	0	0	1	1	1	0	1	1	1	0	1	1	1	0	1	1	1	1	1	1	1	1	1	1	1	1
GCA_029767575.1		Unknown	China	China:Hubei	Developing country	Swine	2022	Lung	0	0	0	0	0	1	1	0	0	0	1	1	1	0	0	0	0	1	1	1	0	1	1	1	0	1	1	1	0	1	1	1	1	1	1	1	1	1	1	1	1
GCA_029767595.1		4	China	China:Hubei	Developing country	Swine	2021	Abdominal Cavity	0	0	0	0	0	1	1	0	0	0	1	1	1	0	0	0	0	1	1	1	0	1	1	1	0	1	1	1	0	1	1	1	1	1	1	1	1	1	1	1	1
GCA_029767605.1		11	China	China:Hubei	Developing country	Swine	2022	Nose	0	0	0	0	0	1	0	0	0	1	1	0	1	0	0	0	0	1	1	1	0	1	1	1	0	1	1	1	0	1	1	1	1	1	1	1	1	1	1	1	1
GCA_029767615.1		4	China	China:Hubei	Developing country	Swine	2022	Trachea	0	0	0	0	0	1	1	0	0	0	1	1	1	0	0	0	0	1	1	1	0	1	1	1	0	1	1	1	0	1	1	1	1	1	1	1	1	1	1	1	1
GCA_029767655.1		11	China	China:Hubei	Developing country	Swine	2022	Trachea	0	0	0	0	0	1	1	0	0	1	1	0	1	0	0	0	0	1	1	1	0	1	1	1	0	1	1	1	0	1	1	1	1	1	1	1	1	1	1	1	1
GCA_029767675.1	2	5	China	China:Hubei	Developing country	Swine	2022	Lung	0	0	0	0	0	1	1	0	0	1	1	0	1	1	0	0	1	1	1	1	0	1	1	1	1	1	1	1	1	1	1	1	1	1	1	1	1	1	1	1	1
GCA_029767695.1		13	China	China:Hubei	Developing country	Swine	2022	Trachea	0	0	0	0	0	1	1	0	0	1	1	1	1	0	0	0	0	1	1	1	0	1	1	1	0	1	1	1	0	1	1	1	1	1	1	1	1	1	1	1	1
GCA_029767705.1		4	China	China:Hubei	Developing country	Swine	2022	Lung	0	0	0	0	0	1	1	0	0	0	1	0	1	0	0	0	0	1	1	0	0	1	1	1	0	1	1	1	0	1	1	1	1	1	1	1	1	1	1	1	1
GCA_030388265.1		4	China	China:Hubei	Developing country	Swine	2019	Unknown	0	0	0	0	0	1	1	0	0	0	1	1	1	1	1	1	1	1	1	1	0	1	1	1	0	1	1	1	1	1	1	1	1	1	1	1	1	1	1	1	1
GCA_030657375.1		7	China	China:Guangdong	Developing country	Swine	Unknown	Lung	0	0	0	0	0	1	1	0	0	1	1	0	1	0	0	0	0	1	1	1	0	1	1	1	0	1	1	1	0	1	1	1	1	1	1	1	1	1	1	1	1
GCA_030657395.1		4	China	China:Guangdong	Developing country	Swine	Unknown	Lung	0	0	0	0	0	1	1	0	0	0	0	1	1	0	0	0	0	1	1	1	0	1	1	1	0	1	1	1	0	1	1	1	1	1	1	1	1	1	1	1	1
GCA_030657405.1	1	12	China	China:Guangdong	Developing country	Swine	Unknown	Lung	0	0	0	0	0	1	1	0	0	1	0	1	1	1	0	0	1	1	1	1	0	1	1	1	1	1	1	1	1	1	1	1	1	1	1	1	1	1	1	1	1
GCA_030657475.1		Unknown	China	China:Guangdong	Developing country	Swine	Unknown	Lung	0	0	0	0	0	1	1	0	0	0	0	1	1	1	1	1	1	1	1	1	0	1	1	1	0	1	1	1	1	1	1	1	1	1	1	1	1	1	1	1	1
GCA_030657485.1		4	China	China:Guangdong	Developing country	Swine	Unknown	Lung	0	0	0	0	0	1	1	0	0	0	0	0	1	0	0	0	0	1	1	1	0	1	1	1	0	1	1	1	0	1	1	1	1	1	1	1	1	1	1	1	1
GCA_030657495.1		8	China	China:Chongqing	Developing country	Swine	2017	Nose	0	0	0	0	0	1	0	0	0	1	1	1	1	0	0	0	0	1	1	0	0	1	1	1	0	1	1	1	0	1	1	0	1	1	1	1	1	1	1	1	1
GCA_030657505.1		4	China	China:Shandong	Developing country	Swine	2016	Nose	0	0	0	0	0	1	0	0	0	0	1	0	1	0	0	0	0	1	1	1	0	1	1	1	0	1	1	1	0	1	1	1	1	1	1	1	1	1	1	1	1
GCA_030657515.1		Unknown	China	China:Guangdong	Developing country	Swine	Unknown	Lung	0	0	0	0	0	1	1	0	0	0	1	0	1	0	0	0	0	1	1	0	0	1	1	1	0	1	1	1	0	1	1	1	1	1	1	1	1	1	1	1	1
GCA_030657575.1		7	China	China:Beijing	Developing country	Swine	2017	Nose	0	0	0	0	0	1	1	0	0	1	1	1	1	0	0	0	0	1	1	1	0	1	1	1	0	1	1	1	0	1	1	1	1	1	1	1	1	1	1	1	1
GCA_030657595.1		15	China	China:Guangdong	Developing country	Swine	Unknown	Lung	0	0	0	0	0	1	1	0	0	1	1	1	1	0	0	0	0	1	1	1	0	1	1	1	0	1	1	1	0	1	1	1	1	1	1	1	1	1	1	1	1
GCA_030657605.1	5	2	China	China:Chongqing	Developing country	Swine	2017	Nose	0	0	0	0	0	1	1	0	0	1	1	1	1	1	0	0	0	1	1	1	0	1	1	1	0	1	1	1	0	1	1	1	1	1	1	1	1	1	1	1	1
GCA_030657615.1		4	China	China:Guangdong	Developing country	Swine	Unknown	Lung	0	0	0	0	0	1	1	0	0	0	0	1	1	0	0	0	0	1	1	1	0	1	1	1	0	1	1	1	0	1	1	1	1	1	1	1	1	1	1	1	1
GCA_030657675.1		9	China	China:Shanghai	Developing country	Swine	2016	Nose	0	0	0	0	0	1	0	0	0	1	1	0	1	0	0	0	0	1	1	0	0	1	1	1	0	1	1	1	0	1	1	1	1	1	1	1	1	1	1	1	1
GCA_030657695.1		Unknown	China	China:Guangdong	Developing country	Swine	Unknown	Lung	0	0	0	0	0	1	1	0	0	0	1	0	1	0	0	0	0	1	1	0	0	1	1	1	0	1	1	1	0	1	1	1	1	1	1	1	1	1	1	1	1
GCA_030657715.1		Unknown	China	China:Guangdong	Developing country	Swine	Unknown	Lung	0	0	0	0	0	1	1	0	0	1	0	0	1	0	0	0	0	1	1	1	0	1	1	1	0	1	1	1	0	1	1	1	1	1	1	1	1	1	1	1	1
GCA_030657735.1		1	China	China:Shandong	Developing country	Swine	2016	Nose	0	0	0	0	0	1	1	0	0	1	1	1	1	0	0	0	0	1	1	1	0	1	1	1	0	1	1	1	0	1	1	1	1	1	1	1	1	1	1	1	1
GCA_030657745.1		4	China	China:Guangdong	Developing country	Swine	Unknown	Lung	0	0	0	0	0	1	1	0	0	0	0	1	1	1	0	0	1	1	1	1	0	1	1	1	0	1	1	1	1	1	1	1	1	1	1	1	1	1	1	1	1
GCA_030657775.1		4	China	China:Guangdong	Developing country	Swine	Unknown	Lung	0	0	0	0	0	1	1	0	0	0	0	0	1	0	0	0	0	1	1	1	0	1	1	1	0	1	1	1	0	1	1	1	1	1	1	1	1	1	1	1	1
GCA_030657795.1		13	China	China:Guangdong	Developing country	Swine	Unknown	Lung	0	0	0	0	0	1	1	0	0	1	1	1	1	0	0	1	0	1	1	1	0	1	1	1	0	1	1	1	0	1	1	1	1	1	1	1	1	1	1	1	1
GCA_030657815.1	1	12	China	China:Guangdong	Developing country	Swine	Unknown	Lung	0	0	0	0	0	1	1	0	0	1	0	1	1	1	0	0	1	1	1	1	0	1	1	1	1	1	1	1	1	1	1	1	1	1	1	1	1	1	1	1	1
GCA_030657825.1	1	2	China	China:Shandong	Developing country	Swine	2017	Nose	0	0	0	0	0	1	1	0	0	1	1	1	1	0	0	0	0	1	1	1	0	1	1	1	0	1	1	1	0	1	1	1	1	1	1	1	1	1	1	1	1
GCA_030657835.1		1	China	China:Chongqing	Developing country	Swine	2017	Nose	0	0	0	0	0	1	1	0	0	1	0	0	1	0	0	0	0	1	1	1	0	1	1	1	0	1	1	1	0	1	1	1	1	1	1	1	1	1	1	1	1
GCA_030657845.1	6	2	China	China:Chongqing	Developing country	Swine	2017	Nose	0	0	0	0	0	1	1	0	0	1	1	1	1	0	0	0	0	1	1	1	0	1	1	1	0	1	1	1	0	1	1	1	1	1	1	1	1	1	1	1	1
GCA_030657895.1		8	China	China:Chongqing	Developing country	Swine	2017	Nose	0	0	0	0	0	1	1	0	0	1	1	0	1	0	0	0	0	1	1	1	0	1	1	1	0	1	1	1	0	1	1	1	1	1	1	1	1	1	1	1	1
GCA_030657915.1		7	China	China:Chongqing	Developing country	Swine	2017	Nose	0	0	0	0	0	1	1	0	0	1	1	1	1	0	0	0	0	1	1	1	0	1	1	1	0	1	1	1	0	1	1	1	1	1	1	1	1	1	1	1	1
GCA_030657925.1		6	China	China:Henan	Developing country	Swine	2017	Nose	0	0	0	0	0	1	1	0	0	1	1	0	1	0	0	0	0	1	1	1	0	1	1	1	0	1	1	1	0	1	1	0	1	1	1	1	1	1	1	1	1
GCA_030657955.1	5	2	China	China:Chongqing	Developing country	Swine	2017	Nose	0	0	0	0	0	1	1	0	0	1	1	1	1	1	0	0	0	1	1	1	0	1	1	1	0	1	1	1	0	1	1	1	1	1	1	1	1	1	1	1	1
GCA_030657965.1		8	China	China:Chongqing	Developing country	Swine	2017	Nose	0	0	0	0	0	1	0	0	0	1	1	0	1	0	0	0	0	1	1	0	0	1	1	1	0	1	1	1	0	1	1	1	1	1	1	1	1	1	1	1	1
GCA_030657995.1	1	2	China	China:Sichuan	Developing country	Swine	2017	Nose	0	0	0	0	0	1	1	0	0	1	1	1	1	0	0	0	0	1	1	1	0	1	1	1	0	1	1	1	0	1	1	1	1	1	1	1	1	1	1	1	1
GCA_030658015.1		14	China	China:Henan	Developing country	Swine	2017	Nose	0	0	0	0	0	1	1	0	0	1	1	1	1	1	0	0	1	1	1	1	0	1	1	1	0	1	1	1	1	1	1	1	1	1	1	1	1	1	1	1	1
GCA_030658035.1	5	2	China	China:Chongqing	Developing country	Swine	2017	Nose	0	0	0	0	0	1	1	0	0	1	1	1	1	1	0	0	0	1	1	1	0	1	1	1	0	1	1	1	0	1	1	1	1	1	1	1	1	1	1	1	1
GCA_030658055.1	5	2	China	China:Chongqing	Developing country	Swine	2017	Nose	0	0	0	0	0	1	1	0	0	1	1	1	1	1	0	0	0	1	1	1	0	1	1	1	0	1	1	1	0	1	1	1	1	1	1	1	1	1	1	1	1
GCA_030658065.1	5	2	China	China:Chongqing	Developing country	Swine	2017	Nose	0	0	0	0	0	1	1	0	0	1	1	1	1	1	0	0	0	1	1	1	0	1	1	1	0	1	1	1	0	1	1	1	1	1	1	1	1	1	1	1	1
GCA_030658085.1	2	2	China	China:Sichuan	Developing country	Swine	2016	Nose	0	0	0	0	0	1	1	0	0	1	1	1	1	0	0	0	0	1	1	1	0	1	1	1	0	1	1	1	0	1	1	1	1	1	1	1	1	1	1	1	1
GCA_030658115.1		1	China	China:Shandong	Developing country	Swine	2016	Nose	0	0	0	0	0	1	1	0	0	1	1	1	1	0	0	0	0	1	1	1	0	1	1	1	0	1	1	1	0	1	1	1	1	1	1	1	1	1	1	1	1
GCA_030658135.1	1	2	China	China:Shandong	Developing country	Swine	2017	Nose	0	0	0	0	0	1	1	0	0	1	1	1	1	0	0	0	0	1	1	1	0	1	1	1	0	1	1	1	0	1	1	1	1	1	1	1	1	1	1	1	1
GCA_030658155.1		10	China	China:Chongqing	Developing country	Swine	2017	Nose	0	0	0	0	0	1	0	0	0	1	1	0	1	0	0	0	0	1	1	1	0	1	1	1	0	1	0	1	0	1	1	1	1	1	1	1	1	1	1	1	1
GCA_030658175.1		7	China	China:Chongqing	Developing country	Swine	2017	Nose	0	0	0	0	0	1	1	0	0	1	1	1	1	0	0	0	0	1	1	1	0	1	1	1	0	1	1	1	0	1	1	1	1	1	1	1	1	1	1	1	1
GCA_030658185.1		7	China	China:Beijing	Developing country	Swine	2017	Nose	0	0	0	0	0	1	1	0	0	1	1	1	1	0	0	0	0	1	1	1	0	1	1	1	0	1	1	1	0	1	1	1	1	1	1	1	1	1	1	1	1
GCA_030658215.1		Unknown	China	China:Chongqing	Developing country	Swine	2017	Nose	0	0	0	0	0	1	1	0	0	0	1	1	1	0	0	0	0	1	1	1	0	1	1	1	0	1	1	1	0	1	1	1	1	1	1	1	1	1	1	1	1
GCA_030658235.1		4	China	China:Shandong	Developing country	Swine	2016	Nose	0	0	0	0	0	1	0	0	0	0	1	1	1	0	0	0	0	1	1	1	0	1	1	1	0	1	1	1	0	1	1	1	1	1	1	1	1	1	1	1	1
GCA_030658245.1	5	2	China	China:Chongqing	Developing country	Swine	2017	Nose	0	0	0	0	0	1	1	0	0	1	1	1	1	1	0	0	0	1	1	1	0	1	1	1	0	1	1	1	0	1	1	1	1	1	1	1	1	1	1	1	1
GCA_030658265.1		9	China	China:Shanghai	Developing country	Swine	2016	Nose	0	0	0	0	0	1	1	0	0	1	1	0	1	0	0	0	0	1	1	1	0	1	1	1	0	1	1	1	0	1	1	0	1	1	1	1	1	1	1	1	1
GCA_030658315.1		13	China	China:Henan	Developing country	Swine	2017	Nose	0	0	0	0	0	1	1	0	0	1	1	0	1	0	0	0	0	1	1	1	0	1	1	1	0	1	1	1	0	1	1	1	1	1	1	1	1	1	1	1	1
GCA_030658335.1		13	China	China:Henan	Developing country	Swine	2017	Nose	0	0	0	0	0	1	1	0	0	1	1	1	1	0	0	0	0	1	1	1	0	1	1	1	0	1	1	1	0	1	1	1	1	1	1	1	1	1	1	1	1
GCA_030658355.1		8	China	China:Chongqing	Developing country	Swine	2017	Nose	0	0	0	0	0	1	1	0	0	1	1	1	1	0	0	0	0	1	1	1	0	1	1	1	0	1	0	1	0	1	1	0	1	1	1	1	1	1	1	1	1
GCA_030658365.1	1	2	China	China:Shanghai	Developing country	Swine	2016	Nose	0	0	0	0	0	1	1	0	0	1	1	1	1	0	0	0	0	1	1	1	0	1	1	1	0	1	1	1	0	1	1	1	1	1	1	1	1	1	1	1	1
GCA_030658385.1	2	2	China	China:Sichuan	Developing country	Swine	2017	Nose	0	0	0	0	0	1	1	0	0	1	1	1	1	0	0	0	0	1	1	1	0	1	1	1	0	1	1	1	0	1	1	1	1	1	1	1	1	1	1	1	1
GCA_030658415.1		9	China	China:Shanghai	Developing country	Swine	2016	Nose	0	0	0	0	0	1	1	0	0	1	1	0	1	0	0	0	0	1	1	0	0	1	1	1	0	1	1	1	0	1	1	1	1	1	1	1	1	1	1	1	1
GCA_030658435.1		8	China	China:Sichuan	Developing country	Swine	2017	Nose	0	0	0	0	0	1	1	0	0	1	1	0	1	0	0	0	0	1	1	0	0	1	1	1	0	1	1	1	0	1	1	1	1	1	1	1	1	1	1	1	1
GCA_030658445.1	5	2	China	China:Chongqing	Developing country	Swine	2017	Nose	0	0	0	0	0	1	1	0	0	1	1	1	1	1	0	0	0	1	1	1	0	1	1	1	0	1	1	1	0	1	1	1	1	1	1	1	1	1	1	1	1
GCA_030658455.1		7	China	China:Guangdong	Developing country	Swine	Unknown	Lung	0	0	0	0	0	1	1	0	0	1	1	0	1	0	0	0	0	1	1	1	0	1	1	1	0	1	1	1	0	1	1	1	1	1	1	1	1	1	1	1	1
GCA_030658495.1	1	5	China	China:Guangdong	Developing country	Swine	Unknown	Lung	0	0	0	0	0	1	1	0	0	1	1	0	1	1	0	0	1	1	1	1	0	1	1	1	1	1	1	1	1	1	1	1	1	1	1	1	1	1	1	1	1
GCA_030658535.1		13	China	China:Guangdong	Developing country	Swine	Unknown	Lung	0	0	0	0	0	1	1	0	0	1	1	1	1	0	0	1	0	1	1	1	0	1	1	1	0	1	1	1	0	1	1	1	1	1	1	1	1	1	1	1	1
GCA_030658555.1		Unknown	China	China:Guangdong	Developing country	Swine	Unknown	Lung	0	0	0	0	0	1	1	0	0	1	0	0	1	0	0	0	0	1	1	1	0	1	1	1	0	1	1	1	0	1	1	1	1	1	1	1	1	1	1	1	1
GCA_030658565.1		13	China	China:Guangdong	Developing country	Swine	Unknown	Lung	0	0	0	0	0	1	1	0	0	1	1	1	1	0	0	1	0	1	1	1	0	1	1	1	0	1	1	1	0	1	1	1	1	1	1	1	1	1	1	1	1
GCA_030658575.1		9	China	China:Chongqing	Developing country	Swine	2017	Nose	0	0	0	0	0	1	1	0	0	1	1	0	1	0	0	0	0	1	1	1	0	1	1	1	0	1	1	1	0	1	1	1	1	1	1	1	1	1	1	1	1
GCA_030658605.1		Unknown	China	China:Guangdong	Developing country	Swine	Unknown	Lung	0	0	0	0	0	1	1	0	0	0	1	0	1	0	0	0	0	1	1	0	0	1	1	1	0	1	1	1	0	1	1	1	1	1	1	1	1	1	1	1	1
GCA_030658635.1	5	2	China	China:Chongqing	Developing country	Swine	2017	Nose	0	0	0	0	0	1	1	0	0	1	1	1	1	1	0	0	0	1	1	1	0	1	1	1	0	1	1	1	0	1	1	1	1	1	1	1	1	1	1	1	1
GCA_030658655.1		4	China	China:Guangdong	Developing country	Swine	Unknown	Lung	0	0	0	0	0	1	1	0	0	0	0	0	1	0	0	0	0	1	1	1	0	1	1	1	0	1	1	1	0	1	1	1	1	1	1	1	1	1	1	1	1
GCA_030658665.1		8	China	China:Shanghai	Developing country	Swine	2016	Nose	0	0	0	0	0	1	1	0	0	1	1	0	1	0	0	0	0	1	1	0	0	1	1	1	0	1	1	1	0	1	1	1	1	1	1	1	1	1	1	1	1
GCA_030658695.1		7	China	China:Chongqing	Developing country	Swine	2017	Nose	0	0	0	0	0	1	1	0	0	1	1	1	1	0	0	0	0	1	1	1	0	1	1	1	0	1	1	1	0	1	1	1	1	1	1	1	1	1	1	1	1
GCA_030658705.1		13	China	China:Guangdong	Developing country	Swine	Unknown	Lung	0	0	0	0	0	1	1	0	0	1	1	1	1	0	0	1	0	1	1	1	0	1	1	1	0	1	1	1	0	1	1	1	1	1	1	1	1	1	1	1	1
GCA_030658735.1		4	China	China:Chongqing	Developing country	Swine	2017	Nose	0	0	0	0	0	1	1	0	0	0	1	1	1	0	0	0	0	1	1	1	0	1	1	1	0	1	1	1	0	1	1	1	1	1	1	1	1	1	1	1	1
GCA_030658755.1		1	China	China:Guangdong	Developing country	Swine	Unknown	Lung	0	0	0	0	0	1	1	0	0	1	0	1	1	0	0	0	0	1	1	1	0	1	1	1	0	1	1	1	0	1	1	1	1	1	1	1	1	1	1	1	1
GCA_030658775.1	1	12	China	China:Guangdong	Developing country	Swine	Unknown	Lung	0	0	0	0	0	1	1	0	0	1	0	1	1	1	0	0	1	1	1	1	0	1	1	1	1	1	1	1	1	1	1	1	1	1	1	1	1	1	1	1	1
GCA_030658785.1	1	12	China	China:Guangdong	Developing country	Swine	Unknown	Lung	0	0	0	0	0	1	1	0	0	1	0	1	1	1	0	0	1	1	1	1	0	1	1	1	1	1	1	1	1	1	1	1	1	1	1	1	1	1	1	1	1
GCA_030658795.1		1	China	China:Henan	Developing country	Swine	2017	Nose	0	0	0	0	0	1	1	0	0	1	1	1	1	0	0	0	0	1	1	1	0	1	1	1	0	1	1	1	0	1	1	1	1	1	1	1	1	1	1	1	1
GCA_030658835.1		4	China	China:Guangdong	Developing country	Swine	Unknown	Lung	0	0	0	0	0	1	1	0	0	0	0	0	1	0	0	0	0	1	1	1	0	1	1	1	0	1	1	1	0	1	1	1	1	1	1	1	1	1	1	1	1
GCA_030658845.1		4	China	China:Guangdong	Developing country	Swine	Unknown	Lung	0	0	0	0	0	1	1	0	0	0	1	0	1	0	0	0	0	1	1	0	0	1	1	1	0	1	1	1	0	1	1	1	1	1	1	1	1	1	1	1	1
GCA_030658875.1		9	China	China:Chongqing	Developing country	Swine	2017	Nose	0	0	0	0	0	1	1	0	0	1	1	0	1	0	0	0	0	1	1	0	0	1	1	1	0	1	1	1	0	1	1	1	1	1	1	1	1	1	1	1	1
GCA_030658895.1	5	2	China	China:Chongqing	Developing country	Swine	2017	Nose	0	0	0	0	0	1	1	0	0	1	1	1	1	1	0	0	0	1	1	1	0	1	1	1	0	1	1	1	0	1	1	1	1	1	1	1	1	1	1	1	1
GCA_030658915.1	3	5	China	China:Guangdong	Developing country	Swine	Unknown	Lung	0	0	0	0	0	1	1	0	0	1	1	1	1	1	1	1	1	1	1	1	0	1	1	1	1	1	1	1	1	1	1	1	1	1	1	1	1	1	1	1	1
GCA_030658985.1		11	China	China:Chongqing	Developing country	Swine	2017	Nose	0	0	0	0	0	1	1	0	0	1	1	1	1	0	0	0	0	1	1	1	0	1	1	1	0	1	1	1	0	1	1	1	1	1	1	1	1	1	1	1	1
GCA_030659015.1		9	China	China:Chongqing	Developing country	Swine	2017	Nose	0	0	0	0	0	1	1	0	0	1	1	0	1	0	0	0	0	1	1	1	0	1	1	1	0	1	1	1	0	1	1	1	1	1	1	1	1	1	1	1	1
GCA_030659035.1		9	China	China:Chongqing	Developing country	Swine	2017	Nose	0	0	0	0	0	1	1	0	0	1	1	0	1	0	0	0	0	1	1	1	0	1	1	1	0	1	1	1	0	1	1	1	1	1	1	1	1	1	1	1	1
GCA_030659055.1		Unknown	China	China:Chongqing	Developing country	Swine	2017	Nose	0	0	0	0	0	1	1	0	0	1	1	1	1	0	0	0	0	1	1	1	0	1	1	1	0	1	1	1	0	1	1	1	1	1	1	1	1	1	1	1	1
GCA_030659075.1		9	China	China:Chongqing	Developing country	Swine	2017	Nose	0	0	0	0	0	1	1	0	0	1	1	0	1	0	0	0	0	1	1	1	0	1	1	1	0	1	1	1	0	1	1	1	1	1	1	1	1	1	1	1	1
GCA_030659085.1		7	China	China:Chongqing	Developing country	Swine	2017	Nose	0	0	0	0	0	1	1	0	0	1	1	1	1	0	0	0	0	1	1	1	0	1	1	1	0	1	1	1	0	1	1	1	1	1	1	1	1	1	1	1	1
GCA_030659115.1		7	China	China:Chongqing	Developing country	Swine	2017	Nose	0	0	0	0	0	1	1	0	0	1	1	1	1	0	0	0	0	1	1	1	0	1	1	1	0	1	1	1	0	1	1	1	1	1	1	1	1	1	1	1	1
GCA_030659125.1		7	China	China:Chongqing	Developing country	Swine	2017	Nose	0	0	0	0	0	1	1	0	0	1	1	1	1	0	0	0	0	1	1	1	0	1	1	1	0	1	1	1	0	1	1	1	1	1	1	1	1	1	1	1	1
GCA_030659155.1		8	China	China:Shandong	Developing country	Swine	2017	Nose	0	0	0	0	0	1	1	0	0	1	1	0	1	0	0	0	0	1	1	0	0	1	1	1	0	1	1	1	0	1	1	1	1	1	1	1	1	1	1	1	1
GCA_030659165.1	1	2	China	China:Shanghai	Developing country	Swine	2016	Nose	0	0	0	0	0	1	1	0	0	1	1	1	1	0	0	0	0	1	1	1	0	1	1	1	0	1	1	1	0	1	1	1	1	1	1	1	1	1	1	1	1
GCA_030659195.1		8	China	China:Shandong	Developing country	Swine	2016	Nose	0	0	0	0	0	1	1	0	0	1	1	0	0	0	0	0	0	1	1	0	0	1	1	1	0	1	1	1	0	1	1	1	1	1	1	1	1	1	1	1	1
GCA_030659205.1		1	China	China:Beijing	Developing country	Swine	2017	Nose	0	0	0	0	0	1	1	0	0	1	1	0	0	0	0	0	0	1	1	1	0	1	1	1	0	1	1	1	0	1	1	1	1	1	1	1	1	1	1	1	1
GCA_030659235.1		1	China	China:Beijing	Developing country	Swine	2017	Nose	0	0	0	0	0	1	1	0	0	1	1	1	1	0	0	0	0	1	1	1	0	1	1	1	0	1	1	1	0	1	1	1	1	1	1	1	1	1	1	1	1
GCA_030659255.1	6	2	China	China:Beijing	Developing country	Swine	2017	Nose	0	0	0	0	0	1	1	0	0	1	1	0	1	0	0	0	0	1	1	1	0	1	1	1	0	1	1	1	0	1	1	1	1	1	1	1	1	1	1	1	1
GCA_030659275.1		13	China	China:Chongqing	Developing country	Swine	2017	Nose	0	0	0	0	0	1	1	0	0	1	1	1	1	0	0	0	0	1	1	1	0	1	1	1	0	1	1	1	0	1	1	1	1	1	1	1	1	1	1	1	1
GCA_030659295.1		7	China	China:Shandong	Developing country	Swine	2016	Nose	0	0	0	0	0	1	0	0	0	1	1	0	1	0	0	0	0	1	1	1	0	1	1	1	0	1	1	1	0	1	1	1	1	1	1	1	1	1	1	1	1
GCA_030659305.1	3	5	China	China:Henan	Developing country	Swine	2018	Lung	0	0	0	0	0	1	1	0	0	1	1	1	1	1	0	0	1	1	1	1	0	1	1	1	1	1	1	1	1	1	1	1	1	1	1	1	1	1	1	1	1
GCA_030659335.1		8	China	China:Sichuan	Developing country	Swine	2017	Nose	0	0	0	0	0	1	1	0	0	1	1	0	1	0	0	0	0	1	1	0	0	1	1	1	0	1	1	1	0	1	1	1	1	1	1	1	1	1	1	1	1
GCA_030659355.1		8	China	China:Sichuan	Developing country	Swine	2017	Nose	0	0	0	0	0	1	1	0	0	1	1	0	1	0	0	0	0	1	1	0	0	1	1	1	0	1	1	1	0	1	1	1	1	1	1	1	1	1	1	1	1
GCA_030659375.1		7	China	China:Henan	Developing country	Swine	2018	Trachea	0	0	0	0	0	1	1	0	0	1	1	1	1	0	0	0	0	1	1	1	0	1	1	1	0	1	1	1	0	1	1	1	1	1	1	1	1	1	1	1	1
GCA_030659385.1		13	China	China:Henan	Developing country	Swine	2018	Lung	0	0	0	0	0	1	1	0	0	1	1	0	1	1	0	0	1	1	1	1	0	1	1	1	0	1	1	1	1	1	1	1	1	1	1	1	1	1	1	1	1
GCA_030659405.1		Unknown	China	China:Chongqing	Developing country	Swine	2017	Nose	0	0	0	0	0	1	1	0	0	1	1	1	1	0	0	0	0	1	1	1	0	1	1	1	0	1	1	1	0	1	1	1	1	1	1	1	1	1	1	1	1
GCA_030659425.1		11	China	China:Chongqing	Developing country	Swine	2017	Nose	0	0	0	0	0	1	1	0	0	1	1	1	1	0	0	0	0	1	1	1	0	1	1	1	0	1	1	1	0	1	1	1	1	1	1	1	1	1	1	1	1
GCA_030659455.1		1	China	China:Henan	Developing country	Swine	2018	Lung	0	0	0	0	0	1	1	0	0	1	1	1	1	0	0	0	0	1	1	1	0	1	1	1	0	1	1	1	0	1	1	1	1	1	1	1	1	1	1	1	1
GCA_030659475.1		8	China	China:Chongqing	Developing country	Swine	2017	Nose	0	0	0	0	0	1	1	0	0	1	1	1	1	0	0	0	0	1	1	1	0	1	1	1	0	1	1	1	0	1	1	1	1	1	1	1	1	1	1	1	1
GCA_030659495.1		4	China	China:Henan	Developing country	Swine	2018	Lung	0	0	0	0	0	1	1	0	0	0	0	0	1	1	0	0	1	1	1	1	0	1	1	1	0	1	1	1	1	1	1	1	1	1	1	1	1	1	1	1	1
GCA_030659505.1		9	China	China:Chongqing	Developing country	Swine	2017	Nose	0	0	0	0	0	1	1	0	0	1	1	0	1	0	0	0	0	1	1	1	0	1	1	1	0	1	1	1	0	1	1	1	1	1	1	1	1	1	1	1	1
GCA_030659525.1	2	2	China	China:Sichuan	Developing country	Swine	2017	Nose	0	0	0	0	0	1	1	0	0	1	1	1	1	0	0	0	0	1	1	1	0	1	1	1	0	1	1	1	0	1	1	1	1	1	1	1	1	1	1	1	1
GCA_030659555.1	1	2	China	China:Shanghai	Developing country	Swine	2016	Nose	0	0	0	0	0	1	1	0	0	1	1	1	1	0	0	0	0	1	1	1	0	1	1	1	0	1	1	1	0	1	1	1	1	1	1	1	1	1	1	1	1
GCA_030659575.1		7	China	China:Henan	Developing country	Swine	2018	Joint	0	0	0	0	0	1	1	0	0	1	1	1	1	0	0	0	0	1	1	0	0	1	1	1	0	1	1	1	0	1	1	1	1	1	1	1	1	1	1	1	1
GCA_030659595.1		8	China	China:Henan	Developing country	Swine	2018	Lung	0	0	0	0	0	1	1	0	0	1	1	0	1	0	0	0	0	1	1	0	0	1	1	1	0	1	1	1	0	1	1	0	1	1	1	1	1	1	1	1	1
GCA_030659615.1		4	China	China:Henan	Developing country	Swine	2018	Joint	0	0	0	0	0	1	1	0	0	0	1	1	1	1	0	0	1	1	1	1	0	1	1	1	0	1	1	1	1	1	1	1	1	1	1	1	1	1	1	1	1
GCA_030659635.1	1	2	China	China:Henan	Developing country	Swine	2018	Lung	0	0	0	0	0	1	1	0	0	1	1	1	1	0	0	0	0	1	1	1	0	1	1	1	0	1	1	1	0	1	1	1	1	1	1	1	1	1	1	1	1
GCA_030659645.1	3	5	China	China:Henan	Developing country	Swine	2018	Trachea	0	0	0	0	0	1	1	0	0	1	1	1	1	1	0	0	1	1	1	1	0	1	1	1	1	1	1	1	1	1	1	1	1	1	1	1	1	1	1	1	1
GCA_030659655.1	4	5	China	China:Henan	Developing country	Swine	2018	Lung	0	0	0	0	0	1	1	0	0	1	1	0	1	1	0	0	1	1	1	1	0	1	1	1	1	1	1	1	1	1	1	1	1	1	1	1	1	1	1	1	1
GCA_030659695.1		7	China	China:Henan	Developing country	Swine	2018	Joint	0	0	0	0	0	1	1	0	0	1	1	1	1	1	0	0	0	1	1	1	0	1	1	1	0	1	1	1	1	1	1	1	1	1	1	1	1	1	1	1	1
GCA_030659705.1	1	2	China	China:Henan	Developing country	Swine	2018	Lung	0	0	0	0	0	1	1	0	0	1	1	1	1	0	0	0	0	1	1	1	0	1	1	1	0	1	1	1	0	1	1	1	1	1	1	1	1	1	1	1	1
GCA_030659735.1		Unknown	China	China:Henan	Developing country	Swine	2018	Lung	0	0	0	0	0	1	1	0	0	1	1	0	1	0	0	0	0	1	1	1	0	1	1	1	0	1	1	1	0	1	1	1	1	1	1	1	1	1	1	1	1
GCA_030659755.1		1	China	China:Henan	Developing country	Swine	2018	Lung	0	0	0	0	0	1	1	0	0	1	1	1	1	0	0	0	0	1	1	1	0	1	1	1	0	1	0	1	0	1	1	1	1	1	1	1	1	1	1	1	1
GCA_030659765.1		4	China	China:Henan	Developing country	Swine	2018	Lung	0	0	0	0	0	1	1	0	0	0	1	1	1	0	0	0	0	1	1	1	0	1	1	1	0	1	1	1	0	1	1	1	1	1	1	1	1	1	1	1	1
GCA_030659795.1		13	China	China:Henan	Developing country	Swine	2018	Lung	0	0	0	0	0	1	1	0	0	1	1	1	1	1	0	0	1	1	1	1	0	1	1	1	0	1	1	1	1	1	1	1	1	1	1	1	1	1	1	1	1
GCA_030659815.1		10	China	China:Henan	Developing country	Swine	2017	Lung	0	0	0	0	0	1	1	0	0	1	1	1	1	0	0	0	0	1	1	0	0	1	1	1	0	1	1	1	0	1	1	1	1	1	1	1	1	1	1	1	1
GCA_030659835.1		Unknown	China	China:Henan	Developing country	Swine	2018	Lung	0	0	0	0	0	1	1	0	0	0	1	1	0	1	0	0	1	1	1	1	0	1	1	1	0	1	1	1	1	1	1	1	1	1	1	1	1	1	1	1	1
GCA_030659845.1		Unknown	China	China:Henan	Developing country	Swine	2018	Joint	0	0	0	0	0	1	1	0	0	1	1	0	1	0	0	0	0	1	1	1	0	1	1	1	0	1	1	1	0	1	1	1	1	1	1	1	1	1	1	1	1
GCA_030659875.1	1	2	China	China:Henan	Developing country	Swine	2018	Joint	0	0	0	0	0	1	1	0	0	1	1	1	1	0	0	0	0	1	1	1	0	1	1	1	0	1	1	1	0	1	1	1	1	1	1	1	1	1	1	1	1
GCA_030659895.1	3	5	China	China:Henan	Developing country	Swine	2018	Lung	0	0	0	0	0	1	1	0	0	1	1	0	1	1	0	0	1	1	1	1	0	1	1	1	1	1	1	1	1	1	1	1	1	1	1	1	1	1	1	1	1
GCA_030659905.1		7	China	China:Henan	Developing country	Swine	2018	Joint	0	0	0	0	0	1	1	0	0	1	1	1	1	1	0	0	0	1	1	1	0	1	1	1	0	1	1	1	1	1	1	1	1	1	1	1	1	1	1	1	1
GCA_030659935.1	4	5	China	China:Henan	Developing country	Swine	2018	Lung	0	0	0	0	0	1	1	0	0	1	1	0	1	1	0	0	1	1	1	1	0	1	1	1	1	1	1	1	1	1	1	1	1	1	1	1	1	1	1	1	1
GCA_030659955.1		4	China	China:Henan	Developing country	Swine	2017	Spleen	0	0	0	0	0	1	1	0	0	0	1	0	1	1	0	0	0	1	1	1	1	1	1	1	0	1	1	1	1	1	1	1	1	1	1	1	1	1	1	1	1
GCA_030659965.1		10	China	China:Henan	Developing country	Swine	2018	Spleen	0	0	0	0	0	1	1	0	0	1	1	0	1	0	0	0	0	1	1	0	0	1	1	1	0	1	1	1	0	1	1	1	1	1	1	1	1	1	1	1	1
GCA_030659995.1		4	China	China:Henan	Developing country	Swine	2016	Lymphaden	0	0	0	0	0	1	1	0	0	0	1	0	1	1	0	0	1	1	1	1	0	1	1	1	0	1	1	1	1	1	1	1	1	1	1	1	1	1	1	1	1
GCA_030660015.1		Unknown	China	China:Henan	Developing country	Swine	2016	Trachea	0	0	0	0	0	1	1	0	0	1	1	0	1	0	0	0	0	1	1	1	0	1	1	1	0	1	1	1	0	1	1	1	1	1	1	1	1	1	1	1	1
GCA_030660035.1		7	China	China:Henan	Developing country	Swine	2016	Lung	0	0	0	0	0	1	1	0	0	1	1	1	1	0	0	0	0	1	1	1	0	1	1	1	0	1	1	1	0	1	1	1	1	1	1	1	1	1	1	1	1
GCA_030660055.1		7	China	China:Henan	Developing country	Swine	2016	Lung	0	0	0	0	0	1	1	0	0	1	1	1	1	0	0	0	0	1	1	1	0	1	1	1	0	1	1	1	0	1	1	1	1	1	1	1	1	1	1	1	1
GCA_030660065.1	1	2	China	China:Anhui	Developing country	Swine	2017	Joint	0	0	0	0	0	1	1	0	0	1	1	1	1	0	0	0	0	1	1	1	0	1	1	1	0	1	1	1	0	1	1	1	1	1	1	1	1	1	1	1	1
GCA_030660075.1		4	China	China:Henan	Developing country	Swine	2017	Lung	0	0	0	0	0	1	1	0	0	0	1	0	1	1	0	0	1	1	1	1	0	1	1	1	0	1	1	1	1	1	1	1	1	1	1	1	1	1	1	1	1
GCA_030660115.1		13	China	China:Henan	Developing country	Swine	2016	Lung	0	0	0	0	0	1	1	0	0	1	1	1	1	0	0	0	0	1	1	1	0	1	1	1	0	1	1	1	0	1	1	1	1	1	1	1	1	1	1	1	1
GCA_030660125.1	5	5	China	China:Anhui	Developing country	Swine	2018	Lung	0	0	0	0	0	1	1	0	0	1	1	1	1	1	0	0	0	1	1	1	0	1	1	1	1	1	1	1	1	1	1	1	1	1	1	1	1	1	1	1	1
GCA_030660155.1	2	5	China	China:Henan	Developing country	Swine	2016	Trachea	0	0	0	0	0	1	1	0	0	1	1	1	1	0	0	0	1	1	1	1	1	1	1	1	1	1	1	1	1	1	1	1	1	1	1	1	1	1	1	1	1
GCA_030660175.1		4	China	China:Henan	Developing country	Swine	2016	Lung	0	0	0	0	0	1	1	0	0	0	1	1	1	1	0	0	1	1	1	1	0	1	1	1	0	1	1	1	1	1	1	1	1	1	1	1	1	1	1	1	1
GCA_030660185.1		4	China	China:Henan	Developing country	Swine	2016	Lung	0	0	0	0	0	1	1	0	0	0	1	0	1	1	0	0	1	1	1	1	0	1	1	1	0	1	1	1	1	1	1	1	1	1	1	1	1	1	1	1	1
GCA_030660215.1		14	China	China:Hunan	Developing country	Swine	2017	Lung	0	0	0	0	0	1	1	0	0	1	1	0	1	1	0	0	1	1	1	1	0	1	1	1	0	1	1	1	1	1	1	1	1	1	1	1	1	1	1	1	1
GCA_030660235.1		13	China	China:Hunan	Developing country	Swine	2018	Trachea	0	0	0	0	0	1	1	0	0	1	1	1	1	0	0	0	0	1	1	1	0	1	1	1	0	1	1	1	0	1	1	1	1	1	1	1	1	1	1	1	1
GCA_030660255.1	3	2	China	China:Hunan	Developing country	Swine	2018	Lung	0	0	0	0	0	1	1	0	0	1	1	1	1	0	0	0	0	1	1	1	0	1	1	1	0	1	1	1	0	1	1	1	1	1	1	1	1	1	1	1	1
GCA_030660275.1		7	China	China:Hunan	Developing country	Swine	2018	Spleen	0	0	0	0	0	1	1	0	0	1	1	1	1	0	0	0	0	1	1	0	0	1	1	1	0	1	1	1	0	1	1	1	1	1	1	1	1	1	1	1	1
GCA_030660295.1		13	China	China:Hunan	Developing country	Swine	2017	Joint	0	0	0	0	0	1	1	0	0	1	1	1	1	0	0	0	0	1	1	1	0	1	1	1	0	1	1	1	0	1	1	1	1	1	1	1	1	1	1	1	1
GCA_030660315.1		4	China	China:Hunan	Developing country	Swine	2018	Joint	0	0	0	0	0	1	1	0	0	0	1	0	1	1	0	0	1	1	1	1	0	1	1	1	0	1	1	1	1	1	1	1	1	1	1	1	1	1	1	1	1
GCA_030660335.1	3	5	China	China:Hunan	Developing country	Swine	2018	Joint	0	0	0	0	0	1	1	0	0	1	1	0	1	1	0	0	1	1	1	1	0	1	1	1	1	1	1	1	1	1	1	1	1	1	1	1	1	1	1	1	1
GCA_030660345.1		4	China	China:Hunan	Developing country	Swine	2016	Joint	0	0	0	0	0	1	1	0	0	0	0	0	1	1	0	0	1	1	1	1	0	1	1	1	0	1	1	1	1	1	1	1	1	1	1	1	1	1	1	1	1
GCA_030660355.1		4	China	China:Shanxi	Developing country	Swine	2018	Trachea	0	0	0	0	0	1	1	0	0	0	1	0	1	1	0	0	1	1	1	1	0	1	1	1	0	1	1	1	1	1	1	1	1	1	1	1	1	1	1	1	1
GCA_030660395.1		4	China	China:Hunan	Developing country	Swine	2018	Spleen	0	0	0	0	0	1	1	0	0	0	1	1	1	1	0	0	1	1	1	1	0	1	1	1	0	1	1	1	1	1	1	1	1	1	1	1	0	1	1	1	1
GCA_030660415.1		4	China	China:Henan	Developing country	Swine	2017	Lung	0	0	0	0	0	1	1	0	0	0	1	0	1	1	0	0	1	1	1	1	1	1	1	1	0	1	1	1	1	1	1	1	1	1	1	1	1	1	1	1	1
GCA_030660425.1		4	China	China:Henan	Developing country	Swine	2017	Lung	0	0	0	0	0	1	1	0	0	0	1	1	1	0	0	0	0	1	1	1	0	1	1	1	0	1	1	1	0	1	1	1	1	1	1	1	1	1	1	1	1
GCA_030660435.1	4	5	China	China:Hunan	Developing country	Swine	2018	Lung	0	0	0	0	0	1	1	0	0	1	1	0	1	1	0	0	1	1	1	1	0	1	1	1	1	1	1	1	1	1	1	1	1	1	1	1	1	1	1	1	1
GCA_030660475.1		1	China	China:Hunan	Developing country	Swine	2018	Lung	0	0	0	0	0	1	1	0	0	1	1	1	1	0	0	0	0	1	1	1	0	1	1	1	0	1	1	1	0	1	1	1	1	1	1	1	1	1	1	1	1
GCA_030660495.1		4	China	China:Henan	Developing country	Swine	2017	Lung	0	0	0	0	0	1	1	0	0	0	1	0	1	1	0	0	1	1	1	1	0	1	1	1	0	1	1	1	1	1	1	1	1	1	1	1	1	1	1	1	1
GCA_030660515.1		4	China	China:Henan	Developing country	Swine	2017	Joint	0	0	0	0	0	1	1	0	0	0	1	1	1	0	0	0	0	1	1	1	0	1	1	1	0	1	1	1	0	1	1	1	1	1	1	1	1	1	1	1	1
GCA_030660525.1		Unknown	China	China:Henan	Developing country	Swine	2017	Trachea	0	0	0	0	0	1	1	0	0	0	1	1	1	0	0	0	0	1	1	1	0	1	1	1	0	1	1	1	0	1	1	1	1	1	1	1	1	1	1	1	1
GCA_030660545.1	4	5	China	China:Henan	Developing country	Swine	2017	Trachea	0	0	0	0	0	1	1	0	0	1	1	0	1	1	0	0	1	1	1	1	0	1	1	1	1	1	1	1	1	1	1	1	1	1	1	1	1	1	1	1	1
GCA_030660555.1	3	5	China	China:Henan	Developing country	Swine	2017	Lung	0	0	0	0	0	1	1	0	0	1	1	0	1	1	0	0	1	1	1	1	0	1	1	1	1	1	1	1	1	1	1	1	1	1	1	1	1	1	1	1	1
GCA_030660595.1		4	China	China:Henan	Developing country	Swine	2017	Joint	0	0	0	0	0	1	1	0	0	0	1	1	1	0	0	0	0	1	1	1	0	1	1	1	0	1	1	1	0	1	1	1	1	1	1	1	1	1	1	1	1
GCA_030660615.1	1	5	China	China:Henan	Developing country	Swine	2017	Lung	0	0	0	0	0	1	1	0	0	1	1	0	1	1	0	0	1	1	1	1	1	1	1	1	1	1	1	1	1	1	1	1	1	1	1	1	1	1	1	1	1
GCA_030660625.1		13	China	China:Henan	Developing country	Swine	2017	Lung	0	0	0	0	0	1	1	0	0	1	1	1	1	0	0	0	0	1	1	1	0	1	1	1	0	1	1	1	0	1	1	1	1	1	1	1	1	1	1	1	1
GCA_030660645.1		4	China	China:Henan	Developing country	Swine	2017	Spleen	0	0	0	0	0	1	1	0	0	0	1	1	1	0	0	0	0	1	1	1	0	1	1	1	0	1	1	1	0	1	1	1	1	1	1	1	1	1	1	1	1
GCA_030660675.1		13	China	China:Henan	Developing country	Swine	2016	Lung	0	0	0	0	0	1	1	0	0	1	1	1	1	1	0	0	1	1	1	1	0	1	1	1	0	1	1	1	1	1	1	1	1	1	1	1	1	1	1	1	1
GCA_030660695.1	4	2	China	China:Henan	Developing country	Swine	2017	Lung	0	0	0	0	0	1	1	0	0	1	1	1	1	0	0	0	0	1	1	1	0	1	1	1	0	1	0	1	0	1	1	1	1	1	1	1	1	1	1	1	1
GCA_030660705.1		8	China	China:Henan	Developing country	Swine	2016	Trachea	0	0	0	0	0	1	1	0	0	1	1	0	1	0	0	0	0	1	1	0	0	1	1	1	0	1	1	1	0	1	1	1	1	1	1	1	1	1	1	1	1
GCA_030660735.1		4	China	China:Henan	Developing country	Swine	2017	Trachea	0	0	0	0	0	1	1	0	0	0	1	1	1	0	0	0	0	1	1	1	0	1	1	1	0	1	1	1	0	1	1	1	1	1	1	1	1	1	1	1	1
GCA_030660755.1		4	China	China:Hunan	Developing country	Swine	2017	Lung	0	0	0	0	0	1	1	0	0	0	1	0	1	0	0	0	1	1	1	1	0	1	1	1	0	1	1	1	1	1	1	1	1	1	1	1	1	1	1	1	1
GCA_030660775.1		7	China	China:Anhui	Developing country	Swine	2018	Lung	0	0	0	0	0	1	1	0	0	1	1	1	1	0	0	0	0	1	1	0	0	1	1	1	0	1	1	1	0	1	1	1	1	1	1	1	1	1	1	1	1
GCA_030660795.1		7	China	China:Anhui	Developing country	Swine	2017	Lung	0	0	0	0	0	1	1	0	0	1	1	1	1	0	0	0	0	1	1	1	0	1	1	1	0	1	1	1	0	1	1	1	1	1	1	1	1	1	1	1	1
GCA_030660805.1	3	5	China	China:Hunan	Developing country	Swine	2017	Lung	0	0	0	0	0	1	1	0	0	1	1	1	0	1	0	0	1	1	1	1	0	1	1	1	1	1	1	1	1	1	1	1	1	1	1	1	1	1	1	1	1
GCA_030660825.1	3	5	China	China:Anhui	Developing country	Swine	2018	Lung	0	0	0	0	0	1	1	0	0	1	1	1	1	1	0	0	1	1	1	1	0	1	1	1	1	1	1	1	1	1	1	1	1	1	1	1	1	1	1	1	1
GCA_030660855.1	2	5	China	China:Hunan	Developing country	Swine	2016	Joint	0	0	0	0	0	1	1	0	0	1	1	0	1	1	0	0	1	1	1	1	0	1	1	1	1	1	1	1	1	1	1	1	1	1	1	1	1	1	1	1	1
GCA_030660865.1		Unknown	China	China:Anhui	Developing country	Swine	2018	Trachea	0	0	0	0	0	1	1	0	0	1	1	0	1	0	0	0	0	1	1	1	0	1	1	1	0	1	1	1	0	1	1	1	1	1	1	1	1	1	1	1	1
GCA_030660895.1		4	China	China:Anhui	Developing country	Swine	2016	Joint	0	0	0	0	0	1	1	0	0	0	1	0	1	1	0	0	1	1	1	1	0	1	1	1	0	1	1	1	1	1	1	1	1	1	1	1	1	1	1	1	1
GCA_030660915.1	4	5	China	China:Anhui	Developing country	Swine	2017	Lung	0	0	0	0	0	1	1	0	0	1	1	1	1	1	0	0	1	1	1	1	0	1	1	1	1	1	1	1	1	1	1	1	1	1	1	1	1	1	1	1	1
GCA_030660925.1		4	China	China:Anhui	Developing country	Swine	2018	Trachea	0	0	0	0	0	1	1	0	0	0	1	0	1	1	0	0	1	1	1	1	0	1	1	1	0	1	1	1	1	1	1	1	1	1	1	1	1	1	1	1	1
GCA_030660935.1	4	5	China	China:Anhui	Developing country	Swine	2018	Lung	0	0	0	0	0	1	1	0	0	1	1	0	1	1	0	0	1	1	1	1	0	1	1	1	1	1	1	1	1	1	1	1	1	1	1	1	1	1	1	1	1
GCA_030660975.1		Unknown	China	China:Chongqing	Developing country	Swine	2017	Nose	0	0	0	0	0	1	1	0	0	1	1	1	1	0	0	0	0	1	1	1	0	1	1	1	0	1	1	1	0	1	1	1	1	1	1	1	1	1	1	1	1
GCA_030660995.1		8	China	China:Chongqing	Developing country	Swine	2017	Nose	0	0	0	0	0	1	1	0	0	1	1	1	1	0	0	0	0	1	1	1	0	1	1	1	0	1	0	1	0	1	1	0	1	1	1	1	1	1	1	1	1
GCA_030661015.1		4	China	China:Anhui	Developing country	Swine	2016	Lung	0	0	0	0	0	1	1	0	0	0	1	0	1	1	0	0	1	1	1	1	0	1	1	1	0	1	1	1	1	1	1	1	1	1	1	1	1	1	1	1	1
GCA_030661025.1		4	China	China:Shanxi	Developing country	Swine	2018	Trachea	0	0	0	0	0	1	1	0	0	0	1	1	1	1	0	0	1	1	1	1	0	1	1	1	0	1	1	1	1	1	1	1	1	1	1	1	1	1	1	1	1
GCA_030661055.1	5	5	China	China:Shanxi	Developing country	Swine	2018	Lung	0	0	0	0	0	1	1	0	0	1	1	1	1	1	0	0	0	1	1	1	0	1	1	1	1	1	1	1	1	1	1	1	1	1	1	1	1	1	1	1	1
GCA_030661065.1		4	China	China:Anhui	Developing country	Swine	2017	Joint	0	0	0	0	0	1	1	0	0	0	1	0	1	1	0	0	1	1	1	1	0	1	1	1	0	1	1	1	1	1	1	1	1	1	1	1	1	1	1	1	1
GCA_030661095.1		13	China	China:Anhui	Developing country	Swine	2016	Trachea	0	0	0	0	0	1	1	0	0	1	1	1	1	0	0	0	0	1	1	1	0	1	1	1	0	1	1	1	0	1	1	1	1	1	1	1	1	1	1	1	1
GCA_030661115.1		4	China	China:Shanxi	Developing country	Swine	2018	Trachea	0	0	0	0	0	1	1	0	0	0	1	1	1	1	0	0	1	1	1	1	0	1	1	1	0	1	1	1	1	1	1	1	1	1	1	1	1	1	1	1	1
GCA_030661135.1	4	2	China	China:Shanxi	Developing country	Swine	2018	Lung	0	0	0	0	0	1	1	0	0	1	1	1	1	0	0	0	0	1	1	1	0	1	1	1	0	1	1	1	0	1	1	1	1	1	1	1	1	1	1	1	1
GCA_030661155.1	5	5	China	China:Anhui	Developing country	Swine	2016	Trachea	0	0	0	0	0	1	1	0	0	1	1	1	1	1	0	0	0	1	1	1	0	1	1	1	1	1	1	1	1	1	1	1	1	1	1	1	1	1	1	1	1
GCA_030661165.1	5	2	China	China:Chongqing	Developing country	Swine	2017	Nose	0	0	0	0	0	1	1	0	0	1	1	1	1	1	0	0	0	1	1	1	0	1	1	1	0	1	1	1	0	1	1	1	1	1	1	1	1	1	1	1	1
GCA_030661195.1		4	China	China:Sichuan	Developing country	Swine	2017	Nose	0	0	0	0	0	1	1	0	0	0	1	1	1	1	0	0	1	1	1	1	0	1	1	1	0	1	1	1	1	1	1	1	1	1	1	1	1	1	1	1	1
GCA_030661215.1		4	China	China:Shanxi	Developing country	Swine	2017	Lung	0	0	0	0	0	1	1	0	0	0	1	0	1	1	0	0	1	1	1	1	0	1	1	1	0	1	1	1	1	1	1	1	1	1	1	1	1	1	1	1	1
GCA_030661235.1		13	China	China:Chongqing	Developing country	Swine	2017	Nose	0	0	0	0	0	1	1	0	0	1	1	1	1	0	0	0	0	1	1	1	0	1	1	1	0	1	1	1	0	1	1	1	1	1	1	1	1	1	1	1	1
GCA_030661255.1	4	5	China	China:Shanxi	Developing country	Swine	2018	Joint	0	0	0	0	0	1	1	0	0	1	1	0	1	1	0	0	1	1	1	1	0	1	1	1	1	1	1	1	1	1	1	1	1	1	1	1	1	1	1	1	1
GCA_030661265.1		4	China	China:Shanxi	Developing country	Swine	2017	Lung	0	0	0	0	0	1	1	0	0	0	1	1	1	1	0	0	1	1	1	1	0	1	1	1	0	1	1	1	1	1	1	1	1	1	1	1	1	1	1	1	1
GCA_030661295.1	1	2	China	China:Shanghai	Developing country	Swine	2016	Nose	0	0	0	0	0	1	1	0	0	1	1	1	1	0	0	0	0	1	1	1	0	1	1	1	0	1	1	1	0	1	1	1	1	1	1	1	1	1	1	1	1
GCA_030661305.1		1	China	China:Shanxi	Developing country	Swine	2017	Lung	0	0	0	0	0	1	1	0	0	1	0	1	0	1	0	0	1	1	1	1	0	1	1	1	0	1	0	1	1	1	1	1	1	1	1	1	1	1	1	1	1
GCA_030661335.1	4	5	China	China:Shanxi	Developing country	Swine	2018	Lung	0	0	0	0	0	1	1	0	0	1	1	0	1	1	0	0	1	1	1	1	0	1	1	1	1	1	1	1	1	1	1	1	1	1	1	1	1	1	1	1	1
GCA_030661355.1		13	China	China:Shanxi	Developing country	Swine	2016	Lung	0	0	0	0	0	1	1	0	0	1	1	1	1	0	0	0	0	1	1	1	0	1	1	1	0	1	1	1	0	1	1	1	1	1	1	1	1	1	1	1	1
GCA_030661375.1	3	2	China	China:Shaanxi	Developing country	Swine	2018	Lung	0	0	0	0	0	1	1	0	0	1	1	1	1	0	0	0	0	1	1	1	0	1	1	1	0	1	1	1	0	1	1	1	1	1	1	1	1	1	1	1	1
GCA_030661385.1		13	China	China:Shanxi	Developing country	Swine	2016	Lung	0	0	0	0	0	1	1	0	0	1	1	1	1	0	0	0	0	1	1	1	0	1	1	1	0	1	1	1	0	1	1	1	1	1	1	1	1	1	1	1	1
GCA_030661395.1	3	5	China	China:Shanxi	Developing country	Swine	2017	Lung	0	0	0	0	0	1	1	0	0	1	1	1	1	1	0	0	1	1	1	1	0	1	1	1	1	1	1	1	1	1	1	1	1	1	1	1	1	1	1	1	1
GCA_030661435.1		13	China	China:Shanxi	Developing country	Swine	2017	Brain	0	0	0	0	0	1	1	0	0	1	1	1	1	0	0	0	0	1	1	1	0	1	1	1	0	1	1	1	0	1	1	1	1	1	1	1	1	1	1	1	1
GCA_030661455.1		7	China	China:Shaanxi	Developing country	Swine	2018	Trachea	0	0	0	0	0	1	1	0	0	1	1	1	1	1	0	0	0	1	1	1	0	1	1	1	0	1	1	1	1	1	1	1	1	1	1	1	1	1	1	1	1
GCA_030661475.1	3	5	China	China:Shaanxi	Developing country	Swine	2017	Lung	0	0	0	0	0	1	1	0	0	1	1	1	1	1	0	0	1	1	1	1	0	1	1	1	1	1	1	1	1	1	1	1	1	1	1	1	1	1	1	1	1
GCA_030661495.1	3	5	China	China:Shanxi	Developing country	Swine	2016	Lung	0	0	0	0	0	1	1	0	0	1	1	1	1	1	0	0	1	1	1	1	0	1	1	1	1	1	1	1	1	1	1	1	1	1	1	1	1	1	1	1	1
GCA_030661505.1		13	China	China:Shanxi	Developing country	Swine	2016	Brain	0	0	0	0	0	1	1	0	0	1	1	0	1	0	0	0	0	1	1	1	0	1	1	1	0	1	1	1	0	1	1	1	1	1	1	1	1	1	1	1	1
GCA_030661535.1	1	12	China	China:Shanxi	Developing country	Swine	2016	Lung	0	0	0	0	0	1	1	0	0	1	1	0	1	1	0	0	1	1	1	1	0	1	1	1	1	1	1	1	1	1	1	1	1	1	1	1	1	1	1	1	1
GCA_030661555.1		4	China	China:Shanxi	Developing country	Swine	2016	Trachea	0	0	0	0	0	1	1	0	0	0	1	1	1	1	0	0	1	1	1	1	0	1	1	1	0	1	1	1	1	1	1	1	1	1	1	1	1	1	1	1	1
GCA_030661575.1	1	2	China	China:Shaanxi	Developing country	Swine	2018	Lung	0	0	0	0	0	1	1	0	0	1	1	1	1	0	0	0	0	1	1	1	0	1	1	1	0	1	1	1	0	1	1	1	1	1	1	1	1	1	1	1	1
GCA_030661595.1		15	China	China:Shaanxi	Developing country	Swine	2018	Lung	0	0	0	0	0	1	1	0	0	1	1	1	1	0	0	0	0	1	1	1	0	1	1	1	0	1	1	1	0	1	1	1	1	1	1	1	1	1	1	1	1
GCA_030661605.1	5	5	China	China:Shaanxi	Developing country	Swine	2018	Joint	0	0	0	0	0	1	1	0	0	1	1	1	1	1	0	0	0	1	1	1	0	1	1	1	1	1	1	1	1	1	1	1	1	1	1	1	1	1	1	1	1
GCA_030661615.1		1	China	China:Shaanxi	Developing country	Swine	2018	Lung	0	0	0	0	0	1	1	0	0	1	1	1	1	0	0	0	0	1	1	1	0	1	1	1	0	1	1	1	0	1	1	1	1	1	1	1	1	1	1	1	1
GCA_030661655.1	3	5	China	China:Shaanxi	Developing country	Swine	2017	Trachea	0	0	0	0	0	1	1	0	0	1	1	0	1	1	0	0	1	1	1	1	0	1	1	1	1	1	1	1	1	1	1	1	1	1	1	1	1	1	1	1	1
GCA_030661675.1		4	China	China:Shaanxi	Developing country	Swine	2017	Trachea	0	0	0	0	0	1	1	0	0	0	1	1	1	1	0	0	1	1	1	1	0	1	1	1	0	1	1	1	1	1	1	1	1	1	1	1	1	1	1	1	1
GCA_030661695.1		4	China	China:Shaanxi	Developing country	Swine	2016	Lung	0	0	0	0	0	1	1	0	0	0	1	1	1	1	0	0	1	1	1	1	0	1	1	1	0	1	1	1	1	1	1	1	1	1	1	1	1	1	1	1	1
GCA_030661705.1		4	China	China:Shaanxi	Developing country	Swine	2017	Joint	0	0	0	0	0	1	1	0	0	0	1	1	1	0	0	0	0	1	1	1	0	1	1	1	0	1	1	1	0	1	1	1	1	1	1	1	1	1	1	1	1
GCA_030661735.1		4	China	China:Shaanxi	Developing country	Swine	2018	Spleen	0	0	0	0	0	1	1	0	0	0	1	0	1	0	0	0	1	1	1	1	0	1	1	1	0	1	1	1	1	1	1	1	1	1	1	1	1	1	1	1	1
GCA_030661755.1		4	China	China:Sichuan	Developing country	Swine	Unknown	Lung	0	0	0	0	0	1	1	0	0	0	0	1	1	1	0	0	1	1	1	1	0	1	1	1	0	1	1	1	1	1	1	1	1	1	1	1	1	1	1	1	1
GCA_030661765.1	3	5	China	China:Shaanxi	Developing country	Swine	2016	Lung	0	0	0	0	0	1	1	0	0	1	1	1	1	1	0	0	1	1	1	1	0	1	1	1	1	1	1	1	1	1	1	1	1	1	1	1	1	1	1	1	1
GCA_030661785.1		4	China	China:Shaanxi	Developing country	Swine	2016	Joint	0	0	0	0	0	1	1	0	0	0	1	0	1	1	0	0	1	1	1	1	0	1	1	1	0	1	1	1	1	1	1	1	1	1	1	1	1	1	1	1	1
GCA_030661805.1	1	2	China	China:Shandong	Developing country	Swine	2017	Nose	0	0	0	0	0	1	1	0	0	1	1	1	1	0	0	0	0	1	1	1	0	1	1	1	0	1	1	1	0	1	1	1	1	1	1	1	1	1	1	1	1
GCA_030661835.1	2	12	China	China:Shandong	Developing country	Swine	2017	Nose	0	0	0	0	0	1	1	0	0	1	1	1	1	1	0	0	1	1	1	1	0	1	1	1	1	1	1	1	1	1	1	1	1	1	1	1	1	1	1	1	1
GCA_030661855.1	2	12	China	China:Shandong	Developing country	Swine	2017	Nose	0	0	0	0	0	1	1	0	0	1	1	1	1	1	0	0	1	1	1	1	0	1	1	1	1	1	1	1	1	1	1	1	1	1	1	1	1	1	1	1	1
GCA_030661875.1	1	2	China	China:Shandong	Developing country	Swine	2017	Nose	0	0	0	0	0	1	1	0	0	1	1	1	1	0	0	0	0	1	1	1	0	1	1	1	0	1	1	1	0	1	1	1	1	1	1	1	1	1	1	1	1
GCA_030661885.1	1	2	China	China:Shandong	Developing country	Swine	2017	Nose	0	0	0	0	0	1	1	0	0	1	1	1	1	0	0	0	0	1	1	1	0	1	1	1	0	1	1	1	0	1	1	1	1	1	1	1	1	1	1	1	1
GCA_030661915.1	1	2	China	China:Shandong	Developing country	Swine	2017	Nose	0	0	0	0	0	1	1	0	0	1	1	1	1	0	0	0	0	1	1	1	0	1	1	1	0	1	1	1	0	1	1	1	1	1	1	1	1	1	1	1	1
GCA_030661935.1	1	2	China	China:Shandong	Developing country	Swine	2017	Nose	0	0	0	0	0	1	1	0	0	1	1	1	1	0	0	0	0	1	1	1	0	1	1	1	0	1	1	1	0	1	1	1	1	1	1	1	1	1	1	1	1
GCA_030662005.1	1	2	China	China:Shandong	Developing country	Swine	2017	Nose	0	0	0	0	0	1	1	0	0	1	1	1	1	0	0	0	0	1	1	1	0	1	1	1	0	1	1	1	0	1	1	1	1	1	1	1	1	1	1	1	1
GCA_030662255.1	5	2	China	China:Chongqing	Developing country	Swine	2017	Nose	0	0	0	0	0	1	1	0	0	1	1	1	1	1	0	0	0	1	1	1	0	1	1	1	0	1	1	1	0	1	1	1	1	1	1	1	1	1	1	1	1
GCA_030662275.1		7	China	China:Shandong	Developing country	Swine	2017	Nose	0	0	0	0	0	1	1	0	0	1	1	1	1	0	0	0	0	1	1	1	0	1	1	1	0	1	1	1	0	1	1	1	1	1	1	1	1	1	1	1	1
GCA_030662285.1		7	China	China:Chongqing	Developing country	Swine	2017	Nose	0	0	0	0	0	1	1	0	0	1	0	0	1	0	0	0	0	1	1	1	0	1	1	1	0	1	1	1	0	1	1	1	1	1	1	1	1	1	1	1	1
GCA_030662315.1	5	2	China	China:Chongqing	Developing country	Swine	2017	Nose	0	0	0	0	0	1	1	0	0	1	1	1	1	1	0	0	0	1	1	1	0	1	1	1	0	1	1	1	0	1	1	1	1	1	1	1	1	1	1	1	1
GCA_030662335.1		1	China	China:Chongqing	Developing country	Swine	2017	Nose	0	0	0	0	0	1	1	0	0	1	1	0	1	0	0	0	0	1	1	1	0	1	1	1	0	1	1	1	0	1	1	1	1	1	1	1	1	1	1	1	1
GCA_030662355.1		1	China	China:Shandong	Developing country	Swine	2016	Nose	0	0	0	0	0	1	1	0	0	1	1	1	1	0	0	0	0	1	1	1	0	1	1	1	0	1	1	1	0	1	1	1	1	1	1	1	1	1	1	1	1
GCA_030662365.1		7	China	China:Chongqing	Developing country	Swine	2017	Nose	0	0	0	0	0	1	1	0	0	1	0	1	1	0	0	0	0	1	1	1	0	1	1	1	0	1	1	1	0	1	1	1	1	1	1	1	1	1	1	1	1
GCA_030662395.1		7	China	China:Chongqing	Developing country	Swine	2017	Nose	0	0	0	0	0	1	1	0	0	1	1	0	0	0	0	0	0	1	1	1	0	1	1	1	0	1	1	1	0	1	1	1	1	1	1	1	1	1	1	1	1
GCA_030662415.1	1	2	China	China:Shandong	Developing country	Swine	2016	Nose	0	0	0	0	0	1	1	0	0	1	1	0	1	0	0	0	0	1	1	1	0	1	1	1	0	1	1	1	0	1	1	1	1	1	1	1	1	1	1	1	1
GCA_030662425.1		7	China	China:Chongqing	Developing country	Swine	2017	Nose	0	0	0	0	0	1	1	0	0	1	1	0	1	0	0	0	0	1	1	1	0	1	1	1	0	1	1	1	0	1	1	1	1	1	1	1	1	1	1	1	1
GCA_030662455.1		8	China	China:Shandong	Developing country	Swine	2016	Nose	0	0	0	0	0	1	1	0	0	1	0	0	0	0	0	0	0	1	1	0	0	1	1	1	0	1	1	1	0	1	1	1	1	1	1	1	1	1	1	1	1
GCA_030662475.1	3	2	China	China:Shandong	Developing country	Swine	2016	Nose	0	0	0	0	0	1	1	0	0	1	1	1	1	0	0	0	0	1	1	1	0	1	1	1	0	1	1	1	0	1	1	1	1	1	1	1	1	1	1	1	1
GCA_030662495.1		11	China	China:Shandong	Developing country	Swine	2016	Nose	0	0	0	0	0	1	1	0	0	1	1	1	1	0	0	0	0	1	1	1	0	1	1	1	0	1	1	1	0	1	1	1	1	1	1	1	1	1	1	1	1
GCA_030662515.1	1	2	China	China:Shandong	Developing country	Swine	2016	Nose	0	0	0	0	0	1	1	0	0	1	1	1	1	0	0	0	0	1	1	1	0	1	1	1	0	1	1	1	0	1	1	1	1	1	1	1	1	1	1	1	1
GCA_030662525.1		13	China	China:Chongqing	Developing country	Swine	2017	Nose	0	0	0	0	0	1	1	0	0	1	1	1	1	0	0	0	0	1	1	1	0	1	1	1	0	1	1	1	0	1	1	1	1	1	1	1	1	1	1	1	1
GCA_030662555.1		13	China	China:Henan	Developing country	Swine	2016	Nose	0	0	0	0	0	1	1	0	0	1	1	1	1	0	0	0	0	1	1	1	0	1	1	1	0	1	1	1	0	1	1	1	1	1	1	1	1	1	1	1	1
GCA_030662575.1	1	2	China	China:Jiangxi	Developing country	Swine	2018	Trachea	0	0	0	0	0	1	1	0	0	1	1	1	0	0	0	0	0	1	1	1	0	1	1	1	0	1	1	1	0	1	1	1	1	1	1	1	1	1	1	1	1
GCA_030662595.1		7	China	China:Jiangxi	Developing country	Swine	2018	Spleen	0	0	0	0	0	1	1	0	0	1	1	0	1	1	0	0	1	1	1	1	0	1	1	1	0	1	1	1	1	1	1	1	1	1	1	1	1	1	1	1	1
GCA_030662615.1		4	China	China:Sichuan	Developing country	Swine	Unknown	Lung	0	0	0	0	0	1	1	0	0	0	1	0	1	1	1	1	1	1	1	1	0	1	1	1	0	1	1	1	1	1	1	1	1	1	1	1	1	1	1	1	1
GCA_030662635.1	1	2	China	China:Jiangxi	Developing country	Swine	2017	Lung	0	0	0	0	0	1	1	0	0	1	1	1	0	0	0	0	0	1	1	1	0	1	1	1	0	1	1	1	0	1	1	1	1	1	1	1	1	1	1	1	1
GCA_030662655.1		13	China	China:Jiangxi	Developing country	Swine	2018	Lung	0	0	0	0	0	1	1	0	0	1	1	1	1	0	0	0	0	1	1	1	0	1	1	1	0	1	1	1	0	1	1	1	1	1	1	1	1	1	1	1	1
GCA_030662675.1		4	China	China:Jiangxi	Developing country	Swine	2018	Lung	0	0	0	0	0	1	1	0	0	0	1	1	1	1	0	0	1	1	1	1	0	1	1	1	0	1	1	1	1	1	1	1	1	1	1	1	1	1	1	1	1
GCA_030662695.1		13	China	China:Jiangxi	Developing country	Swine	2018	Joint	0	0	0	0	0	1	1	0	0	1	1	1	1	0	0	0	0	1	1	1	0	1	1	1	0	1	1	1	0	1	1	1	1	1	1	1	1	1	1	1	1
GCA_030662715.1	2	5	China	China:Jiangxi	Developing country	Swine	2018	Trachea	0	0	0	0	0	1	1	0	0	1	1	0	1	1	0	0	1	1	1	1	0	1	1	1	1	1	1	1	1	1	1	1	1	1	1	1	1	1	1	1	1
GCA_030662725.1		7	China	China:Jiangxi	Developing country	Swine	2017	Joint	0	0	0	0	0	1	1	0	0	1	1	1	1	0	0	0	0	1	1	1	0	1	1	1	0	1	1	1	0	1	1	1	1	1	1	1	1	1	1	1	1
GCA_030662755.1		4	China	China:Jiangxi	Developing country	Swine	2018	Lung	0	0	0	0	0	1	1	0	0	0	1	0	1	1	0	0	1	1	1	1	0	1	1	1	0	1	1	1	1	1	1	1	1	1	1	1	1	1	1	1	1
GCA_030662765.1		1	China	China:Jiangxi	Developing country	Swine	2018	Brain	0	0	0	0	0	1	1	0	0	1	1	0	1	0	0	0	0	1	1	1	0	1	1	1	0	1	1	1	0	1	1	1	1	1	1	1	1	1	1	1	1
GCA_030662795.1		4	China	China:Jiangxi	Developing country	Swine	2017	Lung	0	0	0	0	0	1	1	0	0	0	1	1	1	0	0	0	0	1	1	1	0	1	1	1	0	1	1	1	0	1	1	1	1	1	1	1	1	1	1	1	1
GCA_030662815.1		4	China	China:Jiangxi	Developing country	Swine	2017	Lung	0	0	0	0	0	1	1	0	0	0	1	1	1	0	0	0	0	1	1	1	0	1	1	1	0	1	1	1	0	1	1	1	1	1	1	1	1	1	1	1	1
GCA_030662825.1		13	China	China:Jiangxi	Developing country	Swine	2017	Lung	0	0	0	0	0	1	1	0	0	1	1	1	1	0	0	0	0	1	1	1	0	1	1	1	0	1	1	1	0	1	1	1	1	1	1	1	1	1	1	1	1
GCA_030662855.1	6	2	China	China:Jiangxi	Developing country	Swine	2018	Joint	0	0	0	0	0	1	1	0	0	1	1	0	1	0	0	0	0	1	1	1	0	1	1	1	0	1	1	1	0	1	1	1	1	1	1	1	1	1	1	1	1
GCA_030662875.1	1	12	China	China:Jiangxi	Developing country	Swine	2017	Lung	0	0	0	0	0	1	1	0	0	1	1	0	1	1	0	0	1	1	1	1	0	1	1	1	1	1	1	1	1	1	1	1	1	1	1	1	1	1	1	1	1
GCA_030662895.1		13	China	China:Jiangxi	Developing country	Swine	2017	Spleen	0	0	0	0	0	1	1	0	0	1	1	1	1	0	0	0	0	1	1	1	0	1	1	1	0	1	1	1	0	1	1	1	1	1	1	1	1	1	1	1	1
GCA_030662915.1		4	China	China:Jiangxi	Developing country	Swine	2016	Lung	0	0	0	0	0	1	1	0	0	0	1	0	1	1	0	0	1	1	1	1	0	1	1	1	0	1	1	1	1	1	1	1	1	1	1	1	1	1	1	1	1
GCA_030662935.1		4	China	China:Jiangxi	Developing country	Swine	2017	Joint	0	0	0	0	0	1	1	0	0	0	1	1	1	0	0	0	0	1	1	1	0	1	1	1	0	1	1	1	0	1	1	1	1	1	1	1	1	1	1	1	1
GCA_030662945.1		4	China	China:Jiangxi	Developing country	Swine	2017	Lung	0	0	0	0	0	1	1	0	0	0	1	0	1	1	0	0	0	1	1	1	1	1	1	1	0	1	1	1	1	1	1	1	1	1	1	1	1	1	1	1	1
GCA_030662975.1		13	China	China:Jiangxi	Developing country	Swine	2017	Lung	0	0	0	0	0	1	1	0	0	1	1	1	1	1	0	0	1	1	1	1	0	1	1	1	0	1	1	1	1	1	1	1	1	1	1	1	1	1	1	1	1
GCA_030662985.1		8	China	China:Hubei	Developing country	Swine	2017	Joint	0	0	0	0	0	1	1	0	0	1	1	0	1	0	0	0	0	1	1	0	0	1	1	1	0	1	1	1	0	1	1	0	1	1	1	1	1	1	1	1	1
GCA_030663015.1		13	China	China:Jiangxi	Developing country	Swine	2016	Trachea	0	0	0	0	0	1	1	0	0	1	1	1	1	1	0	0	1	1	1	1	0	1	1	1	0	1	1	1	1	1	1	1	1	1	1	1	1	1	1	1	1
GCA_030663025.1		13	China	China:Jiangxi	Developing country	Swine	2016	Lung	0	0	0	0	0	1	1	0	0	1	1	1	1	0	0	0	0	1	1	1	0	1	1	1	0	1	1	1	0	1	1	1	1	1	1	1	1	1	1	1	1
GCA_030663045.1		4	China	China:Hubei	Developing country	Swine	2018	Lung	0	0	0	0	0	1	1	0	0	0	1	1	1	1	0	0	1	1	1	1	0	1	1	1	0	1	1	1	1	1	1	1	1	1	1	1	1	1	1	1	1
GCA_030663065.1		14	China	China:Hubei	Developing country	Swine	2018	Trachea	0	0	0	0	0	1	1	0	0	1	1	1	1	1	0	0	1	1	1	1	0	1	1	1	0	1	1	1	1	1	1	1	1	1	1	1	1	1	1	1	1
GCA_030663095.1		13	China	China:Jiangxi	Developing country	Swine	2016	Joint	0	0	0	0	0	1	1	0	0	1	1	1	1	0	0	0	0	1	1	1	0	1	1	1	0	1	1	1	0	1	1	1	1	1	1	1	1	1	1	1	1
GCA_030663105.1		13	China	China:Jiangxi	Developing country	Swine	2016	Joint	0	0	0	0	0	1	1	0	0	1	1	1	1	0	0	0	0	1	1	1	0	1	1	1	0	1	1	1	0	1	1	1	1	1	1	1	1	1	1	1	1
GCA_030663115.1		13	China	China:Jiangxi	Developing country	Swine	2016	Lung	0	0	0	0	0	1	1	0	0	1	1	1	1	0	0	0	0	1	1	1	0	1	1	1	0	1	1	1	0	1	1	1	1	1	1	1	1	1	1	1	1
GCA_030663125.1		4	China	China:Hubei	Developing country	Swine	2017	Trachea	0	0	0	0	0	1	1	0	0	0	1	1	1	1	0	0	1	1	1	1	0	1	1	1	0	1	1	1	1	1	1	1	1	1	1	1	1	1	1	1	1
GCA_030663135.1	3	5	China	China:Hubei	Developing country	Swine	2018	Spleen	0	0	0	0	0	1	1	0	0	1	1	1	1	1	0	0	1	1	1	1	0	1	1	1	1	1	1	1	1	1	1	1	1	1	1	1	1	1	1	1	1
GCA_030663195.1		4	China	China:Hubei	Developing country	Swine	2018	Lung	0	0	0	0	0	1	1	0	0	0	1	0	1	1	0	0	1	1	1	1	0	1	1	1	0	1	1	1	1	1	1	1	1	1	1	1	1	1	1	1	1
GCA_030663205.1		14	China	China:Hubei	Developing country	Swine	2018	Joint	0	0	0	0	0	1	1	0	0	1	1	1	1	1	0	0	1	1	1	1	0	1	1	1	0	1	1	1	1	1	1	1	1	1	1	1	1	1	1	1	1
GCA_030663215.1	5	5	China	China:Hubei	Developing country	Swine	2017	Lung	0	0	0	0	0	1	1	0	0	1	1	1	1	1	0	0	0	1	1	1	1	1	1	1	1	1	1	1	1	1	1	1	1	1	1	1	1	1	1	1	1
GCA_030663255.1		14	China	China:Hubei	Developing country	Swine	2018	Lung	0	0	0	0	0	1	1	0	0	1	1	0	1	1	0	0	1	1	1	1	1	1	1	1	0	1	1	1	1	1	1	1	1	1	1	1	1	1	1	1	1
GCA_030663265.1		7	China	China:Hubei	Developing country	Swine	2018	Joint	0	0	0	0	0	1	1	0	0	1	1	0	1	1	0	0	1	1	1	1	0	1	1	1	0	1	1	1	1	1	1	1	1	1	1	1	1	1	1	1	1
GCA_030663295.1		4	China	China:Hubei	Developing country	Swine	2018	Joint	0	0	0	0	0	1	1	0	0	0	1	0	1	1	0	0	1	1	1	1	0	1	1	1	0	1	1	1	1	1	1	1	1	1	1	1	1	1	1	1	1
GCA_030663305.1	2	5	China	China:Hubei	Developing country	Swine	2018	Joint	0	0	0	0	0	1	1	0	0	1	1	0	1	1	0	0	1	1	1	1	0	1	1	1	1	1	1	1	1	1	1	1	1	1	1	1	1	1	1	1	1
GCA_030663315.1		14	China	China:Hubei	Developing country	Swine	2017	Trachea	0	0	0	0	0	1	1	0	0	1	0	1	1	1	0	0	1	1	1	1	0	1	1	1	0	1	1	1	1	1	1	1	1	1	1	1	1	1	1	1	1
GCA_030663355.1	2	5	China	China:Hubei	Developing country	Swine	2017	Trachea	0	0	0	0	0	1	1	0	0	1	1	1	1	1	0	1	1	1	1	1	0	1	1	1	1	1	1	1	1	1	1	1	1	1	1	1	1	1	1	1	1
GCA_030663375.1		7	China	China:Hubei	Developing country	Swine	2017	Trachea	0	0	0	0	0	1	1	0	0	1	1	1	1	0	0	0	0	1	1	1	0	1	1	1	0	1	1	1	0	1	1	1	1	1	1	1	1	1	1	1	1
GCA_030663395.1	5	5	China	China:Hubei	Developing country	Swine	2016	Trachea	0	0	0	0	0	1	1	0	0	1	1	1	1	1	0	0	0	1	1	1	1	1	1	1	1	1	1	1	1	1	1	1	1	1	1	1	1	1	1	1	1
GCA_030663405.1	3	5	China	China:Hubei	Developing country	Swine	2016	Joint	0	0	0	0	0	1	1	0	0	1	1	0	1	1	0	0	1	1	1	1	0	1	1	1	1	1	1	1	1	1	1	1	1	1	1	1	1	1	1	1	1
GCA_030663415.1		13	China	China:Hubei	Developing country	Swine	2017	Lung	0	0	0	0	0	1	1	0	0	1	1	1	1	1	0	0	1	1	1	1	0	1	1	1	0	1	1	1	1	1	1	1	1	1	1	1	1	1	1	1	1
GCA_030663475.1		4	China	China:Hubei	Developing country	Swine	2016	Joint	0	0	0	0	0	1	1	0	0	0	1	0	1	1	0	0	1	1	1	1	0	1	1	1	0	1	1	1	1	1	1	1	1	1	1	1	1	1	1	1	1
GCA_030663495.1		13	China	China:Hubei	Developing country	Swine	2017	Lung	0	0	0	0	0	1	1	0	0	1	1	0	1	1	0	0	1	1	1	1	0	1	1	1	0	1	1	1	1	1	1	1	1	1	1	1	1	1	1	1	1
GCA_030663515.1		13	China	China:Sichuan	Developing country	Swine	Unknown	Lung	0	0	0	0	0	1	1	0	0	1	1	1	1	1	0	0	1	1	1	1	0	1	1	1	0	1	1	1	1	1	1	1	1	1	1	1	1	1	1	1	1
GCA_030663525.1		14	China	China:Hubei	Developing country	Swine	2017	Lung	0	0	0	0	0	1	1	0	0	1	1	1	1	1	0	0	1	1	1	1	0	1	1	1	0	1	1	1	1	1	1	1	1	1	1	1	1	1	1	1	1
GCA_030663535.1		4	China	China:Hubei	Developing country	Swine	2016	Lung	0	0	0	0	0	1	1	0	0	0	1	0	1	1	0	0	1	1	1	1	0	1	1	1	0	1	1	1	1	1	1	1	1	1	1	1	1	1	1	1	1
GCA_030663565.1	3	5	China	China:Hubei	Developing country	Swine	2016	Lung	0	0	0	0	0	1	1	0	0	1	1	1	1	1	0	0	1	1	1	1	0	1	1	1	1	1	1	1	1	1	1	1	1	1	1	1	1	1	1	1	1
GCA_030663595.1		4	China	China:Hubei	Developing country	Swine	2016	Lung	0	0	0	0	0	1	1	0	0	0	1	1	0	1	0	0	1	1	1	1	0	1	1	1	0	1	1	1	1	1	1	1	1	1	1	1	1	1	1	1	1
GCA_030663615.1		4	China	China:Hubei	Developing country	Swine	2016	Lung	0	0	0	0	0	1	1	0	0	0	1	1	1	1	0	0	1	1	1	1	0	1	1	1	0	1	1	1	1	1	1	1	1	1	1	1	1	1	1	1	1
GCA_030663635.1		4	China	China:Sichuan	Developing country	Swine	Unknown	Lung	0	0	0	0	0	1	1	0	0	0	0	1	1	0	0	0	0	1	1	1	0	1	1	1	0	1	1	1	0	1	1	1	1	1	1	1	1	1	1	1	1
GCA_030663655.1	3	5	China	China:Hubei	Developing country	Swine	2016	Lung	0	0	0	0	0	1	1	0	0	1	1	1	1	1	0	0	1	1	1	1	0	1	1	1	1	1	1	1	1	1	1	1	1	1	1	1	1	1	1	1	1
GCA_030663675.1		13	China	China:Sichuan	Developing country	Swine	Unknown	Lung	0	0	0	0	0	1	1	0	0	1	1	1	1	1	0	0	1	1	1	1	0	1	1	1	0	1	1	1	1	1	1	1	1	1	1	1	1	1	1	1	1
GCA_030663695.1		3	China	China:Sichuan	Developing country	Swine	Unknown	Lung	0	0	0	0	0	1	1	0	0	0	0	1	1	0	0	0	0	1	1	0	0	1	1	1	0	1	1	1	0	1	1	0	1	1	1	1	1	1	1	1	1
GCA_030663705.1	4	5	China	China:Sichuan	Developing country	Swine	Unknown	Lung	0	0	0	0	0	1	1	0	0	1	1	1	1	1	1	1	1	1	1	1	0	1	1	1	1	1	1	1	1	1	1	1	1	1	1	1	1	1	1	1	1
GCA_030663715.1		8	China	China:Hubei	Developing country	Swine	2016	Lung	0	0	0	0	0	1	1	0	0	1	1	0	1	0	0	0	0	1	1	0	0	1	1	1	0	1	1	1	0	1	1	0	1	1	1	1	1	1	1	1	1
GCA_030663725.1		7	China	China:Hubei	Developing country	Swine	2016	Lung	0	0	0	0	0	1	1	0	0	1	1	1	1	0	0	0	0	1	1	1	0	1	1	1	0	1	1	1	0	1	1	1	1	1	1	1	1	1	1	1	1
GCA_030663735.1		3	China	China:Sichuan	Developing country	Swine	Unknown	Lung	0	0	0	0	0	1	1	0	0	0	0	1	1	0	0	0	0	1	1	0	0	1	1	1	0	1	1	1	0	1	1	0	1	1	1	1	1	1	1	1	1
GCA_030663795.1		13	China	China:Sichuan	Developing country	Swine	Unknown	Lung	0	0	0	0	0	1	1	0	0	1	1	1	1	1	0	0	1	1	1	1	0	1	1	1	0	1	1	1	1	1	1	1	1	1	1	1	1	1	1	1	1
GCA_030663815.1		13	China	China:Sichuan	Developing country	Swine	Unknown	Lung	0	0	0	0	0	1	1	0	0	1	1	1	1	1	0	0	1	1	1	1	0	1	1	1	0	1	1	1	1	1	1	1	1	1	1	1	1	1	1	1	1
GCA_030663825.1		8	China	China:Shandong	Developing country	Swine	2018	Nose	0	0	0	0	0	1	1	0	0	1	1	0	1	0	0	0	0	1	1	0	0	1	1	1	0	1	1	1	0	1	1	1	1	1	1	1	1	1	1	1	1
GCA_030663845.1		13	China	China:Sichuan	Developing country	Swine	Unknown	Lung	0	0	0	0	0	1	1	0	0	1	1	1	1	1	0	0	1	1	1	1	0	1	1	1	0	1	1	1	1	1	1	1	1	1	1	1	1	1	1	1	1
GCA_030663865.1	3	5	China	China:Sichuan	Developing country	Swine	Unknown	Lung	0	0	0	0	0	1	1	0	0	1	1	1	1	1	0	0	1	1	1	1	0	1	1	1	1	1	1	1	1	1	1	1	1	1	1	1	1	1	1	1	1
GCA_030663895.1	3	2	China	China:Sichuan	Developing country	Swine	Unknown	Lung	0	0	0	0	0	1	1	0	0	1	1	1	1	0	0	0	0	1	1	1	0	1	1	1	0	1	1	1	0	1	1	1	1	1	1	1	1	1	1	1	1
GCA_030663915.1		7	China	China:Sichuan	Developing country	Swine	2018	Nose	0	0	0	0	0	1	1	0	0	1	1	1	1	0	0	0	0	1	1	1	0	1	1	1	0	1	1	1	0	1	1	1	1	1	1	1	1	1	1	1	1
GCA_030663925.1	3	2	China	China:Sichuan	Developing country	Swine	Unknown	Lung	0	0	0	0	0	1	1	0	0	1	1	1	1	0	0	0	0	1	1	1	0	1	1	1	0	1	1	1	0	1	1	1	1	1	1	1	1	1	1	1	1
GCA_030663935.1		8	China	China:Chongqing	Developing country	Swine	2018	Nose	0	0	0	0	0	1	1	0	0	1	1	0	1	0	0	0	0	1	1	0	0	1	1	1	0	1	1	1	0	1	1	1	1	1	1	1	1	1	1	1	1
GCA_030663975.1		9	China	China:Xinjiang	Developing country	Swine	2018	Lung	0	0	0	0	0	1	1	0	0	1	0	1	1	0	0	0	0	1	1	1	0	1	1	1	0	1	1	1	0	1	1	1	1	1	1	1	1	1	1	1	1
GCA_030663995.1		7	China	China:Xinjiang	Developing country	Swine	2018	Lung	0	0	0	0	0	1	1	0	0	1	0	1	0	0	0	0	0	1	1	1	0	1	1	1	0	1	1	1	0	1	1	1	1	1	1	1	1	1	1	1	1
GCA_030664015.1		7	China	China:Shanghai	Developing country	Swine	2016	Nose	0	0	0	0	0	1	0	0	0	1	1	0	1	0	0	0	0	1	1	1	0	1	1	1	0	1	1	1	0	1	1	1	1	1	1	1	1	1	1	1	1
GCA_030664035.1		8	China	China:Chongqing	Developing country	Swine	2018	Nose	0	0	0	0	0	1	0	0	0	1	1	1	1	0	0	0	0	1	1	0	0	1	1	1	0	1	1	1	0	1	1	0	1	1	1	1	1	1	1	1	1
GCA_030664055.1		8	China	China:Sichuan	Developing country	Swine	2018	Nose	0	0	0	0	0	1	1	0	0	1	1	0	1	0	0	0	0	1	1	0	0	1	1	1	0	1	1	1	0	1	1	1	1	1	1	1	1	1	1	1	1
GCA_030664065.1	1	2	China	China:Shandong	Developing country	Swine	2018	Nose	0	0	0	0	0	1	1	0	0	1	1	1	1	0	0	0	0	1	1	1	0	1	1	1	0	1	1	1	0	1	1	1	1	1	1	1	1	1	1	1	1
GCA_030664095.1		4	China	China:Xinjiang	Developing country	Swine	2018	Lung	0	0	0	0	0	1	1	0	0	0	0	0	1	0	0	1	0	1	1	0	0	1	1	1	0	1	1	1	0	1	1	1	1	1	1	1	1	1	1	1	1
GCA_030664105.1	1	2	China	China:Shandong	Developing country	Swine	2017	Nose	0	0	0	0	0	1	1	0	0	1	1	1	1	0	0	0	0	1	1	1	0	1	1	1	0	1	1	1	0	1	1	1	1	1	1	1	1	1	1	1	1
GCA_030664115.1		8	China	China:Chongqing	Developing country	Swine	2018	Nose	0	0	0	0	0	1	0	0	0	1	1	1	1	0	0	0	0	1	1	0	0	1	1	1	0	1	1	1	0	1	1	0	1	1	1	1	1	1	1	1	1
GCA_030664135.1		9	China	China:Shandong	Developing country	Swine	2016	Nose	0	0	0	0	0	1	1	0	0	1	1	0	1	0	0	0	0	1	1	0	0	1	1	1	0	1	1	1	0	1	1	1	1	1	1	1	1	1	1	1	1
GCA_030664165.1	2	2	China	China:Shandong	Developing country	Swine	2016	Nose	0	0	0	0	0	1	1	0	0	1	1	1	1	0	0	0	0	1	1	1	0	1	1	1	0	1	1	1	0	1	1	1	1	1	1	1	1	1	1	1	1
GCA_030664195.1		7	China	China:Shanghai	Developing country	Swine	2016	Nose	0	0	0	0	0	1	1	0	0	1	1	0	1	0	0	0	0	1	1	1	0	1	1	1	0	1	1	1	0	1	1	1	1	1	1	1	1	1	1	1	1
GCA_030664205.1	3	5	China	China:Xinjiang	Developing country	Swine	2018	Lung	0	0	0	0	0	1	1	0	0	1	0	0	1	1	0	0	1	1	1	1	0	1	1	1	1	1	1	1	1	1	1	1	1	1	1	0	1	1	1	1	1
GCA_030664215.1		9	China	China:Chongqing	Developing country	Swine	2018	Nose	0	0	0	0	0	1	1	0	0	1	1	0	1	0	0	0	0	1	1	0	0	1	1	1	0	1	1	1	0	1	1	1	1	1	1	1	1	1	1	1	1
GCA_030664225.1		7	China	China:Shandong	Developing country	Swine	2017	Nose	0	0	0	0	0	1	1	0	0	1	1	0	1	0	0	0	0	1	1	1	0	1	1	1	0	1	1	1	0	1	1	1	1	1	1	1	1	1	1	1	1
GCA_030664235.1		7	China	China:Shandong	Developing country	Swine	2017	Nose	0	0	0	0	0	1	1	0	0	1	1	1	1	0	0	0	0	1	1	1	0	1	1	1	0	1	1	1	0	1	1	1	1	1	1	1	1	1	1	1	1
GCA_030664295.1	3	5	China	China:Xinjiang	Developing country	Swine	2018	Lung	0	0	0	0	0	1	1	0	0	1	0	0	1	1	0	0	1	1	1	1	0	1	1	1	1	1	1	1	1	1	1	1	1	1	1	0	1	1	1	1	1
GCA_030664315.1		8	China	China:Xinjiang	Developing country	Swine	2018	Lung	0	0	0	0	0	1	1	0	0	1	1	1	1	0	0	0	0	1	1	0	0	1	1	1	0	1	1	1	0	1	1	0	1	1	1	1	1	1	1	1	1
GCA_030664335.1		8	China	China:Xinjiang	Developing country	Swine	2018	Lung	0	0	0	0	0	1	1	0	0	1	1	1	1	0	0	0	0	1	1	0	0	1	1	1	0	1	1	1	0	1	1	0	1	1	1	1	1	1	1	1	1
GCA_030664375.1	3	5	China	China:Xinjiang	Developing country	Swine	2018	Lung	0	0	0	0	0	1	1	0	0	1	0	0	1	1	0	0	1	1	1	1	0	1	1	1	1	1	1	1	1	1	1	1	1	1	1	0	1	1	1	1	1
GCA_030664395.1		3	China	China:Xinjiang	Developing country	Swine	2018	Lung	0	0	0	0	0	1	1	0	0	0	0	1	1	0	0	0	0	1	1	0	0	1	1	1	0	1	1	1	0	1	1	0	1	1	1	1	1	1	1	1	1
GCA_030664415.1	3	5	China	China:Xinjiang	Developing country	Swine	2018	Lung	0	0	0	0	0	1	1	0	0	1	0	0	1	1	0	0	1	1	1	1	0	1	1	1	1	1	1	1	1	1	1	1	1	1	1	0	1	1	1	1	1
GCA_030664425.1		1	China	China:Xinjiang	Developing country	Swine	2018	Lung	0	0	0	0	0	1	1	0	0	1	1	1	1	0	0	1	0	1	1	1	0	1	1	1	0	1	1	1	0	1	1	1	1	1	1	1	1	1	1	1	1
GCA_030664475.1		14	China	China:Xinjiang	Developing country	Swine	2018	Lung	0	0	0	0	0	1	1	0	0	1	0	0	1	1	0	0	1	1	1	1	0	1	1	1	0	1	1	1	1	1	1	1	1	1	1	1	1	1	1	1	1
GCA_030664495.1	4	12	China	China:Xinjiang	Developing country	Swine	2018	Lung	0	0	0	0	0	1	1	0	0	1	1	1	0	1	0	0	1	1	1	1	0	1	1	1	1	1	1	1	1	1	1	1	1	1	1	1	1	1	1	1	1
GCA_030664515.1		11	China	China:Xinjiang	Developing country	Swine	2018	Lung	0	0	0	0	0	1	1	0	0	1	1	1	1	0	0	0	0	1	1	1	0	1	1	1	0	1	1	1	0	1	1	1	1	1	1	1	1	1	1	1	1
GCA_030664525.1		13	China	China:Xinjiang	Developing country	Swine	2018	Lung	0	0	0	0	0	1	1	0	0	1	0	0	1	1	1	1	1	1	1	1	0	1	1	1	0	1	1	1	1	1	1	1	1	1	1	1	1	1	1	1	1
GCA_030664545.1		15	China	China:Xinjiang	Developing country	Swine	2018	Lung	0	0	0	0	0	1	1	0	0	1	1	1	1	1	1	1	0	1	1	1	0	1	1	1	0	1	1	1	1	1	1	1	1	1	1	1	1	1	1	1	1
GCA_030664565.1	4	12	China	China:Xinjiang	Developing country	Swine	2018	Lung	0	0	0	0	0	1	1	0	0	1	1	1	0	1	0	0	1	1	1	1	0	1	1	1	1	1	1	1	1	1	1	1	1	1	1	1	1	1	1	1	1
GCA_030664595.1		7	China	China:Xinjiang	Developing country	Swine	2018	Lung	0	0	0	0	0	1	1	0	0	1	0	0	1	0	0	1	0	1	1	1	0	1	1	1	0	1	1	1	0	1	1	1	1	1	1	1	1	1	1	1	1
GCA_030664615.1		6	China	China:Xinjiang	Developing country	Swine	2018	Lung	0	0	0	0	0	1	1	0	0	1	1	1	1	0	0	0	0	1	1	0	0	1	1	1	0	1	1	1	0	1	1	1	1	1	1	1	1	1	1	1	1
GCA_036348675.1		4	Russia	Russia	Developing country	Swine	2021	Lung	0	0	0	0	0	1	1	0	0	0	1	1	1	0	0	0	0	1	1	1	0	1	1	1	0	1	1	1	0	1	1	1	1	1	1	1	1	1	1	1	1
GCA_036348695.1		13	Russia	Russia	Developing country	Swine	2022	Lung	0	0	0	0	0	1	1	0	0	1	1	1	1	0	0	0	0	1	1	1	0	1	1	1	0	1	1	1	0	1	1	1	1	1	1	1	1	1	1	1	1
GCA_037478115.1		4	China	China:Shandong	Developing country	Swine	2016	Nose	0	0	0	0	0	1	0	0	0	0	1	1	1	0	0	1	0	1	1	1	0	1	1	1	0	1	1	1	0	1	1	1	1	1	1	1	1	1	1	1	1
GCA_044989455.1		7	China	China:Guangdong	Developing country	Swine	Unknown	Unknown	0	0	0	0	0	1	1	0	0	1	1	0	1	0	0	0	0	1	1	1	0	1	1	1	0	1	1	1	0	1	1	1	1	1	1	1	1	1	1	1	1
GCA_044989485.1		13	China	China:Guangdong	Developing country	Swine	Unknown	Unknown	0	0	0	0	0	1	1	0	0	1	1	1	1	0	0	1	0	1	1	1	0	1	1	1	0	1	1	1	0	1	1	1	1	1	1	1	1	1	1	1	1
GCA_044989525.1		4	China	China:Guangdong	Developing country	Swine	Unknown	Unknown	0	0	0	0	0	1	1	0	0	0	0	1	1	0	0	0	0	1	1	1	0	1	1	1	0	1	1	1	0	1	1	1	1	1	1	1	1	1	1	1	1
GCA_044989545.1		4	China	China:Guangdong	Developing country	Swine	Unknown	Unknown	0	0	0	0	0	1	1	0	0	0	0	1	1	0	0	0	0	1	1	1	0	1	1	1	0	1	1	1	0	1	1	1	1	1	1	1	1	1	1	1	1
GCA_044989565.1	5	2	China	China:Guangdong	Developing country	Swine	Unknown	Unknown	0	0	0	0	0	1	1	0	0	1	1	0	0	1	0	1	0	1	1	1	0	1	1	1	0	1	1	1	0	1	1	1	1	1	1	1	1	1	1	1	1
GCA_044989585.1		7	China	China:Guangdong	Developing country	Swine	Unknown	Unknown	0	0	0	0	0	1	1	0	0	1	1	0	1	0	0	0	0	1	1	1	0	1	1	1	0	1	1	1	0	1	1	1	1	1	1	1	1	1	1	1	1
GCA_044989595.1	5	2	China	China:Guangdong	Developing country	Swine	Unknown	Unknown	0	0	0	0	0	1	1	0	0	1	1	0	0	1	0	1	0	1	1	1	0	1	1	1	0	1	1	1	0	1	1	1	1	1	1	1	1	1	1	1	1
GCA_044989645.1		4	China	China:Guangdong	Developing country	Swine	Unknown	Unknown	0	0	0	0	0	1	1	0	0	0	0	0	1	1	0	0	1	1	1	1	0	1	1	1	0	1	1	1	1	1	1	1	1	1	1	1	1	1	1	1	1
GCA_044989685.1		Unknown	China	China:Guangdong	Developing country	Swine	Unknown	Unknown	0	0	0	0	0	1	1	0	0	0	1	0	1	0	0	0	0	1	1	0	0	1	1	1	0	1	1	1	0	1	1	1	1	1	1	1	1	1	1	1	1
GCA_044989695.1		Unknown	China	China:Guangdong	Developing country	Swine	Unknown	Unknown	0	0	0	0	0	1	1	0	0	0	1	0	1	0	0	0	0	1	1	0	0	1	1	1	0	1	1	1	0	1	1	1	1	1	1	1	1	1	1	1	1
GCA_044989725.1		4	China	China:Guangdong	Developing country	Swine	Unknown	Unknown	0	0	0	0	0	1	1	0	0	0	0	1	1	1	0	0	1	1	1	1	0	1	1	1	0	1	1	1	1	1	1	1	1	1	1	1	1	1	1	1	1
GCA_044989745.1		4	China	China:Guangdong	Developing country	Swine	Unknown	Unknown	0	0	0	0	0	1	1	0	0	0	0	0	1	0	0	0	0	1	1	1	0	1	1	1	0	1	1	1	0	1	1	1	1	1	1	1	1	1	1	1	1
GCA_044989755.1		15	China	China:Guangdong	Developing country	Swine	Unknown	Unknown	0	0	0	0	0	1	1	0	0	1	1	1	1	0	0	0	0	1	1	1	0	1	1	1	0	1	1	1	0	1	1	1	1	1	1	1	1	1	1	1	1
GCA_044989775.1		Unknown	China	China:Guangdong	Developing country	Swine	Unknown	Unknown	0	0	0	0	0	1	1	0	0	1	0	0	1	0	0	0	0	1	1	1	0	1	1	1	0	1	1	1	0	1	1	1	1	1	1	1	1	1	1	1	1
GCA_044989795.1		13	China	China:Guangdong	Developing country	Swine	Unknown	Unknown	0	0	0	0	0	1	1	0	0	1	1	1	1	0	0	1	0	1	1	1	0	1	1	1	0	1	1	1	0	1	1	1	1	1	1	1	1	1	1	1	1
GCA_044989815.1		13	China	China:Guangdong	Developing country	Swine	Unknown	Unknown	0	0	0	0	0	1	1	0	0	1	1	1	1	0	0	1	0	1	1	1	0	1	1	1	0	1	1	1	0	1	1	1	1	1	1	1	1	1	1	1	1
GCA_044989835.1		13	China	China:Guangdong	Developing country	Swine	Unknown	Unknown	0	0	0	0	0	1	1	0	0	1	1	1	1	0	0	1	0	1	1	1	0	1	1	1	0	1	1	1	0	1	1	1	1	1	1	1	1	1	1	1	1
GCA_044989855.1		Unknown	China	China:Guangdong	Developing country	Swine	Unknown	Unknown	0	0	0	0	0	1	1	0	0	1	0	0	1	0	0	0	0	1	1	1	0	1	1	1	0	1	1	1	0	1	1	1	1	1	1	1	1	1	1	1	1
GCA_044989875.1		1	China	China:Guangdong	Developing country	Swine	Unknown	Unknown	0	0	0	0	0	1	1	0	0	1	0	1	1	0	0	0	0	1	1	1	0	1	1	1	0	1	1	1	0	1	1	1	1	1	1	1	1	1	1	1	1
GCA_044989895.1		4	China	China:Guangdong	Developing country	Swine	Unknown	Unknown	0	0	0	0	0	1	1	0	0	0	0	0	1	0	0	0	0	1	1	1	0	1	1	1	0	1	1	1	0	1	1	1	1	1	1	1	1	1	1	1	1
GCA_044989915.1		Unknown	China	China:Guangdong	Developing country	Swine	Unknown	Unknown	0	0	0	0	0	1	1	0	0	0	1	0	1	0	0	0	0	1	1	0	0	1	1	1	0	1	1	1	0	1	1	1	1	1	1	1	1	1	1	1	1
GCA_044989935.1		4	China	China:Guangdong	Developing country	Swine	Unknown	Unknown	0	0	0	0	0	1	1	0	0	0	1	0	1	0	0	0	0	1	1	0	0	1	1	1	0	1	1	1	0	1	1	1	1	1	1	1	1	1	1	1	1
GCA_044989955.1		4	China	China:Guangdong	Developing country	Swine	Unknown	Unknown	0	0	0	0	0	1	1	0	0	0	0	0	1	0	0	0	0	1	1	1	0	1	1	1	0	1	1	1	0	1	1	1	1	1	1	1	1	1	1	1	1
GCA_044990015.1		4	China	China:Guangdong	Developing country	Swine	Unknown	Unknown	0	0	0	0	0	1	1	0	0	0	0	0	1	0	0	0	0	1	1	1	0	1	1	1	0	1	1	1	0	1	1	1	1	1	1	1	1	1	1	1	1
GCA_044990035.1		4	China	China:Guangdong	Developing country	Swine	Unknown	Unknown	0	0	0	0	0	1	1	0	0	0	0	0	1	1	0	0	1	1	1	1	0	1	1	1	0	1	1	1	0	1	1	1	1	1	1	1	1	1	1	1	1
GCA_044990055.1		4	China	China:Guangdong	Developing country	Swine	Unknown	Unknown	0	0	0	0	0	1	1	0	0	1	0	1	1	0	0	0	0	1	1	1	0	1	1	1	0	1	1	1	0	1	1	1	1	1	1	1	1	1	1	1	1
GCA_044990075.1		4	China	China:Guangdong	Developing country	Swine	Unknown	Unknown	0	0	0	0	0	1	1	0	0	0	1	1	0	1	0	0	1	1	1	1	0	1	1	1	0	1	1	1	1	1	1	1	1	1	1	1	1	1	1	1	1
GCA_044990095.1		4	China	China:Guangdong	Developing country	Swine	Unknown	Unknown	0	0	0	0	0	1	1	0	0	0	0	0	1	0	0	0	0	1	1	1	0	1	1	1	0	1	1	1	0	1	1	1	1	1	1	1	1	1	1	1	1
GCA_044990115.1	1	5	China	China:Guangdong	Developing country	Swine	Unknown	Unknown	0	0	0	0	0	1	1	0	0	1	1	1	1	1	1	1	1	1	1	1	0	1	1	1	1	1	1	1	1	1	1	1	1	1	1	1	1	1	1	1	1
GCA_044990135.1	1	5	China	China:Guangdong	Developing country	Swine	Unknown	Unknown	0	0	0	0	0	1	1	0	0	1	1	1	1	1	0	0	1	1	1	1	0	1	1	1	1	1	1	1	1	1	1	1	1	1	1	1	1	1	1	1	1
GCA_044990155.1		8	China	China:Guangdong	Developing country	Swine	Unknown	Unknown	0	0	0	0	0	1	1	0	0	1	1	0	1	0	0	0	0	1	1	0	0	1	1	1	0	1	1	1	0	1	1	1	1	1	1	1	1	1	1	1	1
GCA_044990165.1		4	China	China:Guangdong	Developing country	Swine	Unknown	Unknown	0	0	0	0	0	1	1	0	0	0	1	1	1	1	0	0	1	1	1	1	0	1	1	1	0	1	1	1	1	1	1	1	1	1	1	1	1	1	1	1	1
GCA_044990195.1	1	5	China	China:Guangdong	Developing country	Swine	Unknown	Unknown	0	0	0	0	0	1	1	0	0	1	1	1	1	1	0	0	1	1	1	1	0	1	1	1	1	1	1	1	1	1	1	1	1	1	1	1	1	1	1	1	1
GCA_044990215.1		4	China	China:Guangdong	Developing country	Swine	Unknown	Unknown	0	0	0	0	0	1	1	0	0	0	1	1	1	1	0	0	1	1	1	1	0	1	1	1	0	1	1	1	1	1	1	1	1	1	1	1	1	1	1	1	1
GCA_044990235.1		7	China	China:Guangdong	Developing country	Swine	Unknown	Unknown	0	0	0	0	0	1	1	0	0	1	1	1	1	0	0	0	0	1	1	1	0	1	1	1	0	1	1	1	0	1	1	1	1	1	1	1	1	1	1	1	1
GCA_044990255.1	1	5	China	China:Guangdong	Developing country	Swine	Unknown	Unknown	0	0	0	0	0	1	1	0	0	1	1	1	1	1	1	1	1	1	1	1	0	1	1	1	1	1	1	1	1	1	1	1	1	1	1	1	1	1	1	1	1
GCA_044990275.1		13	China	China:Guangdong	Developing country	Swine	Unknown	Unknown	0	0	0	0	0	1	1	0	0	1	1	0	1	0	0	0	1	1	1	1	0	1	1	1	0	1	1	1	1	1	1	1	1	1	1	1	1	1	1	1	1
GCA_044990295.1	1	5	China	China:Guangdong	Developing country	Swine	Unknown	Unknown	0	0	0	0	0	1	1	0	0	1	1	1	1	1	0	0	1	1	1	1	0	1	1	1	1	1	1	1	1	1	1	1	1	1	1	1	1	1	1	1	1
GCA_044990315.1		9	China	China:Guangdong	Developing country	Swine	Unknown	Unknown	0	0	0	0	0	1	1	0	0	1	1	1	0	0	0	0	0	1	1	1	0	1	1	1	0	1	1	1	0	1	1	1	1	1	1	1	1	1	1	1	1
GCA_044990335.1		4	China	China:Guangdong	Developing country	Swine	Unknown	Unknown	0	0	0	0	0	1	1	0	0	0	1	1	0	1	0	0	1	1	1	1	0	1	1	1	0	1	1	1	1	1	1	1	1	1	1	1	1	1	1	1	1
GCA_044990355.1	1	5	China	China:Guangdong	Developing country	Swine	Unknown	Unknown	0	0	0	0	0	1	1	0	0	1	1	1	1	1	1	1	1	1	1	1	0	1	1	1	1	1	1	1	1	1	1	1	1	1	1	1	1	1	1	1	1
GCA_044990375.1	1	5	China	China:Guangdong	Developing country	Swine	Unknown	Unknown	0	0	0	0	0	1	1	0	0	1	1	1	1	1	0	0	1	1	1	1	0	1	1	1	1	1	1	1	1	1	1	1	1	1	1	1	1	1	1	1	1
GCA_044990395.1		4	China	China:Guangdong	Developing country	Swine	Unknown	Unknown	0	0	0	0	0	1	1	0	0	0	1	1	1	1	0	0	1	1	1	1	1	1	1	1	0	1	1	1	1	1	1	1	1	1	1	1	1	1	1	1	1
GCA_044990415.1		4	China	China:Guangdong	Developing country	Swine	Unknown	Unknown	0	0	0	0	0	1	1	0	0	0	0	1	1	1	1	1	1	1	1	1	0	1	1	1	0	1	1	1	1	1	1	1	1	1	1	1	1	1	1	1	1
GCA_047782655.2	6	12	Peru	Peru	Developing country	Swine	2024	Liver	0	0	0	0	0	1	1	0	0	1	1	1	1	1	1	1	1	1	1	1	0	1	1	1	1	1	1	1	1	1	1	1	1	1	1	1	1	1	1	1	1
GCA_047782665.2	6	12	Peru	Peru	Developing country	Swine	2024	Lung	0	0	0	0	0	1	1	0	0	1	1	1	1	1	1	1	1	1	1	1	0	1	1	1	1	1	1	1	1	1	1	1	1	1	1	1	1	1	1	1	1
GCA_047782675.2	6	12	Peru	Peru	Developing country	Swine	2024	Spleen	0	0	0	0	0	1	1	0	0	1	1	1	1	1	1	1	1	1	1	1	0	1	1	1	1	1	1	1	1	1	1	1	1	1	1	1	1	1	1	1	1
GCA_047782685.2	6	12	Peru	Peru	Developing country	Swine	2024	Heart	0	0	0	0	0	1	1	0	0	1	1	1	1	1	1	1	1	1	1	1	0	1	1	1	1	1	1	1	1	1	1	1	1	1	1	1	1	1	1	1	1
GCA_047782695.2		7	Peru	Peru	Developing country	Swine	2022	Brain	0	0	0	0	0	1	1	0	0	1	1	1	1	0	1	1	0	1	1	1	0	1	1	1	0	1	1	1	0	1	1	1	1	1	1	1	1	1	1	1	1
GCA_047782705.2	7	2	Peru	Peru	Developing country	Swine	2022	Lung	0	0	0	0	0	1	1	0	0	1	1	1	1	0	0	1	0	1	1	1	0	1	1	1	0	1	1	1	0	1	1	1	1	1	1	1	1	1	1	1	1
GCA_047786325.1		15	Russia	Russia	Developing country	Poultry	2024	Trachea	0	0	0	0	0	1	1	0	0	1	0	0	0	0	0	0	0	1	1	1	0	1	1	1	0	1	1	1	0	1	1	1	1	1	1	1	1	1	1	1	1
GCA_047786365.1		Unknown	Russia	Russia	Developing country	Poultry	2023	Trachea	0	0	0	0	0	1	1	0	0	1	0	0	1	0	0	0	0	1	1	1	0	1	1	1	0	1	1	1	0	1	1	1	1	1	1	1	1	1	1	1	1
GCA_048009085.2		6	Peru	Peru	Developing country	Swine	2024	Lung	0	0	0	0	0	1	0	0	0	1	1	1	1	0	0	0	0	1	1	0	0	1	1	1	0	1	1	1	0	1	1	1	1	1	1	1	1	1	1	1	1
GCA_048009095.2	6	12	Peru	Peru	Developing country	Swine	2024	Heart	0	0	0	0	0	1	0	0	0	1	1	1	1	1	1	1	1	1	1	1	0	1	1	1	1	1	1	1	1	1	1	1	1	1	1	1	1	1	1	1	1
GCA_048009885.2		7	Peru	Peru	Developing country	Swine	2024	Lung	0	0	0	0	0	1	1	0	0	1	1	1	1	0	1	1	0	1	1	1	0	1	1	1	0	1	1	1	0	1	1	1	1	1	1	1	1	1	1	1	1
GCA_048009995.2	7	2	Peru	Peru	Developing country	Swine	2022	Lung	0	0	0	0	0	1	1	0	0	1	1	1	1	0	0	1	0	1	1	1	0	1	1	1	0	1	1	1	0	1	1	1	1	1	1	1	1	1	1	1	1
GCA_048010005.2	6	12	Peru	Peru	Developing country	Swine	2022	Thoracic cavity	0	0	0	0	0	1	1	0	0	1	1	1	1	1	1	1	1	1	1	1	0	1	1	1	1	1	1	1	1	1	1	1	1	1	1	1	1	1	1	1	1
GCA_048010975.2		7	Peru	Peru	Developing country	Swine	2022	Thoracic cavity	0	0	0	0	0	1	1	0	0	1	1	1	1	0	1	1	0	1	1	1	0	1	1	1	0	1	1	1	0	1	1	1	1	1	1	1	1	1	1	1	1
GCA_048011945.2		7	Peru	Peru	Developing country	Swine	2022	Thoracic cavity	0	0	0	0	0	1	1	0	0	1	1	1	1	0	1	1	0	1	1	1	0	1	1	1	0	1	1	1	0	1	1	1	1	1	1	1	1	1	1	1	1
GCA_048551495.2	6	12	Peru	Peru	Developing country	Swine	2024	Heart	0	0	0	0	0	1	1	0	0	1	1	1	1	1	1	1	1	1	1	1	0	1	1	1	1	1	1	1	1	1	1	1	1	1	1	1	1	1	1	1	1
GCA_048551515.1		6	Peru	Peru	Developing country	Swine	2023	Joint	0	0	0	0	0	1	0	0	0	1	1	1	1	0	0	0	0	1	1	0	0	1	1	1	0	1	1	1	0	1	1	1	1	1	1	1	1	1	1	1	1
GCA_048574535.1		4	China	China:Shandong	Developing country	Swine	2024	Lung	0	0	0	0	0	1	1	0	0	0	1	1	1	1	0	0	1	1	1	1	0	1	1	1	0	1	1	1	1	1	1	1	1	1	1	1	1	1	1	1	1
GCA_048848875.1		13	China	China:Shandong	Developing country	Swine	2023	Lung	0	0	0	0	0	1	1	0	0	1	0	0	1	0	0	0	0	1	1	1	0	1	1	1	0	1	1	1	0	1	1	1	1	1	1	1	1	1	1	1	1
GCA_048848885.1		13	China	China:Shandong	Developing country	Swine	2024	Lung	0	0	0	0	0	1	1	0	0	1	0	0	1	0	0	0	0	1	1	1	0	1	1	1	0	1	1	1	0	1	1	1	1	1	1	1	1	1	1	1	1
GCA_048848925.1		9	China	China:Shandong	Developing country	Swine	2023	Lung	0	0	0	0	0	1	1	0	0	1	0	0	0	0	0	0	0	1	1	0	0	1	1	1	0	1	1	1	0	1	1	1	1	1	1	1	1	1	1	1	1
GCA_048848945.1		13	China	China:Shandong	Developing country	Swine	2024	Lung	0	0	0	0	0	1	1	0	0	1	0	1	1	0	0	0	0	1	1	1	0	1	1	1	0	1	1	1	0	1	1	1	1	1	1	1	1	1	1	1	1
GCA_048848965.1		1	China	China:Shandong	Developing country	Swine	2023	Lung	0	0	0	0	0	1	1	0	0	1	0	0	0	0	0	0	0	1	1	1	0	1	1	1	0	1	1	1	0	1	1	1	1	1	1	1	1	1	1	1	1
GCA_048849115.1		7	China	China:Shandong	Developing country	Swine	2023	Lung	0	0	0	0	0	1	1	0	0	1	1	0	1	0	0	0	0	1	1	1	0	1	1	1	0	1	1	1	0	1	1	1	1	1	1	1	1	1	1	1	1
GCA_048849155.1		4	China	China:Shandong	Developing country	Swine	2024	Lung	0	0	0	0	0	1	1	0	0	0	1	1	1	1	0	0	1	1	1	1	0	1	1	1	0	1	1	1	1	1	1	1	1	1	1	1	1	1	1	1	1
GCA_048849165.1		4	China	China:Shandong	Developing country	Swine	2023	Lung	0	0	0	0	0	1	1	0	0	0	1	1	1	1	0	0	1	1	1	1	0	1	1	1	0	1	1	1	1	1	1	1	1	1	1	1	1	1	1	1	1
GCA_048851065.1		4	China	China:Shandong	Developing country	Swine	2024	Lung	0	0	0	0	0	1	1	0	0	0	1	1	1	1	0	0	1	1	1	1	0	1	1	1	0	1	1	1	1	1	1	1	1	1	1	1	1	1	1	1	1
GCA_048851085.1		9	China	China:Shandong	Developing country	Swine	2024	Lung	0	0	0	0	0	1	1	0	0	1	0	0	0	0	0	0	0	1	1	0	0	1	1	1	0	1	1	1	0	1	1	1	1	1	1	1	1	1	1	1	1
GCA_048851105.1		4	China	China:Shandong	Developing country	Swine	2024	Lung	0	0	0	0	0	1	1	0	0	0	0	0	0	1	0	0	1	1	1	1	0	1	1	1	0	1	1	1	1	1	1	1	1	1	1	1	1	1	1	1	1
GCA_048851125.1		1	China	China:Shandong	Developing country	Swine	2024	Lung	0	0	0	0	0	1	1	0	0	1	0	1	1	0	0	0	0	1	1	1	0	1	1	1	0	1	1	1	0	1	1	1	1	1	1	1	1	1	1	1	1
GCA_048851145.1		9	China	China:Shandong	Developing country	Swine	2024	Lung	0	0	0	0	0	1	1	0	0	1	1	0	0	0	0	0	0	1	1	0	0	1	1	1	0	1	1	1	0	1	1	1	1	1	1	1	1	1	1	1	1
GCA_048851265.1		1	China	China:Shandong	Developing country	Swine	2024	Lung	0	0	0	0	0	1	1	0	0	1	0	0	1	0	0	0	0	1	1	1	0	1	1	1	0	1	1	1	0	1	1	1	1	1	1	1	1	1	1	1	1
GCA_048851285.1		7	China	China:Shandong	Developing country	Swine	2024	Lung	0	0	0	0	0	1	1	0	0	1	0	1	1	0	0	0	0	1	1	1	0	1	1	1	0	1	1	1	0	1	1	1	1	1	1	1	1	1	1	1	1
GCA_048851305.1		9	China	China:Shandong	Developing country	Swine	2024	Lung	0	0	0	0	0	1	1	0	0	1	0	1	1	0	0	0	0	1	1	0	0	1	1	1	0	1	1	1	0	1	1	1	1	1	1	1	1	1	1	1	1
GCA_048851325.1		4	China	China:Shandong	Developing country	Swine	2024	Lung	0	0	0	0	0	1	1	0	0	0	0	1	1	0	0	1	0	1	1	1	0	1	1	1	0	1	1	1	0	1	1	1	1	1	1	1	1	1	1	1	1
GCA_048851345.1		4	China	China:Shandong	Developing country	Swine	2024	Lung	0	0	0	0	0	1	1	0	0	0	1	1	1	0	0	0	0	1	1	1	0	1	1	1	0	1	1	1	0	1	1	1	1	1	1	1	1	1	1	1	1
GCA_048851445.1		9	China	China:Shandong	Developing country	Swine	2024	Lung	0	0	0	0	0	1	1	0	0	1	1	1	1	0	0	0	0	1	1	0	0	1	1	1	0	1	1	1	0	1	1	1	1	1	1	1	1	1	1	1	1
GCA_048851455.1		9	China	China:Shandong	Developing country	Swine	2024	Lung	0	0	0	0	0	1	1	0	0	1	1	1	1	0	0	0	0	1	1	0	0	1	1	1	0	1	1	1	0	1	1	1	1	1	1	1	1	1	1	1	1
GCA_048851485.1		11	China	China:Shandong	Developing country	Swine	2024	Lung	0	0	0	0	0	1	1	0	0	1	0	0	1	0	0	0	0	1	1	1	0	1	1	1	0	1	1	1	0	1	1	1	1	1	1	1	1	1	1	1	1
GCA_048851505.1		11	China	China:Shandong	Developing country	Swine	2024	Lung	0	0	0	0	0	1	1	0	0	1	0	0	1	0	0	0	0	1	1	1	0	1	1	1	0	1	1	1	0	1	1	1	1	1	1	1	1	1	1	1	1
GCA_048851565.1		11	China	China:Shandong	Developing country	Swine	2024	Lung	0	0	0	0	0	1	1	0	0	1	0	0	1	0	0	0	0	1	1	1	0	1	1	1	0	1	1	1	0	1	1	1	1	1	1	1	1	1	1	1	1
GCA_048851645.1		13	China	China:Shandong	Developing country	Swine	2024	Lung	0	0	0	0	0	1	1	0	0	1	0	1	1	0	0	0	0	1	1	1	0	1	1	1	0	1	1	1	0	1	1	1	1	1	1	1	1	1	1	1	1
GCA_048851665.1		13	China	China:Shandong	Developing country	Swine	2024	Lung	0	0	0	0	0	1	1	0	0	1	0	1	1	0	0	0	0	1	1	1	0	1	1	1	0	1	1	1	0	1	1	1	1	1	1	1	1	1	1	1	1
GCA_048851685.1		4	China	China:Shandong	Developing country	Swine	2024	Lung	0	0	0	0	0	1	1	0	0	0	0	1	1	0	0	0	0	1	1	0	0	1	1	1	0	1	1	1	0	1	1	1	1	1	1	1	1	1	1	1	1
GCA_048852465.1		9	China	China:Shandong	Developing country	Swine	2024	Lung	0	0	0	0	0	1	1	1	0	1	1	1	1	0	0	0	0	1	1	0	0	1	1	1	0	1	1	1	0	1	1	0	1	1	1	1	1	1	1	1	1
GCA_048852505.1		13	China	China:Shandong	Developing country	Swine	2024	Lung	0	0	0	0	0	1	1	0	0	1	0	1	0	0	0	0	0	1	1	1	0	1	1	1	0	1	1	1	0	1	1	1	1	1	1	1	1	1	1	1	1
GCA_048922255.1		13	China	China:Shandong	Developing country	Swine	2023	Lung	0	0	0	0	0	1	1	0	0	1	0	1	1	0	0	0	0	1	1	1	0	1	1	1	0	1	1	1	0	1	1	1	1	1	1	1	1	1	1	1	1
GCA_048922275.1		1	China	China:Shandong	Developing country	Swine	2024	Lung	0	0	0	0	0	1	1	0	0	1	0	0	1	0	0	0	0	1	1	1	0	1	1	1	0	1	1	1	0	1	1	1	1	1	1	1	1	1	1	1	1
GCA_048922295.1		13	China	China:Shandong	Developing country	Swine	2024	Lung	0	0	0	0	0	1	1	0	0	1	0	1	1	0	0	0	0	1	1	1	0	1	1	1	0	1	1	1	0	1	1	1	1	1	1	1	1	1	1	1	1
GCA_049339365.1		9	China	China:Shandong	Developing country	Swine	2023	Lung	0	0	0	0	0	1	1	0	0	1	0	0	0	0	0	0	0	1	1	1	0	1	1	1	0	1	1	1	0	1	0	1	1	1	1	1	1	1	0	1	1
GCA_049364695.1		15	Russia	Russia	Developing country	Swine	2024	Trachea	0	0	0	0	0	1	1	0	0	1	0	0	0	0	0	0	0	1	1	1	0	1	1	1	0	1	1	1	0	1	1	1	1	1	1	1	1	1	1	1	1
GCA_900450925.1		4	Unknown	Unknown	Unknown	Unknown	1934	Unknown	0	0	0	0	0	1	1	0	0	0	1	1	1	0	0	1	0	1	1	1	0	1	1	1	0	1	1	1	0	1	1	1	1	1	1	1	1	1	1	1	1
GCA_965136185.1		4	Unknown	Unknown	Unknown	Unknown	Unknown	Unknown	0	0	0	0	0	1	1	0	0	0	1	0	1	0	0	0	0	1	1	1	0	1	1	1	0	1	0	1	0	1	1	1	1	1	1	1	1	1	1	1	1
SAMEA1316387		14	USA	USA	Developed country	Swine	1992	Other	0	0	0	0	0	1	1	0	0	1	1	0	1	1	0	0	1	1	1	1	0	1	1	1	0	1	1	1	1	1	1	1	1	1	1	1	1	1	1	1	1
SAMEA1316419		11	Germany	Germany	Developed country	Swine	1992	Unknown	0	0	0	0	0	1	1	0	0	1	1	1	1	0	0	0	0	1	1	1	0	1	1	1	0	1	1	1	0	1	1	1	1	1	1	1	1	1	1	1	1
SAMEA1316454		15	USA	USA	Developed country	Swine	1992	Trachea	0	0	0	0	0	1	1	0	0	1	0	1	1	1	0	0	0	1	1	1	0	1	1	1	0	1	1	1	1	1	1	1	1	1	1	1	1	1	1	1	1
SAMEA1530115		3	Japan	Japan	Developed country	Swine	1992	Other	0	0	0	0	0	1	1	0	0	0	1	0	1	0	0	0	0	1	1	0	0	1	1	1	0	1	1	1	0	1	1	0	1	1	1	1	1	1	1	1	1
SAMEA1530116		4	Japan	Japan	Developed country	Swine	1992	Other	0	0	0	0	0	1	1	0	0	0	1	1	1	0	0	0	0	1	1	1	0	1	1	1	0	1	1	1	0	1	1	1	1	1	1	1	1	1	1	1	1
SAMEA1530117	3	5	Japan	Japan	Developed country	Swine	1986	Lung	0	0	0	0	0	1	1	0	0	1	1	1	1	1	0	0	1	1	1	1	0	1	1	1	1	1	1	1	1	1	1	1	1	1	1	1	1	1	1	1	1
SAMEA1530121	3	2	Japan	Japan	Developed country	Swine	1992	Other	0	0	0	0	0	1	1	0	0	1	1	0	1	0	0	0	0	1	1	1	0	1	1	1	0	1	1	1	0	1	1	1	1	1	1	1	1	1	1	1	1
SAMEA1530150		8	Sweden	Sweden	Developed country	Swine	1992	Unknown	0	0	0	0	0	1	1	0	0	1	1	0	1	0	0	0	0	1	1	0	0	1	1	1	0	1	1	1	0	1	1	0	1	1	1	1	1	1	1	1	1
SAMEA1530156		6	Unknown	Unknown	Unknown	Unknown	Unknown	Unknown	0	0	0	0	0	1	1	0	0	1	1	0	1	0	0	0	0	1	1	0	0	1	1	1	0	1	1	1	0	1	1	1	1	1	1	1	1	1	1	1	1
SAMEA1530159		7	Sweden	Sweden	Developed country	Swine	1992	Unknown	0	0	0	0	0	1	1	0	0	1	1	0	1	0	0	0	0	1	1	1	0	1	1	1	0	1	1	1	0	1	1	1	1	1	1	1	1	1	1	1	1
SAMEA1530195		10	Japan	Japan	Developed country	Swine	1992	Unknown	0	0	0	0	0	1	0	0	0	1	1	0	1	0	0	0	0	1	1	0	0	1	1	1	0	1	1	1	0	1	1	1	1	1	1	1	1	1	1	1	1
SAMEA1530196		9	Germany	Germany	Developed country	Swine	1992	Unknown	0	0	0	0	0	1	1	0	0	1	1	1	1	0	0	0	0	1	1	0	0	1	1	1	0	1	1	1	0	1	1	1	1	1	1	1	1	1	1	1	1
SAMEA1530201		13	USA	USA	Developed country	Swine	1992	Unknown	0	0	0	0	0	1	1	0	0	1	1	1	1	1	0	0	1	1	1	1	0	1	1	1	0	1	1	1	1	1	1	1	1	1	1	1	1	1	1	1	1
SAMEA1530202	4	12	Germany	Germany	Developed country	Swine	1992	Trachea	0	0	0	0	0	1	1	0	0	1	1	1	1	1	0	0	1	1	1	1	0	1	1	1	1	1	1	1	1	1	1	1	1	1	1	1	1	1	1	1	1
SAMEA1682488		1	Unknown	Unknown	Unknown	Swine	1992	Other	0	0	0	0	0	1	1	0	0	1	1	1	1	0	0	0	0	1	1	1	0	1	1	1	0	1	0	1	0	1	1	1	1	1	1	1	1	1	1	1	1
[truncated: 6 more columns]

## Sheet: Supplemental data S4
Strain ID	Clade	Serovar_msmX	Country	Country_include_province	Country_type	Host	Year	Isolation_source	Col(pHAD28)_1	IncQ1_1	repUS43_1_CDS12738(DOp1)	repUS52_1_repB(pKL0018)
2	1	5	China	China:Shaanxi	Developing country	Swine	2022	Lung	0	0	0	0
3		7	China	China:Hunan	Developing country	Swine	2023	Lung	0	0	0	0
4	2	2	China	China:Jiangxi	Developing country	Swine	2022	Lung	0	0	0	0
6	1	5	China	China:Hubei	Developing country	Swine	2023	Lung	0	0	0	0
7	1	5	China	China:Hubei	Developing country	Swine	2023	Lung	0	0	0	0
8		13	China	China:Hubei	Developing country	Swine	2021	Lung	0	0	0	0
10		7	China	China:Hubei	Developing country	Swine	2022	Lung	0	0	0	0
11		1	China	China:Inner Mongolia	Developing country	Swine	2022	Lung	0	0	0	0
15		Unknown	China	China:Hubei	Developing country	Swine	2023	Lung	0	0	0	0
16		7	China	China:Hebei	Developing country	Swine	2022	Lung	0	0	0	0
18		11	China	China:Sichuan	Developing country	Swine	2022	Lung	0	0	0	0
20	1	12	China	China:Guangdong	Developing country	Swine	2022	Lung	0	0	0	0
21		1	China	China:Guangxi	Developing country	Swine	2023	Lung	0	0	0	0
23		14	China	China:Hunan	Developing country	Swine	2024	Lung	0	0	0	0
24		Unknown	China	China:Hubei	Developing country	Swine	2023	Lung	0	0	0	0
25	4	5	China	China:Hubei	Developing country	Swine	2023	Lung	0	0	0	0
28		4	China	China:Guangdong	Developing country	Swine	2023	Lung	0	0	0	0
29		Unknown	China	China:Hubei	Developing country	Swine	2022	Lung	0	0	0	0
30	2	2	China	China:Jiangxi	Developing country	Swine	2022	Lung	0	0	0	0
31	1	2	China	China:Henan	Developing country	Swine	2022	Lung	0	0	0	0
32	3	12	China	China:Guangdong	Developing country	Swine	2023	Lung	0	0	0	0
34		15	China	China:Jiangxi	Developing country	Swine	2022	Lung	0	0	0	0
35		4	China	China:Guangdong	Developing country	Swine	2022	Lung	0	0	0	0
36	2	2	China	China:Hubei	Developing country	Swine	2023	Lung	0	0	0	0
38		11	China	China:Jiangxi	Developing country	Swine	2021	Lung	0	0	0	0
40	2	5	China	China:Zhejiang	Developing country	Swine	2024	Lung	0	0	0	0
42		13	China	China:Hubei	Developing country	Swine	2023	Lung	0	0	0	0
44		7	China	China:Hubei	Developing country	Swine	2022	Lung	0	0	0	0
47	3	5	China	China:Zhejiang	Developing country	Swine	2024	Joint	0	0	0	0
48		Unknown	China	China:Guangdong	Developing country	Swine	2023	Lung	0	0	0	0
49	3	12	China	China:Guangdong	Developing country	Swine	2022	Lung	0	0	0	0
50		4	China	China:Hainan	Developing country	Swine	2024	Lung	0	0	0	0
51	2	12	China	China:Hubei	Developing country	Swine	2022	Lung	0	0	0	0
53		14	China	China:Gansu	Developing country	Swine	2022	Lung	0	0	0	0
55		9	China	China:Hunan	Developing country	Swine	2024	Lung	0	0	0	0
57		4	China	China:Hebei	Developing country	Swine	2022	Trachea	0	0	0	0
58		4	China	China:Jiangxi	Developing country	Swine	2022	Lung	0	0	0	0
62		4	China	China:Zhejiang	Developing country	Swine	2022	Lung	0	0	0	0
63		11	China	China:Guangdong	Developing country	Swine	2021	Lung	0	0	0	0
64		13	China	China:Guangdong	Developing country	Swine	2022	Lung	0	0	0	0
65	2	5	China	China:Jiangxi	Developing country	Swine	2022	Lung	0	0	0	0
66	1	12	China	China:Hubei	Developing country	Swine	2022	Lung	0	0	0	0
67	2	12	China	China:Jiangsu	Developing country	Swine	2022	Lung	0	0	0	0
69		4	China	China:Jiangxi	Developing country	Swine	2022	Lung	0	0	0	0
70		4	China	China:Hebei	Developing country	Swine	2022	Lung	0	0	0	0
72		4	China	China:Guangdong	Developing country	Swine	2022	Lung	0	0	0	0
73		10	China	China:Jiangxi	Developing country	Swine	2024	Lung	0	0	0	0
75		13	China	China:Guangdong	Developing country	Swine	2022	Lung	0	0	0	0
79		7	China	China:Hubei	Developing country	Swine	2020	Lung	0	0	0	0
81	4	5	China	China:Jiangxi	Developing country	Swine	2024	Lung	0	0	0	0
84	4	5	China	China:Hubei	Developing country	Swine	2022	Trachea	0	0	0	0
86	1	12	China	China:Xinjiang	Developing country	Swine	2024	Lung	0	0	0	0
87		7	China	China:Sichuan	Developing country	Swine	2022	Lung	0	0	0	0
89	1	5	China	China:Shaanxi	Developing country	Swine	2022	Lung	0	0	0	0
95	1	5	China	China:Guangdong	Developing country	Swine	2024	Lung	0	0	0	0
96		7	China	China:Hubei	Developing country	Swine	2024	Lung	0	0	0	0
98	1	5	China	China:Guangdong	Developing country	Swine	2023	Lung	0	0	0	0
99		4	China	China:Sichuan	Developing country	Swine	2022	Lung	0	0	0	0
102		11	China	China:Hebei	Developing country	Swine	2024	Lung	0	0	0	0
104		Unknown	China	China:Hubei	Developing country	Swine	2023	Lung	0	0	0	0
106	1	5	China	China:Hubei	Developing country	Swine	2023	Lung	0	0	0	0
108		13	China	China:Jiangxi	Developing country	Swine	2022	Trachea	0	0	0	0
109	1	5	China	China:Jiangxi	Developing country	Swine	2021	Lung	0	0	0	0
110	1	12	China	China:Shaanxi	Developing country	Swine	2022	Lung	0	0	0	0
111	1	5	China	China:Guangdong	Developing country	Swine	2024	Joint	0	0	0	0
113		4	China	China:Guangdong	Developing country	Swine	2020	Lung	0	0	0	0
114		4	China	China:Shanxi	Developing country	Swine	2022	Lung	0	0	0	0
116	2	5	China	China:Hubei	Developing country	Swine	2022	Lung	0	0	0	0
117	2	12	China	China:Hubei	Developing country	Swine	2022	Lung	0	0	0	0
118	1	12	China	China:Jiangxi	Developing country	Swine	2022	Lung	0	0	0	0
119	3	5	China	China:Gansu	Developing country	Swine	2022	Lung	0	0	0	0
120		11	China	China:Guangdong	Developing country	Swine	2022	Lung	0	0	0	0
123		11	China	China:Hunan	Developing country	Swine	2023	Lung	0	0	0	0
124		4	China	China:Henan	Developing country	Swine	2022	Lung	0	0	0	0
125		4	China	China:Guangxi	Developing country	Swine	2022	Lung	0	0	0	0
127		4	China	China:Jiangxi	Developing country	Swine	2022	Lung	0	0	0	0
128	1	5	China	China:Jiangxi	Developing country	Swine	2022	Lung	0	0	0	0
131	1	5	China	China:Guangdong	Developing country	Swine	2024	Lung	0	0	0	0
132		7	China	China:Shaanxi	Developing country	Swine	2022	Lung	0	0	0	0
133		11	China	China:Yunnan	Developing country	Swine	2022	Lung	0	0	0	0
134		13	China	China:Hubei	Developing country	Swine	2022	Lung	0	0	0	0
135		4	China	China:Guangdong	Developing country	Swine	2022	Lung	0	0	0	0
137		4	China	China:Guangdong	Developing country	Swine	2022	Lung	0	0	0	0
138		11	China	China:Gansu	Developing country	Swine	2023	Lung	0	0	0	0
139	1	5	China	China:Jiangxi	Developing country	Swine	2021	Lung	0	0	0	0
142	1	5	China	China:Jiangxi	Developing country	Swine	2022	Lung	0	0	0	0
143	1	12	China	China:Gansu	Developing country	Swine	2021	Lung	0	0	0	0
144		14	China	China:Jiangxi	Developing country	Swine	2022	Lung	0	0	0	0
145		4	China	China:Jiangxi	Developing country	Swine	2022	Lung	0	0	0	0
146		14	China	China:Jiangxi	Developing country	Swine	2022	Lung	0	0	0	0
147		11	China	China:Zhejiang	Developing country	Swine	2025	Lung	0	0	0	0
148		4	China	China:Guangdong	Developing country	Swine	2023	Lung	0	0	0	0
149		4	China	China:Jiangxi	Developing country	Swine	2022	Lung	0	0	0	0
150	1	2	China	China:Hubei	Developing country	Swine	2020	Lung	0	0	0	0
152		11	China	China:Hubei	Developing country	Swine	2022	Lung	0	0	0	0
153		4	China	China:Jiangxi	Developing country	Swine	2022	Lung	0	0	0	0
154		4	China	China:Sichuan	Developing country	Swine	2022	Lung	0	0	0	0
155	4	5	China	China:Fujian	Developing country	Swine	2022	Lung	0	0	0	0
156	1	12	China	China:Guangdong	Developing country	Swine	2022	Lung	0	0	0	0
157	2	2	China	China:Sichuan	Developing country	Swine	2022	Lung	0	0	0	0
159		4	China	China:Hebei	Developing country	Swine	2022	Lung	0	0	0	0
160	3	5	China	China:Hunan	Developing country	Swine	2023	Lung	0	0	0	0
GCA_000021885.1	1	5	China	China	Developing country	Swine	Unknown	Unknown	0	0	0	0
GCA_000172375.2		Unknown	USA	USA	Developed country	Swine	Unknown	Lung	0	0	0	0
GCA_000439395.1	4	12	Unknown	Unknown	Unknown	Unknown	Unknown	Unknown	0	0	0	0
GCA_000444545.1	3	5	Japan	Japan	Developed country	Swine	1986	Lung	0	0	0	0
GCA_000444565.1		3	Japan	Japan	Developed country	Swine	1986	Nose	0	0	0	0
GCA_000444585.1		13	USA	USA	Developed country	Swine	Unknown	joint	0	0	0	0
GCA_000444605.1		1	USA	USA	Developed country	Swine	Unknown	Lung	0	0	0	0
GCA_000444625.1		15	USA	USA	Developed country	Swine	1992	Lung	0	0	0	0
GCA_000444645.1		11	Germany	Germany	Developed country	Swine	1992	Trachea	0	0	0	0
GCA_000444665.1		9	Sweden	Sweden	Developed country	Swine	1992	Unknown	0	0	0	0
GCA_000444685.1		7	Switzerland	Switzerland	Developed country	Swine	1992	Nose	0	0	0	0
GCA_000444705.1		Unknown	Japan	Japan	Developed country	Swine	1986	Nose	0	0	0	0
GCA_000478405.1		4	China	China	Developing country	Swine	Unknown	Unknown	0	0	0	0
GCA_000558945.1		13	USA	USA	Developed country	Unknown	Unknown	Unknown	0	0	0	0
GCA_000600995.1	3	5	Japan	Japan	Developed country	Swine	Unknown	Blood	0	0	0	0
GCA_000688815.1		4	USA	USA	Developed country	Swine	Unknown	Lung	0	0	0	0
GCA_000688835.1		Unknown	USA	USA	Developed country	Swine	Unknown	Lung	0	0	0	0
GCA_000688855.1	2	12	USA	USA	Developed country	Swine	Unknown	Lung	0	0	0	0
GCA_000690655.1		4	USA	USA	Developed country	Swine	2011	Lung	0	0	0	0
GCA_000690675.1		4	USA	USA	Developed country	Swine	2012	Lung	0	0	0	0
GCA_000731865.1		6	Spain	Spain	Developed country	Swine	2006	Nose	0	0	0	0
GCA_000742795.1	3	5	China	China	Developing country	Unknown	2013	Lung	0	0	0	0
GCA_000751055.1	3	5	Unknown	Unknown	Unknown	Unknown	Unknown	Unknown	0	0	0	0
GCA_001611775.1		11	China	China	Developing country	Swine	2014	Unknown	0	0	0	0
GCA_001877015.1		Unknown	Brazil	Brazil	Developing country	Swine	2013	Lung	0	0	0	0
GCA_001938125.1		6	Japan	Japan	Developed country	Swine	Unknown	Nose	0	0	0	0
GCA_001938205.1		4	China	China:Guangdong	Developing country	Swine	2007	Lymphaden	0	0	0	0
GCA_001938215.1		4	China	China:Guangdong	Developing country	Swine	2008	Blood	0	0	0	0
GCA_001938245.1		4	China	China:Guangdong	Developing country	Swine	2008	Joint	0	0	0	0
GCA_001938255.1		Unknown	China	China:Guangdong	Developing country	Swine	2008	Brain	0	0	0	0
GCA_001938285.1		Unknown	China	China:Heilongjiang	Developing country	Swine	2009	Lung	0	0	0	0
GCA_001938295.1		Unknown	China	China:Jiangsu	Developing country	Swine	2009	Lung	0	0	0	0
GCA_001938325.1		10	China	China:Guangdong	Developing country	Swine	2008	Lung	0	0	0	0
GCA_001938335.1		10	China	China:Jiangsu	Developing country	Swine	2009	Lung	0	0	0	0
GCA_001938355.1		11	China	China:Heilongjiang	Developing country	Swine	2009	Lung	0	0	0	0
GCA_001938365.1		Unknown	China	China:Jiangsu	Developing country	Swine	2008	Lung	0	0	0	0
GCA_001938405.1		10	China	China:Guangdong	Developing country	Swine	2008	Lymphaden	0	0	0	0
GCA_002015085.1		4	United Kingdom	United Kingdom	Developed country	Unknown	1934	Unknown	0	0	0	0
GCA_002055565.1	3	2	China	China:Fujian	Developing country	Swine	2012	Unknown	0	0	0	0
GCA_002777395.1		9	Sweden	Sweden	Developed country	Swine	1992	Unknown	0	0	0	0
GCA_002777455.1	3	5	Japan	Japan	Developed country	Swine	1986	Lung	0	0	0	0
GCA_003286935.1	3	5	USA	USA	Developed country	Swine	Unknown	Lung	0	0	0	0
GCA_003288155.1	4	5	China	China:Shanghai	Developing country	Swine	2016	Lung	0	0	0	0
GCA_008330065.1		4	China	China:Guangdong	Developing country	Swine	2017	Unknown	0	0	0	0
GCA_009707445.1	3	5	China	China:Sichuan	Developing country	Swine	2019	Unknown	0	0	0	0
GCA_009796325.1		7	China	China	Developing country	Swine	2007	Heart	0	0	0	0
GCA_009796335.1		13	China	China	Developing country	Swine	2011	Thoracic cavity	0	1	0	0
GCA_009796365.1		13	China	China	Developing country	Swine	2011	Abdominal Cavity	0	0	0	0
GCA_009796375.1		13	China	China	Developing country	Swine	2012	Liver	0	0	0	0
GCA_009796385.1	1	5	China	China	Developing country	Swine	2008	Heart	0	0	0	0
GCA_009796425.1		14	China	China	Developing country	Swine	2012	Lung	0	0	0	0
GCA_009796435.1		4	China	China	Developing country	Swine	2008	Brain	0	0	0	0
GCA_009796465.1	4	5	China	China	Developing country	Swine	2008	Heart	0	0	0	0
GCA_009796475.1		10	China	China	Developing country	Swine	2008	Other	0	0	0	0
[truncated: 848 more rows]

## Sheet: Supplemental data S5
Strain ID	Clade	Serovar_msmX	Country	Country_include_province	Country_type	Host	Year	Isolation_source	IS3	IS407	ISApl1	ISBmu1	ISEc69	ISHps3	ISHps4	ISLmo6	ISPsp5	ISPst3	MTnSag1	Tn558
[truncated: 1,004 more rows]

[truncated: 3 more sheets: Supplemental data S6, Supplemental data S7, Supplemental data S8]
